# Supplementary material for: Pan-cancer analysis connects tumor matrisome to immune response
Source: NPJ Precis Oncol. 2019 May 22;3:15. doi: 10.1038/s41698-019-0087-0 (PMC6531473; doi:10.1038/s41698-019-0087-0)
Supplement: Supplementary file 2 — Data file S1 [file 41698_2019_87_MOESM2_ESM.xlsx]

## Sheet: Sheet1
1.1. Diagnostic utility	Cancer type	Lung		Pancreas	Prostate	Kidney			Stomach	Colon	Ovary	Breast	Liver	Bladder	Melanoma
	MMD accession codes (ArrayExpress)	E-MTAB-6699		E-MTAB-6690	E-MTAB-6694	E-MTAB-6692			E-MTAB-6693	E-MTAB-6698	E-MTAB-6691	E-MTAB-6703	E-MTAB-6695	E-MTAB-6696	E-MTAB-6697
	GEO datasets accession codes	GSE10245		GSE16515	GSE17951	GSE36895			GSE15459	GSE4107	GSE9899	GSE3744	GSE29721	GSE31189	GSE19234
		GSE10445		GSE15471	GSE55945	GSE23629			GSE34942	GSE4183	GSE10971	GSE19615	GSE6222	GSE7476	GSE23376
		GSE10799		GSE32676	GSE3325	GSE11151			GSE62254	GSE9348	GSE14001	GSE21653	GSE40873	GSE31684	GSE7553
		GSE12667		GSE22780	GSE26910	GSE53757			GSE13911	GSE13067	GSE14407	GSE12276	GSE75271	GSE30522	GSE15605
		GSE18842			GSE45016	GSE12606			GSE35809	GSE13294	GSE18520	GSE26639	GSE41804
		GSE19188			GSE17906	GSE12090			GSE19826	GSE14333	GSE19352	GSE9195	GSE62232
		GSE28571							GSE38749	GSE15960	GSE15578	GSE23177	GSE45436
		GSE31210								GSE17536	GSE12172	GSE23593
		GSE33356								GSE17537	GSE19829	GSE16446
		GSE50081								GSE18105	GSE30161	GSE20685
		GSE37745								GSE18088		GSE20711
		GSE30219								GSE20916		GSE7904
										GSE23878		GSE18864
										GSE33113		GSE42568
										GSE26682		GSE50567
												GSE28821
												GSE5764
												GSE10780
												GSE22513
												GSE28796
	Total number of samples	1621		178	237	323			737	1514	647	2302	401	212	214
	# of bulk primary tumor tissue	1474		108	121	219			691	1393	593	2088	244	161	194
	# of normal tissue	147		70	116	104			46	121	54	214	157	51	20
	The Mann–Whitney U-test P-value	2.8e-71		3.4e-17	1.22122e-13	1.3e-19			8.3e-10	2.2e-40	9.2e-14	1.6e-49	1.1e-26	0.00496474	7.84332e-10
	Dataset accession codes (TCGA)	LUAD	LUSC	PAAD	PRAD	KICH	KIRC	KIRP	STAD	COAD	OV	BRCA	LIHC	BLCA	SKCM
	Total number of samples	574	553	182	549	90	606	323	450	327	304	1207	421	427	103
	# of bulk primary tumor tissue	515	502	178	482	65	533	291	415	286	304	1094	371	408	102
	# of normal tissue	59	51	4	67	25	73	32	35	41	0	113	50	19	1
	The Mann–Whitney U-test P-value	2.80325e-36	6.15358e-32	0.393043	3.32471e-14	1.14324e-12	4.14527e-29	6.13075e-20	4.60813e-19	4.63277e-25		1.56398e-68	1.10535e-12	3.02335e-13
	# of ECM gene signatures after filtering	28	28	25	23	18	21	19	24	24		24	17	24
1.2. ECM disturbance spectrum quantification	Dataset accession codes (ExpO)	GSE2109
	Total number of samples	133		21	83	292			14	312	205	354	46	32
	# of bulk primary tumor tissue	133		21	83	292			14	312	205	354	46	32
	# of normal tissue	0		0	0	0			0	0	0	0	0	0
2.1. Prognostic utility (OS)	Dataset accession codes (GEO)			GSE57495	PRAD	GSE22541			GSE15459	GSE17536	GSE63885	GSE20685	LIHC	BLCA	GSE19234
				GSE71729		KICH			GSE34942	COAD	GSE18520	GSE20711	GSE14520	GSE48276	GSE22153
				PAAD		KIRC			STAD	GSE29621	GSE30161	GSE42568		GSE31684
				GSE28735		KIRP				GSE39582	GSE13876	BRCA		GSE13507
				GSE21501						GSE12945	GSE17260	GSE37751
											GSE26712	GSE3494
											GSE32062
											GSE49997
											GSE73614
											OV
	Total number of samples			510	482	908			655	1309	1758	1908	591	738	98
2.2. Prognostic utility (DFS, RFS, PFS, MFS)	Dataset accession codes (GEO)								GSE26253	GSE17536	GSE30161	GSE21653	GSE40873	GSE31684
										GSE33113	GSE17260	GSE20685	GSE14520
										GSE12945	GSE32062	GSE20711
										GSE28722	GSE49997	GSE19615
										GSE29621	GSE63885	GSE9195
										GSE30378		GSE42568
										GSE39582		GSE2603
												GSE2990
												GSE37181
												GSE46563
	Total number of samples								432	1120	693	1894	270	93
3.1. Predictive utility (correlation to mutational load)	Dataset accession codes (TCGA)	LUAD		PAAD	PRAD	KIRC			STAD	COAD		BRCA	LIHC	BLCA
	Total number of samples	515		172	479	309			410	278		982	359	408
3.2. Predictive utility (correlation to molecular subtypes of breast cancer)	Dataset accession codes (GEO & TCGA)											BRCA
												GSE20711
												GSE21653
												GSE19615
												GSE50567
	Total number of samples											1231
3.3. Predictive utility (correlation to tumor invasiveness)	Dataset accession codes (GEO)			GSE19650						GSE20916		GSE33692
												GSE21422
												GSE14548
	Total number of samples			22						145		130
