# Supplementary material for: Pan-cancer analysis connects tumor matrisome to immune response
Source: NPJ Precis Oncol. 2019 May 22;3:15. doi: 10.1038/s41698-019-0087-0 (PMC6531473; doi:10.1038/s41698-019-0087-0)
Supplement: Supplementary file 3 — Data file S2 [file 41698_2019_87_MOESM3_ESM.xlsx]

## Sheet: Sheet1
Previously defined NSCLC-derived TMI gene signature (N = 29)			# of patient sample	Platform	Preprocessing method	# of TMI genes included for TMI computation	ABI3BP	ADAMTS8	CD36	CHRDL1	COL10A1	COL11A1	COL6A6	CPB2	CTHRC1	CXCL13	CXCL2	FCN3	GREM1	HHIP	IL6	LPL	MAMDC2	MMP1	MMP12	OGN	PCOLCE2	S100A12	S100A2	SFTPA2	SFTPC	SFTPD	SPP1	TNNC1	WIF1
1.1. Diagnostic utility	11 GEO meta-datasets		8386	GPL570	RMA-ComBat (see Materials and Methods)	29	✓	✓	✓	✓	✓	✓	✓	✓	✓	✓	✓	✓	✓	✓	✓	✓	✓	✓	✓	✓	✓	✓	✓	✓	✓	✓	✓	✓	✓
	TCGA	LUAD	574	RNASeqV2	TCGA (see Materials and Methods)	28	✓	✓	✓	✓	✓	✓	✓	✓	✓	✓	✓	✓	✓	✓	✓	✓	✓	✓	✓	✓	✓		✓	✓	✓	✓	✓	✓	✓
		LUSC	553			28	✓	✓	✓	✓	✓	✓	✓		✓	✓	✓	✓	✓	✓	✓	✓	✓	✓	✓	✓	✓	✓	✓	✓	✓	✓	✓	✓	✓
		PAAD	182			25	✓	✓	✓	✓	✓	✓	✓		✓	✓	✓	✓	✓	✓	✓	✓	✓	✓	✓	✓	✓		✓	✓		✓	✓	✓
		PRAD	549			23	✓	✓	✓	✓	✓				✓	✓	✓		✓	✓	✓	✓	✓	✓	✓	✓	✓		✓	✓		✓	✓	✓	✓
		KICH	90			18	✓	✓	✓	✓					✓		✓	✓	✓		✓	✓	✓	✓		✓	✓		✓			✓	✓	✓
		KIRC	606			21	✓	✓	✓	✓	✓	✓			✓	✓	✓	✓	✓	✓	✓	✓	✓	✓		✓	✓		✓			✓	✓
		KIRP	323			19	✓	✓	✓	✓					✓		✓	✓	✓	✓	✓	✓	✓	✓		✓	✓		✓			✓	✓	✓
		STAD	450			24	✓	✓	✓	✓	✓	✓			✓	✓	✓	✓	✓	✓	✓	✓	✓	✓	✓	✓	✓	✓	✓	✓			✓	✓
		COAD	327			24	✓	✓	✓	✓	✓	✓			✓	✓	✓	✓	✓	✓	✓	✓	✓	✓	✓	✓	✓		✓	✓			✓	✓	✓
		BRCA	1207			24	✓	✓	✓	✓	✓	✓	✓		✓	✓	✓	✓	✓		✓	✓	✓	✓	✓	✓	✓		✓	✓		✓	✓		✓
		LIHC	421			17	✓		✓		✓			✓	✓	✓	✓	✓	✓	✓	✓			✓	✓	✓	✓						✓	✓
		BLCA	427			24	✓	✓	✓	✓	✓	✓			✓	✓	✓	✓	✓	✓	✓	✓	✓	✓	✓	✓	✓	✓	✓	✓			✓	✓
1.2. ECM disturbance spectrum quantification	GEO	GSE2109	1492	GPL570	Raw data -> RMA	29	✓	✓	✓	✓	✓	✓	✓	✓	✓	✓	✓	✓	✓	✓	✓	✓	✓	✓	✓	✓	✓	✓	✓	✓	✓	✓	✓	✓	✓
2.1. Prognostic utility (OS)	GEO	BLCA	407	RNASeqV2	TCGA	24	✓	✓	✓	✓	✓	✓			✓	✓	✓	✓	✓	✓	✓	✓	✓	✓	✓	✓	✓	✓	✓	✓			✓	✓
		GSE48276	73	GPL14951	Preprocessed (quantile normalized)	29	✓	✓	✓	✓	✓	✓	✓	✓	✓	✓	✓	✓	✓	✓	✓	✓	✓	✓	✓	✓	✓	✓	✓	✓	✓	✓	✓	✓	✓
		GSE31684	93	GPL570	Bladder meta-dataset	29	✓	✓	✓	✓	✓	✓	✓	✓	✓	✓	✓	✓	✓	✓	✓	✓	✓	✓	✓	✓	✓	✓	✓	✓	✓	✓	✓	✓	✓
		GSE13507	165	GPL6102	Preprocessed data	27	✓	✓	✓	✓	✓	✓		✓	✓	✓	✓	✓	✓	✓	✓	✓	✓	✓	✓	✓	✓	✓	✓		✓	✓	✓	✓	✓
		GSE20685	327	GPL570	Breast meta-dataset	29	✓	✓	✓	✓	✓	✓	✓	✓	✓	✓	✓	✓	✓	✓	✓	✓	✓	✓	✓	✓	✓	✓	✓	✓	✓	✓	✓	✓	✓
		GSE20711	88	GPL570	Breast meta-dataset	29	✓	✓	✓	✓	✓	✓	✓	✓	✓	✓	✓	✓	✓	✓	✓	✓	✓	✓	✓	✓	✓	✓	✓	✓	✓	✓	✓	✓	✓
		GSE42568	104	GPL570	Breast meta-dataset	29	✓	✓	✓	✓	✓	✓	✓	✓	✓	✓	✓	✓	✓	✓	✓	✓	✓	✓	✓	✓	✓	✓	✓	✓	✓	✓	✓	✓	✓
		BRCA	1092	RNASeqV2	TCGA	24	✓	✓	✓	✓	✓	✓	✓		✓	✓	✓	✓	✓		✓	✓	✓	✓	✓	✓	✓		✓	✓		✓	✓		✓
		GSE37751	61	GPL6244	Preprocessed data	28	✓	✓	✓	✓	✓	✓	✓	✓	✓	✓	✓	✓	✓	✓	✓	✓	✓	✓	✓	✓	✓	✓	✓	✓		✓	✓	✓	✓
		GSE3494 (DSS)	236	GPL96	Preprocessed data	25	✓	✓	✓	✓	✓	✓		✓		✓	✓	✓	✓		✓	✓		✓	✓	✓	✓	✓	✓	✓	✓	✓	✓	✓	✓
		GSE17536	177	GPL570	Colon meta-dataset	29	✓	✓	✓	✓	✓	✓	✓	✓	✓	✓	✓	✓	✓	✓	✓	✓	✓	✓	✓	✓	✓	✓	✓	✓	✓	✓	✓	✓	✓
		GSE17536 (DSS)	145	GPL570	Colon meta-dataset	29	✓	✓	✓	✓	✓	✓	✓	✓	✓	✓	✓	✓	✓	✓	✓	✓	✓	✓	✓	✓	✓	✓	✓	✓	✓	✓	✓	✓	✓
		GSE29621	65	GPL570	Raw data -> RMA	29	✓	✓	✓	✓	✓	✓	✓	✓	✓	✓	✓	✓	✓	✓	✓	✓	✓	✓	✓	✓	✓	✓	✓	✓	✓	✓	✓	✓	✓
		GSE39582	579	GPL570	Preprocessed data	29	✓	✓	✓	✓	✓	✓	✓	✓	✓	✓	✓	✓	✓	✓	✓	✓	✓	✓	✓	✓	✓	✓	✓	✓	✓	✓	✓	✓	✓
		GSE12945	62	GPL96	Raw data -> RMA	25	✓	✓	✓	✓	✓	✓		✓		✓	✓	✓	✓		✓	✓		✓	✓	✓	✓	✓	✓	✓	✓	✓	✓	✓	✓
		COAD	281	RNASeqV2	TCGA	24	✓	✓	✓	✓	✓	✓			✓	✓	✓	✓	✓	✓	✓	✓	✓	✓	✓	✓	✓		✓	✓			✓	✓	✓
		GSE22541	24	GPL570	Preprocessed (RMA)	29	✓	✓	✓	✓	✓	✓	✓	✓	✓	✓	✓	✓	✓	✓	✓	✓	✓	✓	✓	✓	✓	✓	✓	✓	✓	✓	✓	✓	✓
		KICH	64	RNASeqV2	TCGA	18	✓	✓	✓	✓					✓		✓	✓	✓		✓	✓	✓	✓		✓	✓		✓			✓	✓	✓
		KIRC	533	RNASeqV2	TCGA	21	✓	✓	✓	✓	✓	✓			✓	✓	✓	✓	✓	✓	✓	✓	✓	✓		✓	✓		✓			✓	✓
		KIRP	287	RNASeqV2	TCGA	19	✓	✓	✓	✓					✓		✓	✓	✓	✓	✓	✓	✓	✓		✓	✓		✓			✓	✓	✓
		LIHC	370	RNASeqV2	TCGA	17	✓		✓		✓			✓	✓	✓	✓	✓	✓	✓	✓			✓	✓	✓	✓						✓	✓
		GSE14520	221	GPL3921	Preprocessed (RMA)	25	✓	✓	✓	✓	✓	✓		✓		✓	✓	✓	✓		✓	✓		✓	✓	✓	✓	✓	✓	✓	✓	✓	✓	✓	✓
		GSE19234	44	GPL570	Melanoma meta-dataset	29	✓	✓	✓	✓	✓	✓	✓	✓	✓	✓	✓	✓	✓	✓	✓	✓	✓	✓	✓	✓	✓	✓	✓	✓	✓	✓	✓	✓	✓
		GSE22153	54	GPL6102	Preprocessed (cubic spline normalised)	27	✓	✓	✓	✓	✓	✓		✓	✓	✓	✓	✓	✓	✓	✓	✓	✓	✓	✓	✓	✓	✓	✓		✓	✓	✓	✓	✓
		GSE63885	75	GPL570	Preprocessed (RMA)	29	✓	✓	✓	✓	✓	✓	✓	✓	✓	✓	✓	✓	✓	✓	✓	✓	✓	✓	✓	✓	✓	✓	✓	✓	✓	✓	✓	✓	✓
		GSE18520	53	GPL570	Ovary meta-dataset	29	✓	✓	✓	✓	✓	✓	✓	✓	✓	✓	✓	✓	✓	✓	✓	✓	✓	✓	✓	✓	✓	✓	✓	✓	✓	✓	✓	✓	✓
		GSE30161	58	GPL570	Ovary meta-dataset	29	✓	✓	✓	✓	✓	✓	✓	✓	✓	✓	✓	✓	✓	✓	✓	✓	✓	✓	✓	✓	✓	✓	✓	✓	✓	✓	✓	✓	✓
		GSE13876	415	GPL7759	Raw data -> log2	26	✓		✓	✓	✓	✓		✓	✓	✓	✓	✓	✓	✓	✓	✓	✓	✓	✓	✓	✓	✓	✓		✓	✓	✓	✓	✓
		GSE17260	110	GPL6480	Preprocessed (quantile normalized)	28	✓	✓	✓	✓	✓	✓	✓	✓	✓	✓	✓	✓	✓	✓	✓	✓	✓	✓	✓	✓	✓	✓	✓		✓	✓	✓	✓	✓
		GSE26712	185	GPL96	Preprocessed (RMA)	25	✓	✓	✓	✓	✓	✓		✓		✓	✓	✓	✓		✓	✓		✓	✓	✓	✓	✓	✓	✓	✓	✓	✓	✓	✓
		GSE32062	260	GPL6480	Preprocessed data	28	✓	✓	✓	✓	✓	✓	✓	✓	✓	✓	✓	✓	✓	✓	✓	✓	✓	✓	✓	✓	✓	✓	✓		✓	✓	✓	✓	✓
		GSE49997	194	GPL2986	Preprocessed (quantile normalized)	27		✓	✓	✓	✓	✓		✓	✓	✓	✓	✓	✓	✓	✓	✓	✓	✓	✓	✓	✓	✓	✓	✓	✓	✓	✓	✓	✓
		GSE73614	106	GPL6480	Preprocessed (lowess normalized)	28	✓	✓	✓	✓	✓	✓	✓	✓	✓	✓	✓	✓	✓	✓	✓	✓	✓	✓	✓	✓	✓	✓	✓		✓	✓	✓	✓	✓
		GSE57495	63	GPL15048	Preprocessed (RMA)	29	✓	✓	✓	✓	✓	✓	✓	✓	✓	✓	✓	✓	✓	✓	✓	✓	✓	✓	✓	✓	✓	✓	✓	✓	✓	✓	✓	✓	✓
		GSE71729	125	GPL20769	Preprocessed (non-negative normalized)	29	✓	✓	✓	✓	✓	✓	✓	✓	✓	✓	✓	✓	✓	✓	✓	✓	✓	✓	✓	✓	✓	✓	✓	✓	✓	✓	✓	✓	✓
		PAAD	178	RNASeqV2	TCGA	25	✓	✓	✓	✓	✓	✓	✓		✓	✓	✓	✓	✓	✓	✓	✓	✓	✓	✓	✓	✓		✓	✓		✓	✓	✓
		GSE28735	42	GPL6244	Raw data -> RMA	28	✓	✓	✓	✓	✓	✓	✓	✓	✓	✓	✓	✓	✓	✓	✓	✓	✓	✓	✓	✓	✓	✓	✓		✓	✓	✓	✓	✓
		GSE21501	102	GPL4133	Preprocessed (lowess normalized)	28	✓	✓	✓	✓	✓	✓	✓	✓	✓	✓	✓	✓	✓	✓	✓	✓	✓	✓		✓	✓	✓	✓	✓	✓	✓	✓	✓	✓
		PRAD	482	RNASeqV2	TCGA	23	✓	✓	✓	✓	✓				✓	✓	✓		✓	✓	✓	✓	✓	✓	✓	✓	✓		✓	✓		✓	✓	✓	✓
		GSE15459	192	GPL570	Preprocessed (MAS5.0 normalized)	29	✓	✓	✓	✓	✓	✓	✓	✓	✓	✓	✓	✓	✓	✓	✓	✓	✓	✓	✓	✓	✓	✓	✓	✓	✓	✓	✓	✓	✓
		GSE34942	56	GPL570	Preprocessed (RMA)	29	✓	✓	✓	✓	✓	✓	✓	✓	✓	✓	✓	✓	✓	✓	✓	✓	✓	✓	✓	✓	✓	✓	✓	✓	✓	✓	✓	✓	✓
		STAD	407	RNASeqV2	TCGA	24	✓	✓	✓	✓	✓	✓			✓	✓	✓	✓	✓	✓	✓	✓	✓	✓	✓	✓	✓	✓	✓	✓			✓	✓
2.2. Prognostic utility (DFS, RFS, PFS, MFS)	GEO	GSE31684	93	GPL570	Bladder meta-dataset	29	✓	✓	✓	✓	✓	✓	✓	✓	✓	✓	✓	✓	✓	✓	✓	✓	✓	✓	✓	✓	✓	✓	✓	✓	✓	✓	✓	✓	✓
		GSE21653	252	GPL570	Breast meta-dataset	29	✓	✓	✓	✓	✓	✓	✓	✓	✓	✓	✓	✓	✓	✓	✓	✓	✓	✓	✓	✓	✓	✓	✓	✓	✓	✓	✓	✓	✓
		GSE20685	307	GPL570	Breast meta-dataset	29	✓	✓	✓	✓	✓	✓	✓	✓	✓	✓	✓	✓	✓	✓	✓	✓	✓	✓	✓	✓	✓	✓	✓	✓	✓	✓	✓	✓	✓
		GSE20685	327	GPL570	Breast meta-dataset	29	✓	✓	✓	✓	✓	✓	✓	✓	✓	✓	✓	✓	✓	✓	✓	✓	✓	✓	✓	✓	✓	✓	✓	✓	✓	✓	✓	✓	✓
		GSE20711	88	GPL570	Breast meta-dataset	29	✓	✓	✓	✓	✓	✓	✓	✓	✓	✓	✓	✓	✓	✓	✓	✓	✓	✓	✓	✓	✓	✓	✓	✓	✓	✓	✓	✓	✓
		GSE19615	115	GPL570	Breast meta-dataset	29	✓	✓	✓	✓	✓	✓	✓	✓	✓	✓	✓	✓	✓	✓	✓	✓	✓	✓	✓	✓	✓	✓	✓	✓	✓	✓	✓	✓	✓
		GSE9195	77	GPL570	Breast meta-dataset	29	✓	✓	✓	✓	✓	✓	✓	✓	✓	✓	✓	✓	✓	✓	✓	✓	✓	✓	✓	✓	✓	✓	✓	✓	✓	✓	✓	✓	✓
		GSE42568	104	GPL570	Breast meta-dataset	29	✓	✓	✓	✓	✓	✓	✓	✓	✓	✓	✓	✓	✓	✓	✓	✓	✓	✓	✓	✓	✓	✓	✓	✓	✓	✓	✓	✓	✓
		GSE2603	82	GPL96	Preprocessed (MAS5.0 normalized)	25	✓	✓	✓	✓	✓	✓		✓		✓	✓	✓	✓		✓	✓		✓	✓	✓	✓	✓	✓	✓	✓	✓	✓	✓	✓
		GSE2603	82
		GSE2603	121
		GSE2990	122	GPL96	Preprocessed (RMA)	25	✓	✓	✓	✓	✓	✓		✓		✓	✓	✓	✓		✓	✓		✓	✓	✓	✓	✓	✓	✓	✓	✓	✓	✓	✓
		GSE37181	123	GPL6884	Preprocessed (Robust Spline Normalized)	28	✓	✓	✓	✓	✓	✓		✓	✓	✓	✓	✓	✓	✓	✓	✓	✓	✓	✓	✓	✓	✓	✓	✓	✓	✓	✓	✓	✓
		GSE46563	94	GPL6884	Preprocessed (quantile normalized)	28	✓	✓	✓	✓	✓	✓		✓	✓	✓	✓	✓	✓	✓	✓	✓	✓	✓	✓	✓	✓	✓	✓	✓	✓	✓	✓	✓	✓
		GSE17536	145	GPL570	Colon meta-dataset	29	✓	✓	✓	✓	✓	✓	✓	✓	✓	✓	✓	✓	✓	✓	✓	✓	✓	✓	✓	✓	✓	✓	✓	✓	✓	✓	✓	✓	✓
		GSE33113	89	GPL570	Colon meta-dataset	29	✓	✓	✓	✓	✓	✓	✓	✓	✓	✓	✓	✓	✓	✓	✓	✓	✓	✓	✓	✓	✓	✓	✓	✓	✓	✓	✓	✓	✓
		GSE12945	51	GPL96	Raw data -> RMA	25	✓	✓	✓	✓	✓	✓		✓		✓	✓	✓	✓		✓	✓		✓	✓	✓	✓	✓	✓	✓	✓	✓	✓	✓	✓
		GSE28722	125	GPL13425	Preprocessed data	26	✓	✓	✓		✓	✓	✓	✓	✓	✓	✓		✓	✓	✓	✓	✓	✓	✓	✓	✓	✓	✓		✓	✓	✓	✓	✓
		GSE29621	53	GPL570	Raw data -> RMA	29	✓	✓	✓	✓	✓	✓	✓	✓	✓	✓	✓	✓	✓	✓	✓	✓	✓	✓	✓	✓	✓	✓	✓	✓	✓	✓	✓	✓	✓
		GSE30378	83	GPL5175	Preprocessed (RMA)	26	✓	✓	✓	✓	✓	✓		✓	✓	✓	✓	✓	✓	✓	✓	✓	✓	✓	✓	✓	✓	✓			✓	✓	✓	✓	✓
		GSE39582	574	GPL570	Preprocessed data	29	✓	✓	✓	✓	✓	✓	✓	✓	✓	✓	✓	✓	✓	✓	✓	✓	✓	✓	✓	✓	✓	✓	✓	✓	✓	✓	✓	✓	✓
		GSE40873	49	GPL570	Liver meta-dataset	29	✓	✓	✓	✓	✓	✓	✓	✓	✓	✓	✓	✓	✓	✓	✓	✓	✓	✓	✓	✓	✓	✓	✓	✓	✓	✓	✓	✓	✓
		GSE14520	221	GPL3921	Preprocessed (RMA)	25	✓	✓	✓	✓	✓	✓		✓		✓	✓	✓	✓		✓	✓		✓	✓	✓	✓	✓	✓	✓	✓	✓	✓	✓	✓
		GSE30161	54	GPL570	Ovary meta-dataset	29	✓	✓	✓	✓	✓	✓	✓	✓	✓	✓	✓	✓	✓	✓	✓	✓	✓	✓	✓	✓	✓	✓	✓	✓	✓	✓	✓	✓	✓
		GSE17260	110	GPL6480	Preprocessed (quantile normalized)	28	✓	✓	✓	✓	✓	✓	✓	✓	✓	✓	✓	✓	✓	✓	✓	✓	✓	✓	✓	✓	✓	✓	✓		✓	✓	✓	✓	✓
		GSE32062	260	GPL6480	Preprocessed data	28	✓	✓	✓	✓	✓	✓	✓	✓	✓	✓	✓	✓	✓	✓	✓	✓	✓	✓	✓	✓	✓	✓	✓		✓	✓	✓	✓	✓
		GSE49997	194	GPL2986	Preprocessed (quantile normalized)	27		✓	✓	✓	✓	✓		✓	✓	✓	✓	✓	✓	✓	✓	✓	✓	✓	✓	✓	✓	✓	✓	✓	✓	✓	✓	✓	✓
		GSE63885	75	GPL570	Preprocessed (RMA)	29	✓	✓	✓	✓	✓	✓	✓	✓	✓	✓	✓	✓	✓	✓	✓	✓	✓	✓	✓	✓	✓	✓	✓	✓	✓	✓	✓	✓	✓
3.1. Predictive utility (correlation to mutational load)	TCGA	LUAD	998	RNASeqV2	TCGA	28	✓	✓	✓	✓	✓	✓	✓	✓	✓	✓	✓	✓	✓	✓	✓	✓	✓	✓	✓	✓	✓		✓	✓	✓	✓	✓	✓	✓
		PAAD	172	RNASeqV2	TCGA	25	✓	✓	✓	✓	✓	✓	✓		✓	✓	✓	✓	✓	✓	✓	✓	✓	✓	✓	✓	✓		✓	✓		✓	✓	✓
		PRAD	479	RNASeqV2	TCGA	23	✓	✓	✓	✓	✓				✓	✓	✓		✓	✓	✓	✓	✓	✓	✓	✓	✓		✓	✓		✓	✓	✓	✓
		KIRC	589	RNASeqV2	TCGA	21	✓	✓	✓	✓	✓	✓			✓	✓	✓	✓	✓	✓	✓	✓	✓	✓		✓	✓		✓			✓	✓
		STAD	410	RNASeqV2	TCGA	24	✓	✓	✓	✓	✓	✓			✓	✓	✓	✓	✓	✓	✓	✓	✓	✓	✓	✓	✓	✓	✓	✓			✓	✓
		COAD	278	RNASeqV2	TCGA	24	✓	✓	✓	✓	✓	✓			✓	✓	✓	✓	✓	✓	✓	✓	✓	✓	✓	✓	✓		✓	✓			✓	✓	✓
		BRCA	982	RNASeqV2	TCGA	24	✓	✓	✓	✓	✓	✓	✓		✓	✓	✓	✓	✓		✓	✓	✓	✓	✓	✓	✓		✓	✓		✓	✓		✓
		LIHC	359	RNASeqV2	TCGA	17	✓		✓		✓			✓	✓	✓	✓	✓	✓	✓	✓			✓	✓	✓	✓						✓	✓
		BLCA	408	RNASeqV2	TCGA	24	✓	✓	✓	✓	✓	✓			✓	✓	✓	✓	✓	✓	✓	✓	✓	✓	✓	✓	✓	✓	✓	✓			✓	✓
3.2. Predictive utility (correlation to molecular subtypes of breast cancer)	TCGA	BRCA	722	RNASeqV2	TCGA	24	✓	✓	✓	✓	✓	✓	✓		✓	✓	✓	✓	✓		✓	✓	✓	✓	✓	✓	✓		✓	✓		✓	✓		✓
	GEO	GSE20711	88	GPL570	Breast meta-dataset	29	✓	✓	✓	✓	✓	✓	✓	✓	✓	✓	✓	✓	✓	✓	✓	✓	✓	✓	✓	✓	✓	✓	✓	✓	✓	✓	✓	✓	✓
		GSE21653	265	GPL570	Breast meta-dataset	29	✓	✓	✓	✓	✓	✓	✓	✓	✓	✓	✓	✓	✓	✓	✓	✓	✓	✓	✓	✓	✓	✓	✓	✓	✓	✓	✓	✓	✓
		GSE19615	115	GPL570	Breast meta-dataset	29	✓	✓	✓	✓	✓	✓	✓	✓	✓	✓	✓	✓	✓	✓	✓	✓	✓	✓	✓	✓	✓	✓	✓	✓	✓	✓	✓	✓	✓
		GSE50567	41	GPL570	Breast meta-dataset	29	✓	✓	✓	✓	✓	✓	✓	✓	✓	✓	✓	✓	✓	✓	✓	✓	✓	✓	✓	✓	✓	✓	✓	✓	✓	✓	✓	✓	✓
3.3. Predictive utility (correlation to tumor invasiveness)	GEO	GSE19650	22	GPL570	Raw data -> RMA	29	✓	✓	✓	✓	✓	✓	✓	✓	✓	✓	✓	✓	✓	✓	✓	✓	✓	✓	✓	✓	✓	✓	✓	✓	✓	✓	✓	✓	✓
		GSE20916	145	GPL570	Raw data -> RMA	29	✓	✓	✓	✓	✓	✓	✓	✓	✓	✓	✓	✓	✓	✓	✓	✓	✓	✓	✓	✓	✓	✓	✓	✓	✓	✓	✓	✓	✓
		GSE33692	45	GPL5175	Preprocessed (iterPLIER)	26	✓	✓	✓	✓	✓	✓		✓	✓	✓	✓	✓	✓	✓	✓	✓	✓	✓	✓	✓	✓	✓			✓	✓	✓	✓	✓
		GSE21422	19	GPL570	Preprocessed (GC-RMA)	29	✓	✓	✓	✓	✓	✓	✓	✓	✓	✓	✓	✓	✓	✓	✓	✓	✓	✓	✓	✓	✓	✓	✓	✓	✓	✓	✓	✓	✓
		GSE14548	66	GPL1352	Raw data -> RMA	29	✓	✓	✓	✓	✓	✓	✓	✓	✓	✓	✓	✓	✓	✓	✓	✓	✓	✓	✓	✓	✓	✓	✓	✓	✓	✓	✓	✓	✓
