# Supplementary material for: Pan-cancer analysis connects tumor matrisome to immune response
Source: NPJ Precis Oncol. 2019 May 22;3:15. doi: 10.1038/s41698-019-0087-0 (PMC6531473; doi:10.1038/s41698-019-0087-0)
Supplement: Supplementary file 4 — Data file S3 [file 41698_2019_87_MOESM4_ESM.xlsx]

## Sheet: Sheet1
		Prostate			Renal			Gastric			Colorectal			Breast			Liver			Bladder
	Total Ni	log2FC	adjPvalue(P)	weight	log2FC	adjPvalue(P)	weight	log2FC	adjPvalue(P)	weight	log2FC	adjPvalue(P)	weight	log2FC	adjPvalue(P)	weight	log2FC	adjPvalue(P)	weight	log2FC	adjPvalue(P)	weight	weight (g)
ABI3BP	3704	-0.633351	6.07893e-05	-0.187737	0.760708	0.0916373	0.121535	-2.46933	9.34243e-13	-0.599998	-3.85004	1.64686e-68	-0.679785	-2.66681	1.77512e-72	-1.73803	-1.94703	5.28585e-17	-0.442602	-4.25854	2.97643e-46	-0.981856	-4.50848
ADAMTS8	3283	-0.517599	0.000371645	-0.173047	-1.83321	2.51774e-18	-0.360724	-1.89498	1.08532e-08	-0.519489	-2.07863	3.01892e-18	-0.414079	-1.87388	2.7929e-33	-1.37787	NA	NA	NA	-4.19997	1.27023e-43	-1.09253	-3.93773
CD36	3704	-0.859888	4.43689e-06	-0.254901	-1.3651	1.93716e-07	-0.238082	-2.06102	1.19e-19	-0.500789	-3.37782	2.24591e-57	-0.596408	-4.76882	1.8938e-103	-3.10798	-0.285375	0.312122	-0.0494405	-1.89926	4.8655e-05	-0.437875	-5.18547
CHRDL1	3283	-1.67527	1.27669e-14	-0.560293	-4.19155	7.5616e-33	-0.824776	-3.51431	6.29403e-23	-0.963412	-4.42122	1.33825e-47	-0.880743	-5.31552	6.15488e-168	-3.90852	NA	NA	NA	-5.89563	5.43587e-58	-1.53362	-8.67136
COL10A1	3381	2.57867	1.14873e-08	0.837439	NA	NA	NA	6.42462	8.47464e-06	1.71018	6.7828	1.01738e-06	1.31202	6.89103	3.10968e-37	4.92013	-0.333867	0.456847	-0.0570724	4.55669	0.00789233	1.14195	9.86464
COL11A1	2411	NA	NA	NA	NA	NA	NA	5.97731	3.95414e-05	2.23118	6.80224	2.51787e-07	1.84515	6.0006	2.28963e-25	6.00806	NA	NA	NA	4.54375	0.00882772	1.59536	11.6797
COL6A6	1207	NA	NA	NA	NA	NA	NA	NA	NA	NA	NA	NA	NA	-4.17027	3.5468e-193	-8.34053	NA	NA	NA	NA	NA	NA	-8.34053
CPB2	421	NA	NA	NA	NA	NA	NA	NA	NA	NA	NA	NA	NA	NA	NA	NA	-1.54473	8.4654e-07	-3.08945	NA	NA	NA	-3.08945
CTHRC1	3704	1.19891	6.9489e-07	0.3554	1.06824	0.00882457	0.184679	3.25953	5.6993e-11	0.792003	3.36279	1.76201e-10	0.593754	2.53351	3.10669e-55	1.65116	3.15413	2.17166e-07	0.717003	0.894812	0.198317	0.172166	4.46617
CXCL13	3381	-1.52314	6.3444e-07	-0.494647	NA	NA	NA	1.55956	0.0130714	0.409789	-2.15834	8.14861e-12	-0.417496	2.39183	2.21876e-08	1.70774	-1.61655	7.27725e-05	-0.402555	0.62827	0.543301	0.102827	0.905663
CXCL2	3704	-0.468412	0.132836	-0.122572	-0.0198244	0.966539	-0.00175816	0.487273	0.220921	0.0969741	1.89783	1.46774e-06	0.335092	-4.57234	1.56717e-231	-2.97992	-2.46797	2.75013e-17	-0.561022	-2.93437	2.87705e-15	-0.676554	-3.90976
FCN3	3155	NA	NA	NA	-3.32073	1.44857e-31	-0.679934	0.817586	0.00180917	0.232805	1.58504	3.39848e-10	0.328563	-0.651022	4.85859e-08	-0.49812	-5.96096	1.76098e-99	-1.59085	0.800667	0.0468426	0.207028	-2.00051
GREM1	3704	-0.00140628	0.996226	-0.00020883	-2.84515	5.73928e-13	-0.496211	0.516796	0.225155	0.102494	-0.0329101	0.933432	-0.00300543	0.944585	2.0114e-06	0.615611	-0.00443593	0.992916	-0.000505984	0.14703	0.891557	0.0179214	0.236096
HHIP	2497	-0.349213	0.132878	-0.135547	-1.63214	4.24514e-07	-0.422251	-1.12244	0.0074304	-0.40158	-2.60731	3.88936e-28	-0.682891	NA	NA	NA	-5.62866	1.2205e-107	-1.89801	-3.47358	3.48758e-18	-1.188	-4.72828
IL6	3283	-0.549894	0.0817514	-0.170013	-2.38604	4.31417e-11	-0.469504	-0.68887	0.0862385	-0.173854	0.891863	0.0389724	0.171002	-3.05671	4.65945e-79	-2.24761	NA	NA	NA	-4.38426	1.63184e-30	-1.14047	-4.03044
LPL	3704	-0.239224	0.269797	-0.0558473	-3.00959	2.31706e-36	-0.52489	-0.36348	0.20884	-0.0730606	0.482407	0.150023	0.0740652	-4.66053	3.42904e-147	-3.0374	2.22066	1.94765e-11	0.504805	-0.911408	0.0232603	-0.205359	-3.31768
MAMDC2	3283	-1.31077	8.35012e-18	-0.438388	-1.75214	3.82397e-10	-0.344771	-4.37675	1.49646e-54	-1.19984	-6.05107	1.0115e-106	-1.20542	-3.89224	9.44179e-213	-2.86197	NA	NA	NA	-4.30221	1.1132e-44	-1.11913	-7.16952
MMP1	3704	-0.228273	0.441566	-0.0469408	-1.45927	0.000450328	-0.25439	3.28923	1.83963e-05	0.799204	3.67056	2.38504e-06	0.648094	5.30504	4.66039e-18	3.45744	1.71197	0.000682756	0.388903	2.80509	0.0372412	0.623526	5.61583
MMP12	3381	0.855513	0.00850806	0.275489	NA	NA	NA	3.25482	0.000291906	0.86616	1.22075	0.00316708	0.235389	1.27358	0.000129216	0.909203	2.40212	2.64904e-05	0.598205	1.17139	0.238734	0.238856	3.1233
OGN	3704	-0.907883	1.65698e-06	-0.269129	-5.24346	7.59703e-55	-0.914491	-2.47395	4.51186e-10	-0.601121	-5.72112	4.04774e-77	-1.01015	-3.77177	1.28129e-95	-2.45817	-1.44192	7.01378e-05	-0.327757	-6.82669	3.47215e-77	-1.57397	-7.15479
PCOLCE2	3704	-0.44078	0.0202887	-0.128065	-3.34885	7.30198e-32	-0.584059	-2.96276	5.21306e-20	-0.719892	-4.7127	3.95075e-64	-0.832103	-5.12376	1.26487e-177	-3.33929	-0.332332	0.354261	-0.0557841	-4.80916	2.05405e-49	-1.10881	-6.768
S100A12	877	NA	NA	NA	NA	NA	NA	-2.5626	8.6295e-17	-2.6298	NA	NA	NA	NA	NA	NA	NA	NA	NA	0.00305209	0.997935	0.00148756	-2.62832
S100A2	3283	-0.930965	0.000918406	-0.311076	-2.65128	3.25474e-35	-0.521695	0.677466	0.242047	0.149527	3.94541	1.18843e-14	0.785958	-0.66474	0.00557925	-0.486073	NA	NA	NA	1.53778	0.100191	0.363591	-0.0197676
SFTPA2	2960	1.3804	2.80657e-05	0.512038	NA	NA	NA	0.718552	0.17652	0.185699	-1.7666	2.69462e-09	-0.390323	0.253457	0.313757	0.157338	NA	NA	NA	-0.80079	0.258658	-0.18356	0.281192
SFTPC	0	NA	NA	NA	NA	NA	NA	NA	NA	NA	NA	NA	NA	NA	NA	NA	NA	NA	NA	NA	NA	NA	0
SFTPD	2079	0.0468956	0.763883	0.0140414	-1.63435	8.87278e-13	-0.507836	NA	NA	NA	NA	NA	NA	-0.56643	9.99105e-05	-0.657637	NA	NA	NA	NA	NA	NA	-1.15143
SPP1	3704	0.669746	0.00473656	0.197601	1.45837	9.92402e-09	0.254348	3.28336	5.93573e-07	0.797792	2.87561	2.28224e-05	0.507723	2.0642	2.55609e-25	1.3453	1.78678	0.00108439	0.405735	3.16393	0.00166913	0.728265	4.23676
TNNC1	2497	-1.08087	0.000142743	-0.475219	-4.31362	5.14549e-67	-1.11598	2.20118	0.000227124	0.793196	1.51209	0.00055152	0.395819	NA	NA	NA	1.13966	0.0166616	0.378002	0.197314	0.833074	0.0368143	0.0126349
WIF1	2083	-2.16628	1.22446e-16	-1.1419	NA	NA	NA	NA	NA	NA	0.0299208	0.960525	0.0047917	-5.26818	1.63687e-136	-6.10532	NA	NA	NA	NA	NA	NA	-7.24243
* bold: Generic TMI signature
