# Supplementary material for: Pan-cancer analysis connects tumor matrisome to immune response
Source: NPJ Precis Oncol. 2019 May 22;3:15. doi: 10.1038/s41698-019-0087-0 (PMC6531473; doi:10.1038/s41698-019-0087-0)
Supplement: Supplementary file 5 — Data file S4 [file 41698_2019_87_MOESM5_ESM.xlsx]

## Sheet: Sheet1
	TMI	Organ	Status	Study
GSM258551	15.6405	Lung	tumor	GSE10245
GSM258552	20.5302	Lung	tumor	GSE10245
GSM258553	20.9028	Lung	tumor	GSE10245
GSM258554	20.3441	Lung	tumor	GSE10245
GSM258555	25.3611	Lung	tumor	GSE10245
GSM258556	23.4976	Lung	tumor	GSE10245
GSM258557	23.0962	Lung	tumor	GSE10245
GSM258558	19.7503	Lung	tumor	GSE10245
GSM258559	17.95	Lung	tumor	GSE10245
GSM258560	21.0783	Lung	tumor	GSE10245
GSM258561	19.3922	Lung	tumor	GSE10245
GSM258562	24.0281	Lung	tumor	GSE10245
GSM258563	24.4975	Lung	tumor	GSE10245
GSM258564	19.2343	Lung	tumor	GSE10245
GSM258565	21.0659	Lung	tumor	GSE10245
GSM258566	24.1662	Lung	tumor	GSE10245
GSM258567	23.5557	Lung	tumor	GSE10245
GSM258568	16.477	Lung	tumor	GSE10245
GSM258569	21.0027	Lung	tumor	GSE10245
GSM258570	22.0673	Lung	tumor	GSE10245
GSM258571	25.6343	Lung	tumor	GSE10245
GSM258572	19.3761	Lung	tumor	GSE10245
GSM258573	10.4484	Lung	tumor	GSE10245
GSM258574	18.5206	Lung	tumor	GSE10245
GSM258575	12.2623	Lung	tumor	GSE10245
GSM258576	9.59461	Lung	tumor	GSE10245
GSM258577	22.3352	Lung	tumor	GSE10245
GSM258578	23.2951	Lung	tumor	GSE10245
GSM258579	9.40008	Lung	tumor	GSE10245
GSM258580	15.914	Lung	tumor	GSE10245
GSM258581	10.3429	Lung	tumor	GSE10245
GSM258582	22.9217	Lung	tumor	GSE10245
GSM258583	25.7184	Lung	tumor	GSE10245
GSM258584	21.6623	Lung	tumor	GSE10245
GSM258585	17.3061	Lung	tumor	GSE10245
GSM258586	21.7256	Lung	tumor	GSE10245
GSM258587	19.4211	Lung	tumor	GSE10245
GSM258588	15.1261	Lung	tumor	GSE10245
GSM258589	22.7013	Lung	tumor	GSE10245
GSM258590	25.1063	Lung	tumor	GSE10245
GSM258591	14.7668	Lung	tumor	GSE10245
GSM258592	23.4782	Lung	tumor	GSE10245
GSM258593	21.8823	Lung	tumor	GSE10245
GSM258594	24.2143	Lung	tumor	GSE10245
GSM258595	17.3461	Lung	tumor	GSE10245
GSM258596	20.5811	Lung	tumor	GSE10245
GSM258597	18.4731	Lung	tumor	GSE10245
GSM258598	12.0948	Lung	tumor	GSE10245
GSM258599	22.4175	Lung	tumor	GSE10245
GSM258600	23.1503	Lung	tumor	GSE10245
GSM258601	25.5724	Lung	tumor	GSE10245
GSM258602	17.7199	Lung	tumor	GSE10245
GSM258603	19.4425	Lung	tumor	GSE10245
GSM258604	23.6334	Lung	tumor	GSE10245
GSM258605	23.5237	Lung	tumor	GSE10245
GSM258606	17.3229	Lung	tumor	GSE10245
GSM258607	20.7781	Lung	tumor	GSE10245
GSM258608	19.9381	Lung	tumor	GSE10245
GSM257694	26.0199	Lung	tumor	GSE10445
GSM257769	21.7745	Lung	tumor	GSE10445
GSM257772	27.898	Lung	tumor	GSE10445
GSM257774	20.0732	Lung	tumor	GSE10445
GSM257775	14.5867	Lung	tumor	GSE10445
GSM257790	15.9397	Lung	tumor	GSE10445
GSM257791	13.0249	Lung	tumor	GSE10445
GSM257792	20.1719	Lung	tumor	GSE10445
GSM257806	24.0545	Lung	tumor	GSE10445
GSM257807	21.5028	Lung	tumor	GSE10445
GSM257809	21.1658	Lung	tumor	GSE10445
GSM257811	18.3163	Lung	tumor	GSE10445
GSM257957	20.0611	Lung	tumor	GSE10445
GSM257975	18.6798	Lung	tumor	GSE10445
GSM257978	22.4073	Lung	tumor	GSE10445
GSM257979	20.7366	Lung	tumor	GSE10445
GSM257980	21.3524	Lung	tumor	GSE10445
GSM257995	22.2358	Lung	tumor	GSE10445
GSM257997	13.615	Lung	tumor	GSE10445
GSM258036	19.9431	Lung	tumor	GSE10445
GSM258037	21.838	Lung	tumor	GSE10445
GSM258038	22.4962	Lung	tumor	GSE10445
GSM258043	22.4814	Lung	tumor	GSE10445
GSM258044	17.2661	Lung	tumor	GSE10445
GSM258045	20.7718	Lung	tumor	GSE10445
GSM258046	24.5714	Lung	tumor	GSE10445
GSM258047	16.3945	Lung	tumor	GSE10445
GSM258048	17.3955	Lung	tumor	GSE10445
GSM258052	24.3807	Lung	tumor	GSE10445
GSM258054	21.3622	Lung	tumor	GSE10445
GSM258057	18.1727	Lung	tumor	GSE10445
GSM258058	10.8558	Lung	tumor	GSE10445
GSM258059	22.2474	Lung	tumor	GSE10445
GSM258060	10.974	Lung	tumor	GSE10445
GSM258061	24.7438	Lung	tumor	GSE10445
GSM258062	25.3378	Lung	tumor	GSE10445
GSM258069	22.2975	Lung	tumor	GSE10445
GSM258071	15.66	Lung	tumor	GSE10445
GSM258072	20.336	Lung	tumor	GSE10445
GSM258074	21.3097	Lung	tumor	GSE10445
GSM258076	17.7106	Lung	tumor	GSE10445
GSM258895	22.2692	Lung	tumor	GSE10445
GSM258896	20.4088	Lung	tumor	GSE10445
GSM258897	20.1083	Lung	tumor	GSE10445
GSM258898	23.7952	Lung	tumor	GSE10445
GSM258899	24.9903	Lung	tumor	GSE10445
GSM258900	19.3721	Lung	tumor	GSE10445
GSM258901	21.0943	Lung	tumor	GSE10445
GSM258902	18.9746	Lung	tumor	GSE10445
GSM258903	21.8431	Lung	tumor	GSE10445
GSM258904	17.2058	Lung	tumor	GSE10445
GSM258905	25.0106	Lung	tumor	GSE10445
GSM259073	14.3712	Lung	tumor	GSE10445
GSM259399	19.4856	Lung	tumor	GSE10445
GSM259400	22.6247	Lung	tumor	GSE10445
GSM259401	24.348	Lung	tumor	GSE10445
GSM259402	17.2088	Lung	tumor	GSE10445
GSM259403	25.4023	Lung	tumor	GSE10445
GSM259405	18.4146	Lung	tumor	GSE10445
GSM259410	22.3056	Lung	tumor	GSE10445
GSM259417	20.2797	Lung	tumor	GSE10445
GSM259422	25.3015	Lung	tumor	GSE10445
GSM259424	16.9181	Lung	tumor	GSE10445
GSM259425	21.4112	Lung	tumor	GSE10445
GSM259427	15.306	Lung	tumor	GSE10445
GSM260378	16.2622	Lung	tumor	GSE10445
GSM260379	13.6657	Lung	tumor	GSE10445
GSM264313	18.0596	Lung	tumor	GSE10445
GSM264314	11.3438	Lung	tumor	GSE10445
GSM264315	22.8034	Lung	tumor	GSE10445
GSM264316	12.6133	Lung	tumor	GSE10445
GSM264317	19.9899	Lung	tumor	GSE10445
GSM272754	22.4286	Lung	tumor	GSE10799
GSM272755	22.9856	Lung	tumor	GSE10799
GSM272756	14.8201	Lung	tumor	GSE10799
GSM272757	22.3288	Lung	tumor	GSE10799
GSM272758	21.0678	Lung	tumor	GSE10799
GSM272759	20.9882	Lung	tumor	GSE10799
GSM272760	23.3602	Lung	tumor	GSE10799
GSM272761	24.8272	Lung	tumor	GSE10799
GSM272762	22.3747	Lung	tumor	GSE10799
GSM272763	22.3641	Lung	tumor	GSE10799
GSM272764	21.7447	Lung	tumor	GSE10799
GSM272765	25.7193	Lung	tumor	GSE10799
GSM272766	20.9215	Lung	tumor	GSE10799
GSM272767	24.6344	Lung	tumor	GSE10799
GSM272768	24.046	Lung	tumor	GSE10799
GSM272769	21.7577	Lung	tumor	GSE10799
GSM272770	8.37563	Lung	normal	GSE10799
GSM272771	6.37763	Lung	normal	GSE10799
GSM272772	8.27478	Lung	normal	GSE10799
GSM318073	24.3499	Lung	tumor	GSE12667
GSM318074	22.0663	Lung	tumor	GSE12667
GSM318075	21.2882	Lung	tumor	GSE12667
GSM318076	20.4099	Lung	tumor	GSE12667
GSM318077	14.5719	Lung	tumor	GSE12667
GSM318078	19.0241	Lung	tumor	GSE12667
GSM318079	21.0898	Lung	tumor	GSE12667
GSM318080	16.3124	Lung	tumor	GSE12667
GSM318081	22.875	Lung	tumor	GSE12667
GSM318082	14.8688	Lung	tumor	GSE12667
GSM318083	12.6002	Lung	tumor	GSE12667
GSM318084	18.7539	Lung	tumor	GSE12667
GSM318085	24.7571	Lung	tumor	GSE12667
GSM318086	22.2568	Lung	tumor	GSE12667
GSM318087	15.5486	Lung	tumor	GSE12667
GSM318088	21.1657	Lung	tumor	GSE12667
GSM318089	20.3489	Lung	tumor	GSE12667
GSM318090	20.8222	Lung	tumor	GSE12667
GSM318091	20.1686	Lung	tumor	GSE12667
GSM318092	13.6778	Lung	tumor	GSE12667
GSM318093	21.0759	Lung	tumor	GSE12667
GSM318094	21.1513	Lung	tumor	GSE12667
GSM318095	21.5741	Lung	tumor	GSE12667
GSM318096	21.5835	Lung	tumor	GSE12667
GSM318097	16.9283	Lung	tumor	GSE12667
GSM318098	20.2357	Lung	tumor	GSE12667
GSM318099	26.6676	Lung	tumor	GSE12667
GSM318100	21.6797	Lung	tumor	GSE12667
GSM318101	18.2789	Lung	tumor	GSE12667
GSM318102	18.6162	Lung	tumor	GSE12667
GSM318103	14.553	Lung	tumor	GSE12667
GSM318104	22.5391	Lung	tumor	GSE12667
GSM318105	21.3662	Lung	tumor	GSE12667
GSM318106	20.3716	Lung	tumor	GSE12667
GSM318107	19.5364	Lung	tumor	GSE12667
GSM318108	23.259	Lung	tumor	GSE12667
GSM318109	24.2018	Lung	tumor	GSE12667
GSM318110	22.477	Lung	tumor	GSE12667
GSM318111	21.0516	Lung	tumor	GSE12667
GSM318112	13.9767	Lung	tumor	GSE12667
GSM318113	14.1808	Lung	tumor	GSE12667
GSM318114	20.8556	Lung	tumor	GSE12667
GSM318115	17.7405	Lung	tumor	GSE12667
GSM318116	10.4724	Lung	tumor	GSE12667
GSM318117	21.315	Lung	tumor	GSE12667
GSM318118	22.7865	Lung	tumor	GSE12667
GSM318119	21.7356	Lung	tumor	GSE12667
GSM318120	19.8181	Lung	tumor	GSE12667
GSM318121	23.274	Lung	tumor	GSE12667
GSM318122	23.535	Lung	tumor	GSE12667
GSM318123	19.9834	Lung	tumor	GSE12667
GSM318124	24.1317	Lung	tumor	GSE12667
GSM318125	16.3566	Lung	tumor	GSE12667
GSM318126	24.7796	Lung	tumor	GSE12667
GSM318127	23.0899	Lung	tumor	GSE12667
GSM318128	24.9798	Lung	tumor	GSE12667
GSM318129	17.7514	Lung	tumor	GSE12667
GSM318130	8.77774	Lung	tumor	GSE12667
GSM318131	13.1636	Lung	tumor	GSE12667
GSM318132	22.8695	Lung	tumor	GSE12667
GSM318133	19.4827	Lung	tumor	GSE12667
GSM318134	23.8602	Lung	tumor	GSE12667
GSM318135	20.0152	Lung	tumor	GSE12667
GSM318136	22.8356	Lung	tumor	GSE12667
GSM318137	19.6597	Lung	tumor	GSE12667
GSM318138	23.8253	Lung	tumor	GSE12667
GSM318139	21.8861	Lung	tumor	GSE12667
GSM318140	16.5206	Lung	tumor	GSE12667
GSM318141	24.0247	Lung	tumor	GSE12667
GSM318142	15.9354	Lung	tumor	GSE12667
GSM318143	20.6101	Lung	tumor	GSE12667
GSM318144	24.4447	Lung	tumor	GSE12667
GSM318145	17.7792	Lung	tumor	GSE12667
GSM318146	12.7079	Lung	tumor	GSE12667
GSM318147	23.0187	Lung	tumor	GSE12667
GSM466947	27.6157	Lung	tumor	GSE18842
GSM466948	12.8068	Lung	normal	GSE18842
GSM466949	25.1684	Lung	tumor	GSE18842
GSM466950	15.0016	Lung	normal	GSE18842
GSM466951	22.7373	Lung	tumor	GSE18842
GSM466952	27.9594	Lung	tumor	GSE18842
GSM466953	12.9631	Lung	normal	GSE18842
GSM466954	25.6383	Lung	tumor	GSE18842
GSM466955	16.7712	Lung	normal	GSE18842
GSM466956	28.0667	Lung	tumor	GSE18842
GSM466957	12.6269	Lung	normal	GSE18842
GSM466958	27.7107	Lung	tumor	GSE18842
GSM466959	12.1188	Lung	normal	GSE18842
GSM466960	26.3039	Lung	tumor	GSE18842
GSM466961	13.146	Lung	normal	GSE18842
GSM466962	28.2573	Lung	tumor	GSE18842
GSM466963	20.7108	Lung	tumor	GSE18842
GSM466964	13.4153	Lung	normal	GSE18842
GSM466965	29.0007	Lung	tumor	GSE18842
GSM466966	14.3117	Lung	normal	GSE18842
GSM466967	23.4195	Lung	tumor	GSE18842
GSM466968	11.7376	Lung	normal	GSE18842
GSM466969	21.705	Lung	tumor	GSE18842
GSM466970	12.8091	Lung	normal	GSE18842
GSM466971	28.329	Lung	tumor	GSE18842
GSM466972	14.0801	Lung	normal	GSE18842
GSM466973	22.9028	Lung	tumor	GSE18842
GSM466974	12.6176	Lung	normal	GSE18842
GSM466975	27.0233	Lung	tumor	GSE18842
GSM466976	15.3254	Lung	normal	GSE18842
GSM466977	27.2218	Lung	tumor	GSE18842
GSM466978	13.4753	Lung	normal	GSE18842
GSM466979	12.91	Lung	normal	GSE18842
GSM466980	20.663	Lung	tumor	GSE18842
GSM466981	13.252	Lung	normal	GSE18842
GSM466982	27.5863	Lung	tumor	GSE18842
GSM466983	26.6649	Lung	tumor	GSE18842
GSM466984	12.5135	Lung	normal	GSE18842
GSM466985	25.8316	Lung	tumor	GSE18842
GSM466986	14.0471	Lung	normal	GSE18842
GSM466987	23.3577	Lung	tumor	GSE18842
GSM466988	12.6538	Lung	normal	GSE18842
GSM466989	25.9214	Lung	tumor	GSE18842
GSM466990	12.5248	Lung	normal	GSE18842
GSM466991	24.7919	Lung	tumor	GSE18842
GSM466992	14.7389	Lung	normal	GSE18842
GSM466993	26.9076	Lung	tumor	GSE18842
GSM466994	25.0198	Lung	tumor	GSE18842
GSM466995	12.9632	Lung	normal	GSE18842
GSM466996	27.8237	Lung	tumor	GSE18842
GSM466997	12.6263	Lung	normal	GSE18842
GSM466998	26.9686	Lung	tumor	GSE18842
GSM466999	15.4111	Lung	normal	GSE18842
GSM467000	14.8397	Lung	normal	GSE18842
GSM467001	16.3074	Lung	normal	GSE18842
GSM467002	15.7835	Lung	normal	GSE18842
GSM467003	12.3189	Lung	normal	GSE18842
GSM467004	24.4243	Lung	tumor	GSE18842
GSM467005	13.1095	Lung	normal	GSE18842
GSM467006	26.1308	Lung	tumor	GSE18842
GSM467007	13.0766	Lung	normal	GSE18842
GSM467008	28.8912	Lung	tumor	GSE18842
GSM467009	13.6821	Lung	normal	GSE18842
GSM467010	25.215	Lung	tumor	GSE18842
GSM467011	15.9528	Lung	normal	GSE18842
GSM467012	25.8099	Lung	tumor	GSE18842
GSM467013	13.6663	Lung	normal	GSE18842
GSM467014	26.1323	Lung	tumor	GSE18842
GSM467015	12.6943	Lung	normal	GSE18842
GSM467016	27.2949	Lung	tumor	GSE18842
GSM467017	14.1203	Lung	normal	GSE18842
GSM467018	24.8027	Lung	tumor	GSE18842
GSM467019	12.1971	Lung	normal	GSE18842
GSM467020	14.6434	Lung	normal	GSE18842
GSM467021	25.8087	Lung	tumor	GSE18842
GSM467022	13.4344	Lung	normal	GSE18842
GSM467023	26.105	Lung	tumor	GSE18842
GSM467024	27.3302	Lung	tumor	GSE18842
GSM467025	15.3141	Lung	normal	GSE18842
GSM467026	27.3081	Lung	tumor	GSE18842
GSM467027	12.7217	Lung	normal	GSE18842
GSM467028	29.2268	Lung	tumor	GSE18842
GSM467029	28.0113	Lung	tumor	GSE18842
GSM467030	22.8476	Lung	tumor	GSE18842
GSM467031	13.0606	Lung	normal	GSE18842
GSM467032	23.9842	Lung	tumor	GSE18842
GSM467033	14.4911	Lung	normal	GSE18842
GSM467034	26.6318	Lung	tumor	GSE18842
GSM467035	14.3898	Lung	normal	GSE18842
GSM467036	24.3688	Lung	tumor	GSE18842
GSM467037	17.9397	Lung	normal	GSE18842
GSM475656	26.2589	Lung	tumor	GSE19188
GSM475657	13.0168	Lung	normal	GSE19188
GSM475658	12.0344	Lung	normal	GSE19188
GSM475659	12.4566	Lung	normal	GSE19188
GSM475660	12.5891	Lung	normal	GSE19188
GSM475661	26.4497	Lung	tumor	GSE19188
GSM475662	24.8059	Lung	tumor	GSE19188
GSM475663	12.73	Lung	normal	GSE19188
GSM475664	26.1995	Lung	tumor	GSE19188
GSM475665	13.0589	Lung	normal	GSE19188
GSM475666	20.149	Lung	normal	GSE19188
GSM475667	14.3904	Lung	normal	GSE19188
GSM475668	27.5222	Lung	tumor	GSE19188
GSM475669	16.0066	Lung	normal	GSE19188
GSM475670	28.3392	Lung	tumor	GSE19188
GSM475671	13.7194	Lung	normal	GSE19188
GSM475672	24.2381	Lung	tumor	GSE19188
GSM475673	12.3863	Lung	normal	GSE19188
GSM475674	27.4637	Lung	tumor	GSE19188
GSM475675	13.1827	Lung	normal	GSE19188
GSM475676	28.3381	Lung	tumor	GSE19188
GSM475677	14.2344	Lung	tumor	GSE19188
GSM475678	13.7623	Lung	normal	GSE19188
GSM475679	22.3512	Lung	tumor	GSE19188
GSM475680	15.11	Lung	normal	GSE19188
GSM475681	20.8564	Lung	tumor	GSE19188
GSM475682	12.7003	Lung	normal	GSE19188
GSM475683	21.7063	Lung	tumor	GSE19188
GSM475684	14.2081	Lung	normal	GSE19188
GSM475685	21.0332	Lung	tumor	GSE19188
GSM475686	12.2387	Lung	normal	GSE19188
GSM475687	21.3887	Lung	tumor	GSE19188
GSM475688	12.6832	Lung	normal	GSE19188
GSM475689	26.4994	Lung	tumor	GSE19188
GSM475690	12.2202	Lung	normal	GSE19188
GSM475691	25.1878	Lung	tumor	GSE19188
GSM475692	26.014	Lung	tumor	GSE19188
GSM475693	11.3862	Lung	normal	GSE19188
GSM475694	25.5766	Lung	tumor	GSE19188
GSM475695	12.6975	Lung	normal	GSE19188
GSM475696	22.3052	Lung	tumor	GSE19188
GSM475697	13.5321	Lung	normal	GSE19188
GSM475698	24.3255	Lung	tumor	GSE19188
GSM475699	14.7474	Lung	normal	GSE19188
GSM475700	20.1651	Lung	tumor	GSE19188
GSM475701	25.5104	Lung	tumor	GSE19188
GSM475702	11.6374	Lung	normal	GSE19188
GSM475703	21.9713	Lung	tumor	GSE19188
GSM475704	12.9711	Lung	normal	GSE19188
GSM475705	13.6876	Lung	normal	GSE19188
GSM475706	12.2386	Lung	tumor	GSE19188
GSM475707	12.7792	Lung	normal	GSE19188
GSM475708	22.9423	Lung	tumor	GSE19188
GSM475709	24.4058	Lung	tumor	GSE19188
GSM475710	24.0536	Lung	tumor	GSE19188
GSM475711	13.4131	Lung	normal	GSE19188
GSM475712	21.4697	Lung	tumor	GSE19188
GSM475713	25.3378	Lung	tumor	GSE19188
GSM475714	12.8339	Lung	normal	GSE19188
GSM475715	27.032	Lung	tumor	GSE19188
GSM475716	13.8586	Lung	normal	GSE19188
GSM475717	25.1379	Lung	tumor	GSE19188
GSM475718	14.7307	Lung	normal	GSE19188
GSM475719	29.0604	Lung	tumor	GSE19188
GSM475720	25.7278	Lung	tumor	GSE19188
GSM475721	12.7323	Lung	normal	GSE19188
GSM475722	21.8426	Lung	tumor	GSE19188
GSM475723	13.2656	Lung	normal	GSE19188
GSM475724	28.5865	Lung	tumor	GSE19188
GSM475725	13.1303	Lung	normal	GSE19188
GSM475726	12.3753	Lung	normal	GSE19188
GSM475727	26.2886	Lung	tumor	GSE19188
GSM475728	28.0786	Lung	tumor	GSE19188
GSM475729	13.1214	Lung	normal	GSE19188
GSM475730	27.9681	Lung	tumor	GSE19188
GSM475731	22.6743	Lung	tumor	GSE19188
GSM475732	11.7642	Lung	normal	GSE19188
GSM475733	26.6219	Lung	tumor	GSE19188
GSM475734	11.8685	Lung	normal	GSE19188
GSM475735	27.4163	Lung	tumor	GSE19188
GSM475736	12.9025	Lung	normal	GSE19188
GSM475737	23.0755	Lung	tumor	GSE19188
GSM475738	12.9216	Lung	normal	GSE19188
GSM475739	23.8372	Lung	tumor	GSE19188
GSM475740	12.1586	Lung	normal	GSE19188
GSM475741	25.1869	Lung	tumor	GSE19188
GSM475742	12.9732	Lung	normal	GSE19188
GSM475743	14.1158	Lung	normal	GSE19188
GSM475744	21.7085	Lung	tumor	GSE19188
GSM475745	12.4457	Lung	normal	GSE19188
GSM475746	14.8115	Lung	normal	GSE19188
GSM475747	26.1171	Lung	tumor	GSE19188
GSM475748	26.2908	Lung	tumor	GSE19188
GSM475749	12.8554	Lung	normal	GSE19188
GSM475750	12.167	Lung	normal	GSE19188
GSM475751	25.7332	Lung	tumor	GSE19188
GSM475752	16.7177	Lung	normal	GSE19188
GSM475753	25.1184	Lung	tumor	GSE19188
GSM475754	12.6753	Lung	normal	GSE19188
GSM475755	16.9271	Lung	normal	GSE19188
GSM475756	25.1877	Lung	tumor	GSE19188
GSM475757	13.9316	Lung	normal	GSE19188
GSM475758	29.5479	Lung	tumor	GSE19188
GSM475759	24.5418	Lung	tumor	GSE19188
GSM475760	26.048	Lung	tumor	GSE19188
GSM475761	25.0875	Lung	tumor	GSE19188
GSM475762	29.2569	Lung	tumor	GSE19188
GSM475763	28.6074	Lung	tumor	GSE19188
GSM475764	13.2184	Lung	normal	GSE19188
GSM475765	27.4316	Lung	tumor	GSE19188
GSM475766	16.0904	Lung	normal	GSE19188
GSM475767	13.061	Lung	normal	GSE19188
GSM475768	22.6225	Lung	tumor	GSE19188
GSM475769	20.8845	Lung	tumor	GSE19188
GSM475770	22.6077	Lung	tumor	GSE19188
GSM475771	12.6124	Lung	normal	GSE19188
GSM475772	24.607	Lung	tumor	GSE19188
GSM475773	24.1658	Lung	tumor	GSE19188
GSM475774	25.4164	Lung	tumor	GSE19188
GSM475775	11.7886	Lung	normal	GSE19188
GSM475776	23.0152	Lung	tumor	GSE19188
GSM475777	26.3477	Lung	tumor	GSE19188
GSM475778	20.2424	Lung	tumor	GSE19188
GSM475779	20.4568	Lung	tumor	GSE19188
GSM475780	12.8441	Lung	tumor	GSE19188
GSM475781	18.12	Lung	normal	GSE19188
GSM475782	25.258	Lung	tumor	GSE19188
GSM475783	14.3095	Lung	normal	GSE19188
GSM475784	22.3478	Lung	tumor	GSE19188
GSM475785	22.4147	Lung	tumor	GSE19188
GSM475786	14.5758	Lung	normal	GSE19188
GSM475787	28.0282	Lung	tumor	GSE19188
GSM475788	18.8175	Lung	tumor	GSE19188
GSM475789	23.5211	Lung	tumor	GSE19188
GSM475790	12.5137	Lung	normal	GSE19188
GSM475791	28.2794	Lung	tumor	GSE19188
GSM475792	26.9644	Lung	tumor	GSE19188
GSM475793	26.6155	Lung	tumor	GSE19188
GSM475794	23.9395	Lung	tumor	GSE19188
GSM475795	21.8333	Lung	tumor	GSE19188
GSM475796	20.4825	Lung	tumor	GSE19188
GSM475797	21.4638	Lung	tumor	GSE19188
GSM475798	13.0866	Lung	normal	GSE19188
GSM475799	22.0844	Lung	tumor	GSE19188
GSM475800	13.5759	Lung	normal	GSE19188
GSM475801	28.6115	Lung	tumor	GSE19188
GSM475802	24.1804	Lung	tumor	GSE19188
GSM475803	25.5947	Lung	tumor	GSE19188
GSM475804	25.4108	Lung	tumor	GSE19188
GSM475805	26.3435	Lung	tumor	GSE19188
GSM475806	25.6707	Lung	tumor	GSE19188
GSM475807	17.2419	Lung	normal	GSE19188
GSM475808	28.0818	Lung	tumor	GSE19188
GSM475809	14.5183	Lung	normal	GSE19188
GSM475810	24.6029	Lung	tumor	GSE19188
GSM475811	15.9573	Lung	normal	GSE19188
GSM707333	21.309	Lung	tumor	GSE28571
GSM707334	18.6005	Lung	tumor	GSE28571
GSM707335	18.3311	Lung	tumor	GSE28571
GSM707336	21.61	Lung	tumor	GSE28571
GSM707337	18.5763	Lung	tumor	GSE28571
GSM707338	15.2913	Lung	tumor	GSE28571
GSM707339	15.7194	Lung	tumor	GSE28571
GSM707340	21.3273	Lung	tumor	GSE28571
GSM707341	14.8618	Lung	tumor	GSE28571
GSM707342	22.54	Lung	tumor	GSE28571
GSM707343	22.5466	Lung	tumor	GSE28571
GSM707344	20.1338	Lung	tumor	GSE28571
GSM707345	16.2527	Lung	tumor	GSE28571
GSM707346	22.6327	Lung	tumor	GSE28571
GSM707347	19.799	Lung	tumor	GSE28571
GSM707348	20.715	Lung	tumor	GSE28571
GSM707349	16.0692	Lung	tumor	GSE28571
GSM707350	20.669	Lung	tumor	GSE28571
GSM707351	22.1257	Lung	tumor	GSE28571
GSM707352	23.4442	Lung	tumor	GSE28571
GSM707353	18.5339	Lung	tumor	GSE28571
GSM707354	23.3631	Lung	tumor	GSE28571
GSM707355	24.4991	Lung	tumor	GSE28571
GSM707356	19.8758	Lung	tumor	GSE28571
GSM707357	20.5616	Lung	tumor	GSE28571
GSM707358	25.226	Lung	tumor	GSE28571
GSM707359	19.5696	Lung	tumor	GSE28571
GSM707360	24.8741	Lung	tumor	GSE28571
GSM707361	22.8523	Lung	tumor	GSE28571
GSM707362	18.4055	Lung	tumor	GSE28571
GSM707363	24.131	Lung	tumor	GSE28571
GSM707364	16.2195	Lung	tumor	GSE28571
GSM707365	22.7476	Lung	tumor	GSE28571
GSM707366	19.7632	Lung	tumor	GSE28571
GSM707367	20.1004	Lung	tumor	GSE28571
GSM707368	23.6209	Lung	tumor	GSE28571
GSM707369	21.2829	Lung	tumor	GSE28571
GSM707370	18.1677	Lung	tumor	GSE28571
GSM707371	17.7633	Lung	tumor	GSE28571
GSM707372	17.144	Lung	tumor	GSE28571
GSM707373	21.6095	Lung	tumor	GSE28571
GSM707374	22.2817	Lung	tumor	GSE28571
GSM707375	11.6452	Lung	tumor	GSE28571
GSM707376	11.3964	Lung	tumor	GSE28571
GSM707377	17.4916	Lung	tumor	GSE28571
GSM707378	25.0156	Lung	tumor	GSE28571
GSM707379	22.6874	Lung	tumor	GSE28571
GSM707380	17.4756	Lung	tumor	GSE28571
GSM707381	17.7326	Lung	tumor	GSE28571
GSM707382	14.2065	Lung	tumor	GSE28571
GSM707383	12.461	Lung	tumor	GSE28571
GSM707384	22.9352	Lung	tumor	GSE28571
GSM707385	15.9291	Lung	tumor	GSE28571
GSM707386	20.7549	Lung	tumor	GSE28571
GSM707387	23.4838	Lung	tumor	GSE28571
GSM707388	23.5371	Lung	tumor	GSE28571
GSM707389	26.2765	Lung	tumor	GSE28571
GSM707390	16.5573	Lung	tumor	GSE28571
GSM707391	22.7444	Lung	tumor	GSE28571
GSM707392	8.81607	Lung	tumor	GSE28571
GSM707393	14.7737	Lung	tumor	GSE28571
GSM707394	22.3979	Lung	tumor	GSE28571
GSM707395	20.9541	Lung	tumor	GSE28571
GSM707396	15.9338	Lung	tumor	GSE28571
GSM707397	25.2683	Lung	tumor	GSE28571
GSM707398	19.3251	Lung	tumor	GSE28571
GSM707399	24.6556	Lung	tumor	GSE28571
GSM707400	22.371	Lung	tumor	GSE28571
GSM707401	17.7483	Lung	tumor	GSE28571
GSM707402	17.789	Lung	tumor	GSE28571
GSM707403	22.6255	Lung	tumor	GSE28571
GSM707404	17.3409	Lung	tumor	GSE28571
GSM707405	20.6646	Lung	tumor	GSE28571
GSM707406	18.605	Lung	tumor	GSE28571
GSM707407	25.724	Lung	tumor	GSE28571
GSM707408	23.0304	Lung	tumor	GSE28571
GSM707409	20.6108	Lung	tumor	GSE28571
GSM707410	23.3903	Lung	tumor	GSE28571
GSM707411	19.5671	Lung	tumor	GSE28571
GSM707412	23.1884	Lung	tumor	GSE28571
GSM707413	13.2365	Lung	tumor	GSE28571
GSM707414	22.4285	Lung	tumor	GSE28571
GSM707415	21.6518	Lung	tumor	GSE28571
GSM707416	20.6977	Lung	tumor	GSE28571
GSM707417	23.5343	Lung	tumor	GSE28571
GSM707418	19.245	Lung	tumor	GSE28571
GSM707419	24.1758	Lung	tumor	GSE28571
GSM707420	14.9003	Lung	tumor	GSE28571
GSM707421	17.5345	Lung	tumor	GSE28571
GSM707422	22.2105	Lung	tumor	GSE28571
GSM707423	24.3738	Lung	tumor	GSE28571
GSM707424	18.9663	Lung	tumor	GSE28571
GSM707425	16.311	Lung	tumor	GSE28571
GSM707426	16.1208	Lung	tumor	GSE28571
GSM707427	18.2117	Lung	tumor	GSE28571
GSM707428	18.621	Lung	tumor	GSE28571
GSM707429	18.2979	Lung	tumor	GSE28571
GSM707430	18.7713	Lung	tumor	GSE28571
GSM707431	22.4308	Lung	tumor	GSE28571
GSM707432	25.9245	Lung	tumor	GSE28571
GSM773540	24.7103	Lung	tumor	GSE31210
GSM773541	23.7762	Lung	tumor	GSE31210
GSM773542	24.3222	Lung	tumor	GSE31210
GSM773543	22.2445	Lung	tumor	GSE31210
GSM773544	23.5749	Lung	tumor	GSE31210
GSM773545	17.4815	Lung	tumor	GSE31210
GSM773546	27.2598	Lung	tumor	GSE31210
GSM773547	19.0025	Lung	tumor	GSE31210
GSM773548	22.1727	Lung	tumor	GSE31210
GSM773549	19.5834	Lung	tumor	GSE31210
GSM773550	24.4736	Lung	tumor	GSE31210
GSM773551	18.6082	Lung	tumor	GSE31210
GSM773552	30.0291	Lung	tumor	GSE31210
GSM773553	21.0573	Lung	tumor	GSE31210
GSM773554	19.0922	Lung	tumor	GSE31210
GSM773555	28.8442	Lung	tumor	GSE31210
GSM773556	26.3603	Lung	tumor	GSE31210
GSM773557	24.355	Lung	tumor	GSE31210
GSM773558	27.0072	Lung	tumor	GSE31210
GSM773559	26.5638	Lung	tumor	GSE31210
GSM773560	25.0069	Lung	tumor	GSE31210
GSM773561	19.9443	Lung	tumor	GSE31210
GSM773562	20.4374	Lung	tumor	GSE31210
GSM773563	24.1777	Lung	tumor	GSE31210
GSM773564	18.4034	Lung	tumor	GSE31210
GSM773565	27.535	Lung	tumor	GSE31210
GSM773566	21.5098	Lung	tumor	GSE31210
GSM773567	15.4865	Lung	tumor	GSE31210
GSM773568	24.261	Lung	tumor	GSE31210
GSM773569	14.8733	Lung	tumor	GSE31210
GSM773570	21.4894	Lung	tumor	GSE31210
GSM773571	25.6869	Lung	tumor	GSE31210
GSM773572	22.3416	Lung	tumor	GSE31210
GSM773573	29.8369	Lung	tumor	GSE31210
GSM773574	26.4441	Lung	tumor	GSE31210
GSM773575	24.5863	Lung	tumor	GSE31210
GSM773576	19.1803	Lung	tumor	GSE31210
GSM773577	18.6671	Lung	tumor	GSE31210
GSM773578	21.6785	Lung	tumor	GSE31210
GSM773579	20.7733	Lung	tumor	GSE31210
GSM773580	21.8263	Lung	tumor	GSE31210
GSM773581	27.9514	Lung	tumor	GSE31210
GSM773582	26.1397	Lung	tumor	GSE31210
GSM773583	22.6193	Lung	tumor	GSE31210
GSM773584	25.1509	Lung	tumor	GSE31210
GSM773585	23.4919	Lung	tumor	GSE31210
GSM773586	29.0404	Lung	tumor	GSE31210
GSM773587	21.9983	Lung	tumor	GSE31210
GSM773588	18.9695	Lung	tumor	GSE31210
GSM773589	22.54	Lung	tumor	GSE31210
GSM773590	24.9324	Lung	tumor	GSE31210
GSM773591	23.0841	Lung	tumor	GSE31210
GSM773592	26.4361	Lung	tumor	GSE31210
GSM773593	22.8223	Lung	tumor	GSE31210
GSM773594	17.5348	Lung	tumor	GSE31210
GSM773595	20.1439	Lung	tumor	GSE31210
GSM773596	16.9353	Lung	tumor	GSE31210
GSM773597	21.9051	Lung	tumor	GSE31210
GSM773598	26.6152	Lung	tumor	GSE31210
GSM773599	27.9807	Lung	tumor	GSE31210
GSM773600	29.26	Lung	tumor	GSE31210
GSM773601	29.6427	Lung	tumor	GSE31210
GSM773602	14.6285	Lung	tumor	GSE31210
GSM773603	28.8965	Lung	tumor	GSE31210
GSM773604	28.0591	Lung	tumor	GSE31210
GSM773605	18.0314	Lung	tumor	GSE31210
GSM773606	9.08084	Lung	tumor	GSE31210
GSM773607	13.2191	Lung	tumor	GSE31210
GSM773608	14.9707	Lung	tumor	GSE31210
GSM773609	17.1523	Lung	tumor	GSE31210
GSM773610	18.985	Lung	tumor	GSE31210
GSM773611	17.6201	Lung	tumor	GSE31210
GSM773612	21.6804	Lung	tumor	GSE31210
GSM773613	23.4866	Lung	tumor	GSE31210
GSM773614	21.6698	Lung	tumor	GSE31210
GSM773615	21.2842	Lung	tumor	GSE31210
GSM773616	28.8568	Lung	tumor	GSE31210
GSM773617	18.6001	Lung	tumor	GSE31210
GSM773618	15.9432	Lung	tumor	GSE31210
GSM773619	19.8246	Lung	tumor	GSE31210
GSM773620	13.5439	Lung	tumor	GSE31210
GSM773621	32.2839	Lung	tumor	GSE31210
GSM773622	9.74388	Lung	tumor	GSE31210
GSM773623	15.4836	Lung	tumor	GSE31210
GSM773624	18.8892	Lung	tumor	GSE31210
GSM773625	14.1896	Lung	tumor	GSE31210
GSM773626	18.4135	Lung	tumor	GSE31210
GSM773627	19.8798	Lung	tumor	GSE31210
GSM773628	27.7668	Lung	tumor	GSE31210
GSM773629	18.4191	Lung	tumor	GSE31210
GSM773630	30.1318	Lung	tumor	GSE31210
GSM773631	16.5197	Lung	tumor	GSE31210
GSM773632	19.3365	Lung	tumor	GSE31210
GSM773633	26.3597	Lung	tumor	GSE31210
GSM773634	14.0476	Lung	tumor	GSE31210
GSM773635	16.4823	Lung	tumor	GSE31210
GSM773636	24.8881	Lung	tumor	GSE31210
GSM773637	16.742	Lung	tumor	GSE31210
GSM773638	16.0244	Lung	tumor	GSE31210
GSM773639	22.0893	Lung	tumor	GSE31210
GSM773640	24.079	Lung	tumor	GSE31210
GSM773641	22.1699	Lung	tumor	GSE31210
GSM773642	25.4342	Lung	tumor	GSE31210
GSM773643	22.4563	Lung	tumor	GSE31210
GSM773644	23.1627	Lung	tumor	GSE31210
GSM773645	27.5794	Lung	tumor	GSE31210
GSM773646	24.5865	Lung	tumor	GSE31210
GSM773647	24.3224	Lung	tumor	GSE31210
GSM773648	26.3329	Lung	tumor	GSE31210
GSM773649	28.6342	Lung	tumor	GSE31210
GSM773650	22.8591	Lung	tumor	GSE31210
GSM773651	29.9819	Lung	tumor	GSE31210
GSM773652	20.8281	Lung	tumor	GSE31210
GSM773653	19.2798	Lung	tumor	GSE31210
GSM773654	23.9754	Lung	tumor	GSE31210
GSM773655	23.6499	Lung	tumor	GSE31210
GSM773656	16.4348	Lung	tumor	GSE31210
GSM773657	15.5699	Lung	tumor	GSE31210
GSM773658	28.5945	Lung	tumor	GSE31210
GSM773659	28.1296	Lung	tumor	GSE31210
GSM773660	23.5213	Lung	tumor	GSE31210
GSM773661	22.9785	Lung	tumor	GSE31210
GSM773662	15.2973	Lung	tumor	GSE31210
GSM773663	17.3677	Lung	tumor	GSE31210
GSM773664	18.0098	Lung	tumor	GSE31210
GSM773665	25.5086	Lung	tumor	GSE31210
GSM773666	18.9931	Lung	tumor	GSE31210
GSM773667	23.5808	Lung	tumor	GSE31210
GSM773668	18.0318	Lung	tumor	GSE31210
GSM773669	24.7885	Lung	tumor	GSE31210
GSM773670	22.4747	Lung	tumor	GSE31210
GSM773671	17.2178	Lung	tumor	GSE31210
GSM773672	22.7529	Lung	tumor	GSE31210
GSM773673	23.4014	Lung	tumor	GSE31210
GSM773674	29.4543	Lung	tumor	GSE31210
GSM773675	24.1794	Lung	tumor	GSE31210
GSM773676	20.0258	Lung	tumor	GSE31210
GSM773677	24.4797	Lung	tumor	GSE31210
GSM773678	19.6497	Lung	tumor	GSE31210
GSM773679	21.3905	Lung	tumor	GSE31210
GSM773680	19.6451	Lung	tumor	GSE31210
GSM773681	16.6462	Lung	tumor	GSE31210
GSM773682	19.0345	Lung	tumor	GSE31210
GSM773683	28.3215	Lung	tumor	GSE31210
GSM773684	18.2638	Lung	tumor	GSE31210
GSM773685	14.3551	Lung	tumor	GSE31210
GSM773686	17.2595	Lung	tumor	GSE31210
GSM773687	15.8655	Lung	tumor	GSE31210
GSM773688	21.2882	Lung	tumor	GSE31210
GSM773689	17.3252	Lung	tumor	GSE31210
GSM773690	15.9923	Lung	tumor	GSE31210
GSM773691	18.1814	Lung	tumor	GSE31210
GSM773692	15.015	Lung	tumor	GSE31210
GSM773693	14.621	Lung	tumor	GSE31210
GSM773694	20.4345	Lung	tumor	GSE31210
GSM773695	15.3318	Lung	tumor	GSE31210
GSM773696	16.7725	Lung	tumor	GSE31210
GSM773697	29.8433	Lung	tumor	GSE31210
GSM773698	23.9649	Lung	tumor	GSE31210
GSM773699	13.3243	Lung	tumor	GSE31210
GSM773700	19.8774	Lung	tumor	GSE31210
GSM773701	13.4875	Lung	tumor	GSE31210
GSM773702	15.7407	Lung	tumor	GSE31210
GSM773703	25.1663	Lung	tumor	GSE31210
GSM773704	15.7673	Lung	tumor	GSE31210
GSM773705	11.4632	Lung	tumor	GSE31210
GSM773706	16.9734	Lung	tumor	GSE31210
GSM773707	16.7334	Lung	tumor	GSE31210
GSM773708	19.2683	Lung	tumor	GSE31210
GSM773709	16.9725	Lung	tumor	GSE31210
GSM773710	17.0096	Lung	tumor	GSE31210
GSM773711	15.1087	Lung	tumor	GSE31210
GSM773712	14.8424	Lung	tumor	GSE31210
GSM773713	21.1356	Lung	tumor	GSE31210
GSM773714	15.9478	Lung	tumor	GSE31210
GSM773715	20.9776	Lung	tumor	GSE31210
GSM773716	28.0599	Lung	tumor	GSE31210
GSM773717	24.6405	Lung	tumor	GSE31210
GSM773718	19.547	Lung	tumor	GSE31210
GSM773719	16.7228	Lung	tumor	GSE31210
GSM773720	20.9344	Lung	tumor	GSE31210
GSM773721	11.8376	Lung	tumor	GSE31210
GSM773722	19.6658	Lung	tumor	GSE31210
GSM773723	23.1512	Lung	tumor	GSE31210
GSM773724	20.5126	Lung	tumor	GSE31210
GSM773725	17.5239	Lung	tumor	GSE31210
GSM773726	21.5319	Lung	tumor	GSE31210
GSM773727	20.8324	Lung	tumor	GSE31210
GSM773728	22.3932	Lung	tumor	GSE31210
GSM773729	19.6403	Lung	tumor	GSE31210
GSM773730	21.8141	Lung	tumor	GSE31210
GSM773731	14.9524	Lung	tumor	GSE31210
GSM773732	17.0351	Lung	tumor	GSE31210
GSM773733	15.4916	Lung	tumor	GSE31210
GSM773734	13.1098	Lung	tumor	GSE31210
GSM773735	13.6692	Lung	tumor	GSE31210
GSM773736	15.9259	Lung	tumor	GSE31210
GSM773737	16.1665	Lung	tumor	GSE31210
GSM773738	17.2566	Lung	tumor	GSE31210
GSM773739	17.037	Lung	tumor	GSE31210
GSM773740	23.9626	Lung	tumor	GSE31210
GSM773741	24.1434	Lung	tumor	GSE31210
GSM773742	22.2018	Lung	tumor	GSE31210
GSM773743	16.521	Lung	tumor	GSE31210
GSM773744	17.9015	Lung	tumor	GSE31210
GSM773745	25.0686	Lung	tumor	GSE31210
GSM773746	16.4454	Lung	tumor	GSE31210
GSM773747	13.6359	Lung	tumor	GSE31210
GSM773748	15.9955	Lung	tumor	GSE31210
GSM773749	24.089	Lung	tumor	GSE31210
GSM773750	15.0322	Lung	tumor	GSE31210
GSM773751	20.636	Lung	tumor	GSE31210
GSM773752	18.0766	Lung	tumor	GSE31210
GSM773753	18.7149	Lung	tumor	GSE31210
GSM773754	16.1506	Lung	tumor	GSE31210
GSM773755	20.4975	Lung	tumor	GSE31210
GSM773756	23.7554	Lung	tumor	GSE31210
GSM773757	21.4139	Lung	tumor	GSE31210
GSM773758	18.5993	Lung	tumor	GSE31210
GSM773759	17.2027	Lung	tumor	GSE31210
GSM773760	17.2788	Lung	tumor	GSE31210
GSM773761	16.1542	Lung	tumor	GSE31210
GSM773762	17.9143	Lung	tumor	GSE31210
GSM773763	12.7637	Lung	tumor	GSE31210
GSM773764	23.9696	Lung	tumor	GSE31210
GSM773765	16.7363	Lung	tumor	GSE31210
GSM773766	9.90739	Lung	normal	GSE31210
GSM773767	11.0209	Lung	normal	GSE31210
GSM773768	10.9301	Lung	normal	GSE31210
GSM773769	9.95366	Lung	normal	GSE31210
GSM773770	9.28952	Lung	normal	GSE31210
GSM773771	13.0301	Lung	normal	GSE31210
GSM773772	13.7057	Lung	normal	GSE31210
GSM773773	9.33243	Lung	normal	GSE31210
GSM773774	9.97978	Lung	normal	GSE31210
GSM773775	9.38836	Lung	normal	GSE31210
GSM773776	10.5659	Lung	normal	GSE31210
GSM773777	10.9795	Lung	normal	GSE31210
GSM773778	10.438	Lung	normal	GSE31210
GSM773779	10.6047	Lung	normal	GSE31210
GSM773780	9.77931	Lung	normal	GSE31210
GSM773781	14.3151	Lung	normal	GSE31210
GSM773782	10.6551	Lung	normal	GSE31210
GSM773783	11.2331	Lung	normal	GSE31210
GSM773784	16.2302	Lung	normal	GSE31210
GSM773785	12.3443	Lung	normal	GSE31210
GSM494556	23.5682	Lung	tumor	GSE33356
GSM494557	22.3745	Lung	tumor	GSE33356
GSM494558	23.5886	Lung	tumor	GSE33356
GSM494559	21.8057	Lung	tumor	GSE33356
GSM494560	27.8073	Lung	tumor	GSE33356
GSM494561	18.3705	Lung	tumor	GSE33356
GSM494562	30.4359	Lung	tumor	GSE33356
GSM494563	32.4595	Lung	tumor	GSE33356
GSM494564	25.8218	Lung	tumor	GSE33356
GSM494565	27.7449	Lung	tumor	GSE33356
GSM494566	23.4722	Lung	tumor	GSE33356
GSM494567	20.7485	Lung	tumor	GSE33356
GSM494568	21.4384	Lung	tumor	GSE33356
GSM494569	15.758	Lung	tumor	GSE33356
GSM494570	22.5814	Lung	tumor	GSE33356
GSM494571	21.8133	Lung	tumor	GSE33356
GSM494572	25.0898	Lung	tumor	GSE33356
GSM494573	26.4943	Lung	tumor	GSE33356
GSM494574	30.9514	Lung	tumor	GSE33356
GSM494575	24.7507	Lung	tumor	GSE33356
GSM494576	28.1734	Lung	tumor	GSE33356
GSM494577	31.6312	Lung	tumor	GSE33356
GSM494578	19.0937	Lung	tumor	GSE33356
GSM494579	28.2694	Lung	tumor	GSE33356
GSM494580	22.361	Lung	tumor	GSE33356
GSM494581	21.5506	Lung	tumor	GSE33356
GSM494582	28.2415	Lung	tumor	GSE33356
GSM494583	28.4978	Lung	tumor	GSE33356
GSM494584	24.4988	Lung	tumor	GSE33356
GSM494585	24.6926	Lung	tumor	GSE33356
GSM494586	29.8347	Lung	tumor	GSE33356
GSM494587	27.6465	Lung	tumor	GSE33356
GSM494588	22.1756	Lung	tumor	GSE33356
GSM494589	25.7625	Lung	tumor	GSE33356
GSM494590	25.5806	Lung	tumor	GSE33356
GSM494591	29.7978	Lung	tumor	GSE33356
GSM494592	19.6538	Lung	tumor	GSE33356
GSM494593	23.8116	Lung	tumor	GSE33356
GSM494594	21.931	Lung	tumor	GSE33356
GSM494595	30.0509	Lung	tumor	GSE33356
GSM494596	29.0321	Lung	tumor	GSE33356
GSM494597	30.1515	Lung	tumor	GSE33356
GSM494598	29.4182	Lung	tumor	GSE33356
GSM494599	22.3555	Lung	tumor	GSE33356
GSM494600	27.3455	Lung	tumor	GSE33356
GSM494601	24.2294	Lung	tumor	GSE33356
GSM494602	25.5131	Lung	tumor	GSE33356
GSM494603	22.4774	Lung	tumor	GSE33356
GSM494604	20.7362	Lung	tumor	GSE33356
GSM494605	14.8281	Lung	tumor	GSE33356
GSM494606	18.7258	Lung	tumor	GSE33356
GSM494607	23.9388	Lung	tumor	GSE33356
GSM494608	19.5962	Lung	tumor	GSE33356
GSM494609	19.6099	Lung	tumor	GSE33356
GSM494610	30.5313	Lung	tumor	GSE33356
GSM494611	26.492	Lung	tumor	GSE33356
GSM494612	25.0584	Lung	tumor	GSE33356
GSM494613	23.272	Lung	tumor	GSE33356
GSM494614	26.403	Lung	tumor	GSE33356
GSM494615	18.995	Lung	tumor	GSE33356
GSM494616	13.8472	Lung	tumor	GSE33356
GSM494617	14.2866	Lung	tumor	GSE33356
GSM494618	13.7493	Lung	tumor	GSE33356
GSM494619	13.6717	Lung	tumor	GSE33356
GSM494620	13.6855	Lung	tumor	GSE33356
GSM494621	13.5549	Lung	tumor	GSE33356
GSM494622	17.8488	Lung	tumor	GSE33356
GSM494623	15.8583	Lung	tumor	GSE33356
GSM494624	14.4558	Lung	tumor	GSE33356
GSM494625	14.2023	Lung	tumor	GSE33356
GSM494626	13.9136	Lung	tumor	GSE33356
GSM494627	15.1798	Lung	tumor	GSE33356
GSM494628	15.7649	Lung	tumor	GSE33356
GSM494629	15.5484	Lung	tumor	GSE33356
GSM494630	14.2467	Lung	tumor	GSE33356
GSM494631	17.6248	Lung	tumor	GSE33356
GSM494632	14.2611	Lung	tumor	GSE33356
GSM494633	15.1597	Lung	tumor	GSE33356
GSM494634	14.6163	Lung	tumor	GSE33356
GSM494635	14.6828	Lung	tumor	GSE33356
GSM494636	13.393	Lung	tumor	GSE33356
GSM494637	14.4125	Lung	tumor	GSE33356
GSM494638	15.7324	Lung	tumor	GSE33356
GSM494639	13.9137	Lung	tumor	GSE33356
GSM494640	15.181	Lung	tumor	GSE33356
GSM494641	15.1103	Lung	tumor	GSE33356
GSM494642	13.6466	Lung	tumor	GSE33356
GSM494643	14.2204	Lung	tumor	GSE33356
GSM494644	14.4085	Lung	tumor	GSE33356
GSM494645	13.3226	Lung	tumor	GSE33356
GSM494646	14.9525	Lung	tumor	GSE33356
GSM494647	14.2663	Lung	tumor	GSE33356
GSM494648	14.2239	Lung	tumor	GSE33356
GSM494649	12.6736	Lung	tumor	GSE33356
GSM494650	15.8234	Lung	tumor	GSE33356
GSM494651	13.7026	Lung	tumor	GSE33356
GSM494652	14.1698	Lung	tumor	GSE33356
GSM494653	14.2604	Lung	tumor	GSE33356
GSM494654	17.3909	Lung	tumor	GSE33356
GSM494655	14.1183	Lung	tumor	GSE33356
GSM494656	19.3363	Lung	tumor	GSE33356
GSM494657	23.5766	Lung	tumor	GSE33356
GSM494658	18.2382	Lung	tumor	GSE33356
GSM494659	13.5728	Lung	tumor	GSE33356
GSM494660	12.4777	Lung	tumor	GSE33356
GSM494661	14.6268	Lung	tumor	GSE33356
GSM494662	16.0034	Lung	tumor	GSE33356
GSM494663	17.1865	Lung	tumor	GSE33356
GSM494664	13.604	Lung	tumor	GSE33356
GSM494665	15.2516	Lung	tumor	GSE33356
GSM494666	13.4776	Lung	tumor	GSE33356
GSM494667	14.4732	Lung	tumor	GSE33356
GSM494668	15.987	Lung	tumor	GSE33356
GSM494669	15.3731	Lung	tumor	GSE33356
GSM494670	18.115	Lung	tumor	GSE33356
GSM494671	15.7689	Lung	tumor	GSE33356
GSM494672	15.8743	Lung	tumor	GSE33356
GSM494673	15.4894	Lung	tumor	GSE33356
GSM494674	14.4147	Lung	tumor	GSE33356
GSM494675	27.4586	Lung	tumor	GSE33356
GSM1213669	22.3999	Lung	tumor	GSE50081
GSM1213670	17.9016	Lung	tumor	GSE50081
GSM1213671	11.3538	Lung	tumor	GSE50081
GSM1213672	23.5512	Lung	tumor	GSE50081
GSM1213673	22.8785	Lung	tumor	GSE50081
GSM1213674	23.7001	Lung	tumor	GSE50081
GSM1213675	25.4434	Lung	tumor	GSE50081
GSM1213676	22.7252	Lung	tumor	GSE50081
GSM1213677	23.8904	Lung	tumor	GSE50081
GSM1213678	21.7988	Lung	tumor	GSE50081
GSM1213679	13.1008	Lung	tumor	GSE50081
GSM1213680	21.2367	Lung	tumor	GSE50081
GSM1213681	21.3169	Lung	tumor	GSE50081
GSM1213682	23.2228	Lung	tumor	GSE50081
GSM1213683	20.6382	Lung	tumor	GSE50081
GSM1213684	24.843	Lung	tumor	GSE50081
GSM1213685	13.6948	Lung	tumor	GSE50081
GSM1213686	21.8321	Lung	tumor	GSE50081
GSM1213687	14.1611	Lung	tumor	GSE50081
GSM1213688	17.8702	Lung	tumor	GSE50081
GSM1213689	11.8815	Lung	tumor	GSE50081
GSM1213690	17.9886	Lung	tumor	GSE50081
GSM1213691	24.7304	Lung	tumor	GSE50081
GSM1213692	14.6111	Lung	tumor	GSE50081
GSM1213693	18.9987	Lung	tumor	GSE50081
GSM1213694	20.926	Lung	tumor	GSE50081
GSM1213695	23.567	Lung	tumor	GSE50081
GSM1213696	12.6793	Lung	tumor	GSE50081
GSM1213697	16.8617	Lung	tumor	GSE50081
GSM1213698	23.2502	Lung	tumor	GSE50081
GSM1213699	14.1053	Lung	tumor	GSE50081
GSM1213700	22.0035	Lung	tumor	GSE50081
GSM1213701	19.1449	Lung	tumor	GSE50081
GSM1213702	22.4996	Lung	tumor	GSE50081
GSM1213703	10.7967	Lung	tumor	GSE50081
GSM1213704	19.8927	Lung	tumor	GSE50081
GSM1213705	26.2872	Lung	tumor	GSE50081
GSM1213706	23.7239	Lung	tumor	GSE50081
GSM1213707	19.7191	Lung	tumor	GSE50081
GSM1213708	26.0494	Lung	tumor	GSE50081
GSM1213709	22.1123	Lung	tumor	GSE50081
GSM1213710	21.2715	Lung	tumor	GSE50081
GSM1213711	25.1277	Lung	tumor	GSE50081
GSM1213712	23.3207	Lung	tumor	GSE50081
GSM1213713	20.669	Lung	tumor	GSE50081
GSM1213714	24.6603	Lung	tumor	GSE50081
GSM1213715	23.7253	Lung	tumor	GSE50081
GSM1213716	23.2046	Lung	tumor	GSE50081
GSM1213717	21.2814	Lung	tumor	GSE50081
GSM1213718	25.8615	Lung	tumor	GSE50081
GSM1213719	23.294	Lung	tumor	GSE50081
GSM1213720	21.1813	Lung	tumor	GSE50081
GSM1213721	22.6982	Lung	tumor	GSE50081
GSM1213722	21.1046	Lung	tumor	GSE50081
GSM1213723	20.0097	Lung	tumor	GSE50081
GSM1213724	13.5002	Lung	tumor	GSE50081
GSM1213725	21.9325	Lung	tumor	GSE50081
GSM1213726	19.5614	Lung	tumor	GSE50081
GSM1213727	18.334	Lung	tumor	GSE50081
GSM1213728	18.4952	Lung	tumor	GSE50081
GSM1213729	23.4026	Lung	tumor	GSE50081
GSM1213730	21.8229	Lung	tumor	GSE50081
GSM1213731	22.3994	Lung	tumor	GSE50081
GSM1213732	22.332	Lung	tumor	GSE50081
GSM1213733	18.2401	Lung	tumor	GSE50081
GSM1213734	18.6712	Lung	tumor	GSE50081
GSM1213735	24.7214	Lung	tumor	GSE50081
GSM1213736	24.2816	Lung	tumor	GSE50081
GSM1213737	17.4664	Lung	tumor	GSE50081
GSM1213738	17.5066	Lung	tumor	GSE50081
GSM1213739	22.5545	Lung	tumor	GSE50081
GSM1213740	19.9522	Lung	tumor	GSE50081
GSM1213741	16.2847	Lung	tumor	GSE50081
GSM1213742	22.8276	Lung	tumor	GSE50081
GSM1213743	12.3448	Lung	tumor	GSE50081
GSM1213744	23.668	Lung	tumor	GSE50081
GSM1213745	19.5294	Lung	tumor	GSE50081
GSM1213746	18.5365	Lung	tumor	GSE50081
GSM1213747	18.8572	Lung	tumor	GSE50081
GSM1213748	19.4013	Lung	tumor	GSE50081
GSM1213749	20.9366	Lung	tumor	GSE50081
GSM1213750	24.0268	Lung	tumor	GSE50081
GSM1213751	16.7348	Lung	tumor	GSE50081
GSM1213752	17.7492	Lung	tumor	GSE50081
GSM1213753	15.1216	Lung	tumor	GSE50081
GSM1213754	24.7118	Lung	tumor	GSE50081
GSM1213755	22.5619	Lung	tumor	GSE50081
GSM1213756	18.9747	Lung	tumor	GSE50081
GSM1213757	20.8328	Lung	tumor	GSE50081
GSM1213758	13.7902	Lung	tumor	GSE50081
GSM1213759	19.5375	Lung	tumor	GSE50081
GSM1213760	20.7052	Lung	tumor	GSE50081
GSM1213761	10.0594	Lung	tumor	GSE50081
GSM1213762	19.7323	Lung	tumor	GSE50081
GSM1213763	18.4239	Lung	tumor	GSE50081
GSM1213764	20.0023	Lung	tumor	GSE50081
GSM1213765	21.4095	Lung	tumor	GSE50081
GSM1213766	22.2474	Lung	tumor	GSE50081
GSM1213767	22.7	Lung	tumor	GSE50081
GSM1213768	19.1939	Lung	tumor	GSE50081
GSM1213769	14.9865	Lung	tumor	GSE50081
GSM1213770	19.2492	Lung	tumor	GSE50081
GSM1213771	22.4099	Lung	tumor	GSE50081
GSM1213772	21.0227	Lung	tumor	GSE50081
GSM1213773	20.865	Lung	tumor	GSE50081
GSM1213774	23.8621	Lung	tumor	GSE50081
GSM1213775	20.6367	Lung	tumor	GSE50081
GSM1213776	20.4452	Lung	tumor	GSE50081
GSM1213777	21.6647	Lung	tumor	GSE50081
GSM1213778	20.9373	Lung	tumor	GSE50081
GSM1213779	14.266	Lung	tumor	GSE50081
GSM1213780	19.3823	Lung	tumor	GSE50081
GSM1213781	23.2105	Lung	tumor	GSE50081
GSM1213782	16.5383	Lung	tumor	GSE50081
GSM1213783	16.0973	Lung	tumor	GSE50081
GSM1213784	17.3396	Lung	tumor	GSE50081
GSM1213785	19.8413	Lung	tumor	GSE50081
GSM1213786	17.476	Lung	tumor	GSE50081
GSM1213787	19.3525	Lung	tumor	GSE50081
GSM1213788	22.6817	Lung	tumor	GSE50081
GSM1213789	21.4626	Lung	tumor	GSE50081
GSM1213790	16.2218	Lung	tumor	GSE50081
GSM1213791	16.4178	Lung	tumor	GSE50081
GSM1213792	18.6141	Lung	tumor	GSE50081
GSM1213793	22.0062	Lung	tumor	GSE50081
GSM1213794	12.1829	Lung	tumor	GSE50081
GSM1213795	12.0055	Lung	tumor	GSE50081
GSM1213796	26.4163	Lung	tumor	GSE50081
GSM1213797	13.8976	Lung	tumor	GSE50081
GSM1213798	15.1309	Lung	tumor	GSE50081
GSM1213799	20.0626	Lung	tumor	GSE50081
GSM1213800	20.2425	Lung	tumor	GSE50081
GSM1213801	23.8151	Lung	tumor	GSE50081
GSM1213802	26.3273	Lung	tumor	GSE50081
GSM1213803	21.6278	Lung	tumor	GSE50081
GSM1213804	21.8285	Lung	tumor	GSE50081
GSM1213805	25.4781	Lung	tumor	GSE50081
GSM1213806	22.2459	Lung	tumor	GSE50081
GSM1213807	24.5707	Lung	tumor	GSE50081
GSM1213808	12.5944	Lung	tumor	GSE50081
GSM1213809	13.4083	Lung	tumor	GSE50081
GSM1213810	15.2816	Lung	tumor	GSE50081
GSM1213811	20.854	Lung	tumor	GSE50081
GSM1213812	22.7667	Lung	tumor	GSE50081
GSM1213813	24.9745	Lung	tumor	GSE50081
GSM1213814	21.6664	Lung	tumor	GSE50081
GSM1213815	20.9151	Lung	tumor	GSE50081
GSM1213816	21.6764	Lung	tumor	GSE50081
GSM1213817	22.0275	Lung	tumor	GSE50081
GSM1213818	17.2826	Lung	tumor	GSE50081
GSM1213819	22.3381	Lung	tumor	GSE50081
GSM1213820	17.7155	Lung	tumor	GSE50081
GSM1213821	19.1674	Lung	tumor	GSE50081
GSM1213822	19.7943	Lung	tumor	GSE50081
GSM1213823	24.6358	Lung	tumor	GSE50081
GSM1213824	17.4412	Lung	tumor	GSE50081
GSM1213825	7.54447	Lung	tumor	GSE50081
GSM1213826	21.2432	Lung	tumor	GSE50081
GSM1213827	18.0156	Lung	tumor	GSE50081
GSM1213828	20.4393	Lung	tumor	GSE50081
GSM1213829	25.4318	Lung	tumor	GSE50081
GSM1213830	16.672	Lung	tumor	GSE50081
GSM1213831	16.5224	Lung	tumor	GSE50081
GSM1213832	20.7923	Lung	tumor	GSE50081
GSM1213833	20.5915	Lung	tumor	GSE50081
GSM1213834	19.7253	Lung	tumor	GSE50081
GSM1213835	24.9941	Lung	tumor	GSE50081
GSM1213836	19.1939	Lung	tumor	GSE50081
GSM1213837	24.9636	Lung	tumor	GSE50081
GSM1213838	13.3627	Lung	tumor	GSE50081
GSM1213839	26.4452	Lung	tumor	GSE50081
GSM1213840	21.3152	Lung	tumor	GSE50081
GSM1213841	24.2226	Lung	tumor	GSE50081
GSM1213842	16.2119	Lung	tumor	GSE50081
GSM1213843	24.5702	Lung	tumor	GSE50081
GSM1213844	21.1064	Lung	tumor	GSE50081
GSM1213845	19.1135	Lung	tumor	GSE50081
GSM1213846	13.902	Lung	tumor	GSE50081
GSM1213847	10.6867	Lung	tumor	GSE50081
GSM1213848	19.1641	Lung	tumor	GSE50081
GSM1213849	15.9565	Lung	tumor	GSE50081
GSM1019138	18.5098	Lung	tumor	GSE37745
GSM1019139	11.7792	Lung	tumor	GSE37745
GSM1019140	11.4458	Lung	tumor	GSE37745
GSM1019141	25.3505	Lung	tumor	GSE37745
GSM1019142	22.9523	Lung	tumor	GSE37745
GSM1019143	15.9956	Lung	tumor	GSE37745
GSM1019144	23.7139	Lung	tumor	GSE37745
GSM1019145	18.8147	Lung	tumor	GSE37745
GSM1019146	22.7882	Lung	tumor	GSE37745
GSM1019147	13.148	Lung	tumor	GSE37745
GSM1019148	21.1308	Lung	tumor	GSE37745
GSM1019149	15.121	Lung	tumor	GSE37745
GSM1019150	16.1799	Lung	tumor	GSE37745
GSM1019151	18.4857	Lung	tumor	GSE37745
GSM1019152	18.7628	Lung	tumor	GSE37745
GSM1019153	17.2749	Lung	tumor	GSE37745
GSM1019154	19.0037	Lung	tumor	GSE37745
GSM1019155	22.6966	Lung	tumor	GSE37745
GSM1019156	26.2237	Lung	tumor	GSE37745
GSM1019157	21.8197	Lung	tumor	GSE37745
GSM1019158	22.528	Lung	tumor	GSE37745
GSM1019159	17.6678	Lung	tumor	GSE37745
GSM1019160	21.5908	Lung	tumor	GSE37745
GSM1019161	18.762	Lung	tumor	GSE37745
GSM1019162	17.7478	Lung	tumor	GSE37745
GSM1019163	17.9359	Lung	tumor	GSE37745
GSM1019164	14.5471	Lung	tumor	GSE37745
GSM1019165	18.3274	Lung	tumor	GSE37745
GSM1019166	12.263	Lung	tumor	GSE37745
GSM1019167	21.7928	Lung	tumor	GSE37745
GSM1019168	23.093	Lung	tumor	GSE37745
GSM1019169	16.366	Lung	tumor	GSE37745
GSM1019170	18.6322	Lung	tumor	GSE37745
GSM1019171	15.3807	Lung	tumor	GSE37745
GSM1019172	20.8448	Lung	tumor	GSE37745
GSM1019173	23.895	Lung	tumor	GSE37745
GSM1019174	23.6901	Lung	tumor	GSE37745
GSM1019175	21.6277	Lung	tumor	GSE37745
GSM1019176	14.9752	Lung	tumor	GSE37745
GSM1019177	22.7763	Lung	tumor	GSE37745
GSM1019178	22.8066	Lung	tumor	GSE37745
GSM1019179	26.5647	Lung	tumor	GSE37745
GSM1019180	20.2082	Lung	tumor	GSE37745
GSM1019181	16.4534	Lung	tumor	GSE37745
GSM1019182	22.8915	Lung	tumor	GSE37745
GSM1019183	20.0634	Lung	tumor	GSE37745
GSM1019184	20.8422	Lung	tumor	GSE37745
GSM1019185	16.1488	Lung	tumor	GSE37745
GSM1019186	20.8002	Lung	tumor	GSE37745
GSM1019187	22.4324	Lung	tumor	GSE37745
GSM1019188	16.8005	Lung	tumor	GSE37745
GSM1019189	22.909	Lung	tumor	GSE37745
GSM1019190	8.78593	Lung	tumor	GSE37745
GSM1019191	23.3969	Lung	tumor	GSE37745
GSM1019192	14.8147	Lung	tumor	GSE37745
GSM1019193	24.9141	Lung	tumor	GSE37745
GSM1019194	22.9314	Lung	tumor	GSE37745
GSM1019195	21.1383	Lung	tumor	GSE37745
GSM1019196	16.1996	Lung	tumor	GSE37745
GSM1019197	20.148	Lung	tumor	GSE37745
GSM1019198	25.7265	Lung	tumor	GSE37745
GSM1019199	19.5231	Lung	tumor	GSE37745
GSM1019200	20.9169	Lung	tumor	GSE37745
GSM1019201	25.5311	Lung	tumor	GSE37745
GSM1019202	24.8987	Lung	tumor	GSE37745
GSM1019203	19.764	Lung	tumor	GSE37745
GSM1019204	17.8539	Lung	tumor	GSE37745
GSM1019205	18.0307	Lung	tumor	GSE37745
GSM1019206	24.984	Lung	tumor	GSE37745
GSM1019207	23.0995	Lung	tumor	GSE37745
GSM1019208	22.857	Lung	tumor	GSE37745
GSM1019209	18.4249	Lung	tumor	GSE37745
GSM1019210	17.4085	Lung	tumor	GSE37745
GSM1019211	21.0978	Lung	tumor	GSE37745
GSM1019212	18.7258	Lung	tumor	GSE37745
GSM1019213	24.5609	Lung	tumor	GSE37745
GSM1019214	16.3351	Lung	tumor	GSE37745
GSM1019215	26.0273	Lung	tumor	GSE37745
GSM1019216	23.2359	Lung	tumor	GSE37745
GSM1019217	20.845	Lung	tumor	GSE37745
GSM1019218	23.0417	Lung	tumor	GSE37745
GSM1019219	23.8397	Lung	tumor	GSE37745
GSM1019220	19.8461	Lung	tumor	GSE37745
GSM1019221	23.4268	Lung	tumor	GSE37745
GSM1019222	22.6913	Lung	tumor	GSE37745
GSM1019223	19.9212	Lung	tumor	GSE37745
GSM1019224	21.85	Lung	tumor	GSE37745
GSM1019225	20.3851	Lung	tumor	GSE37745
GSM1019226	23.7913	Lung	tumor	GSE37745
GSM1019227	23.9641	Lung	tumor	GSE37745
GSM1019228	19.2139	Lung	tumor	GSE37745
GSM1019229	21.4374	Lung	tumor	GSE37745
GSM1019230	24.3473	Lung	tumor	GSE37745
GSM1019231	17.747	Lung	tumor	GSE37745
GSM1019232	22.2964	Lung	tumor	GSE37745
GSM1019233	24.8863	Lung	tumor	GSE37745
GSM1019234	18.3388	Lung	tumor	GSE37745
GSM1019235	19.0477	Lung	tumor	GSE37745
GSM1019236	16.4845	Lung	tumor	GSE37745
GSM1019237	17.7978	Lung	tumor	GSE37745
GSM1019238	21.0022	Lung	tumor	GSE37745
GSM1019239	25.4343	Lung	tumor	GSE37745
GSM1019240	25.0694	Lung	tumor	GSE37745
GSM1019241	20.521	Lung	tumor	GSE37745
GSM1019242	10.0441	Lung	tumor	GSE37745
GSM1019243	17.7528	Lung	tumor	GSE37745
GSM1019244	16.0153	Lung	tumor	GSE37745
GSM1019245	20.4571	Lung	tumor	GSE37745
GSM1019246	18.125	Lung	tumor	GSE37745
GSM1019247	18.3436	Lung	tumor	GSE37745
GSM1019248	21.8929	Lung	tumor	GSE37745
GSM1019249	16.2721	Lung	tumor	GSE37745
GSM1019250	24.4545	Lung	tumor	GSE37745
GSM1019251	24.5979	Lung	tumor	GSE37745
GSM1019252	18.937	Lung	tumor	GSE37745
GSM1019253	20.8974	Lung	tumor	GSE37745
GSM1019254	19.0253	Lung	tumor	GSE37745
GSM1019255	22.4354	Lung	tumor	GSE37745
GSM1019256	23.7995	Lung	tumor	GSE37745
GSM1019257	12.1061	Lung	tumor	GSE37745
GSM1019258	8.29913	Lung	tumor	GSE37745
GSM1019259	14.593	Lung	tumor	GSE37745
GSM1019260	18.5943	Lung	tumor	GSE37745
GSM1019261	20.3232	Lung	tumor	GSE37745
GSM1019262	22.1177	Lung	tumor	GSE37745
GSM1019263	24.8935	Lung	tumor	GSE37745
GSM1019264	17.064	Lung	tumor	GSE37745
GSM1019265	23.6184	Lung	tumor	GSE37745
GSM1019266	25.8524	Lung	tumor	GSE37745
GSM1019267	24.7999	Lung	tumor	GSE37745
GSM1019268	18.825	Lung	tumor	GSE37745
GSM1019269	23.8103	Lung	tumor	GSE37745
GSM1019270	17.9191	Lung	tumor	GSE37745
GSM1019271	21.7722	Lung	tumor	GSE37745
GSM1019272	18.7823	Lung	tumor	GSE37745
GSM1019273	22.3599	Lung	tumor	GSE37745
GSM1019274	19.7315	Lung	tumor	GSE37745
GSM1019275	17.3455	Lung	tumor	GSE37745
GSM1019276	18.9074	Lung	tumor	GSE37745
GSM1019277	22.6868	Lung	tumor	GSE37745
GSM1019278	19.6018	Lung	tumor	GSE37745
GSM1019279	19.2378	Lung	tumor	GSE37745
GSM1019280	20.258	Lung	tumor	GSE37745
GSM1019281	21.4734	Lung	tumor	GSE37745
GSM1019282	21.098	Lung	tumor	GSE37745
GSM1019283	16.4231	Lung	tumor	GSE37745
GSM1019284	25.3741	Lung	tumor	GSE37745
GSM1019285	20.5012	Lung	tumor	GSE37745
GSM1019286	22.061	Lung	tumor	GSE37745
GSM1019287	20.3006	Lung	tumor	GSE37745
GSM1019288	18.5805	Lung	tumor	GSE37745
GSM1019289	21.7085	Lung	tumor	GSE37745
GSM1019290	17.0922	Lung	tumor	GSE37745
GSM1019291	19.3107	Lung	tumor	GSE37745
GSM1019292	19.4061	Lung	tumor	GSE37745
GSM1019293	22.1715	Lung	tumor	GSE37745
GSM1019294	23.0395	Lung	tumor	GSE37745
GSM1019295	18.7529	Lung	tumor	GSE37745
GSM1019296	23.4676	Lung	tumor	GSE37745
GSM1019297	21.0898	Lung	tumor	GSE37745
GSM1019298	19.5914	Lung	tumor	GSE37745
GSM1019299	14.8248	Lung	tumor	GSE37745
GSM1019300	15.8593	Lung	tumor	GSE37745
GSM1019301	19.0764	Lung	tumor	GSE37745
GSM1019302	12.8696	Lung	tumor	GSE37745
GSM1019303	16.3636	Lung	tumor	GSE37745
GSM1019304	17.8652	Lung	tumor	GSE37745
GSM1019305	22.9258	Lung	tumor	GSE37745
GSM1019306	18.3104	Lung	tumor	GSE37745
GSM1019307	19.01	Lung	tumor	GSE37745
GSM1019308	16.5375	Lung	tumor	GSE37745
GSM1019309	17.7278	Lung	tumor	GSE37745
GSM1019310	12.6192	Lung	tumor	GSE37745
GSM1019311	17.4988	Lung	tumor	GSE37745
GSM1019312	24.8863	Lung	tumor	GSE37745
GSM1019313	20.0121	Lung	tumor	GSE37745
GSM1019314	25.0362	Lung	tumor	GSE37745
GSM1019315	18.6679	Lung	tumor	GSE37745
GSM1019316	20.8719	Lung	tumor	GSE37745
GSM1019317	16.1078	Lung	tumor	GSE37745
GSM1019318	18.2902	Lung	tumor	GSE37745
GSM1019319	21.0067	Lung	tumor	GSE37745
GSM1019320	12.12	Lung	tumor	GSE37745
GSM1019321	21.33	Lung	tumor	GSE37745
GSM1019322	23.8325	Lung	tumor	GSE37745
GSM1019323	21.2114	Lung	tumor	GSE37745
GSM1019324	19.7347	Lung	tumor	GSE37745
GSM1019325	21.1436	Lung	tumor	GSE37745
GSM1019326	21.5814	Lung	tumor	GSE37745
GSM1019327	18.754	Lung	tumor	GSE37745
GSM1019328	21.0539	Lung	tumor	GSE37745
GSM1019329	17.6944	Lung	tumor	GSE37745
GSM1019330	20.7785	Lung	tumor	GSE37745
GSM1019331	19.7216	Lung	tumor	GSE37745
GSM1019332	18.6671	Lung	tumor	GSE37745
GSM1019333	20.3658	Lung	tumor	GSE37745
GSM1465989	19.6655	Lung	tumor	GSE30219
GSM1465990	23.3795	Lung	tumor	GSE30219
GSM1465991	20.8407	Lung	tumor	GSE30219
GSM1465992	20.6257	Lung	tumor	GSE30219
GSM1465993	22.4227	Lung	tumor	GSE30219
GSM1465994	21.3302	Lung	tumor	GSE30219
GSM1465995	20.3543	Lung	tumor	GSE30219
GSM1465996	20.8649	Lung	tumor	GSE30219
GSM1465997	21.3147	Lung	tumor	GSE30219
GSM1465998	24.7274	Lung	tumor	GSE30219
GSM1465999	22.6181	Lung	tumor	GSE30219
GSM748053	15.4073	Lung	tumor	GSE30219
GSM748054	17.6717	Lung	tumor	GSE30219
GSM748055	18.4338	Lung	tumor	GSE30219
GSM748056	20.1442	Lung	tumor	GSE30219
GSM748057	16.1507	Lung	tumor	GSE30219
GSM748058	12.2393	Lung	tumor	GSE30219
GSM748059	24.1619	Lung	tumor	GSE30219
GSM748060	5.72665	Lung	normal	GSE30219
GSM748061	24.7719	Lung	tumor	GSE30219
GSM748062	22.0658	Lung	tumor	GSE30219
GSM748063	22.0994	Lung	tumor	GSE30219
GSM748064	14.1319	Lung	tumor	GSE30219
GSM748065	20.8503	Lung	tumor	GSE30219
GSM748066	22.2577	Lung	tumor	GSE30219
GSM748067	24.7513	Lung	tumor	GSE30219
GSM748068	23.0861	Lung	tumor	GSE30219
GSM748069	19.5694	Lung	tumor	GSE30219
GSM748070	7.41633	Lung	normal	GSE30219
GSM748071	15.2048	Lung	tumor	GSE30219
GSM748072	18.2278	Lung	tumor	GSE30219
GSM748073	22.1238	Lung	tumor	GSE30219
GSM748074	19.9546	Lung	tumor	GSE30219
GSM748075	21.0793	Lung	tumor	GSE30219
GSM748076	20.7816	Lung	tumor	GSE30219
GSM748077	17.4772	Lung	tumor	GSE30219
GSM748078	11.2099	Lung	tumor	GSE30219
GSM748079	17.9128	Lung	tumor	GSE30219
GSM748080	17.8412	Lung	tumor	GSE30219
GSM748081	19.5202	Lung	tumor	GSE30219
GSM748083	16.7905	Lung	tumor	GSE30219
GSM748084	23.547	Lung	tumor	GSE30219
GSM748085	17.2207	Lung	tumor	GSE30219
GSM748086	12.9258	Lung	tumor	GSE30219
GSM748087	12.6877	Lung	tumor	GSE30219
GSM748088	23.854	Lung	tumor	GSE30219
GSM748089	19.3548	Lung	tumor	GSE30219
GSM748090	15.4617	Lung	tumor	GSE30219
GSM748091	21.3582	Lung	tumor	GSE30219
GSM748092	20.2525	Lung	tumor	GSE30219
GSM748093	21.052	Lung	tumor	GSE30219
GSM748094	18.3704	Lung	tumor	GSE30219
GSM748095	22.621	Lung	tumor	GSE30219
GSM748096	23.6105	Lung	tumor	GSE30219
GSM748097	23.9506	Lung	tumor	GSE30219
GSM748098	23.8677	Lung	tumor	GSE30219
GSM748099	10.363	Lung	tumor	GSE30219
GSM748100	21.3299	Lung	tumor	GSE30219
GSM748101	15.3015	Lung	tumor	GSE30219
GSM748102	18.6952	Lung	tumor	GSE30219
GSM748103	13.4895	Lung	tumor	GSE30219
GSM748104	12.2811	Lung	tumor	GSE30219
GSM748105	18.3887	Lung	tumor	GSE30219
GSM748106	23.9904	Lung	tumor	GSE30219
GSM748107	5.53905	Lung	normal	GSE30219
GSM748108	18.1124	Lung	tumor	GSE30219
GSM748109	22.0491	Lung	tumor	GSE30219
GSM748110	26.8104	Lung	tumor	GSE30219
GSM748111	19.9834	Lung	tumor	GSE30219
GSM748112	24.577	Lung	tumor	GSE30219
GSM748113	24.5886	Lung	tumor	GSE30219
GSM748115	24.0602	Lung	tumor	GSE30219
GSM748116	23.1337	Lung	tumor	GSE30219
GSM748117	23.4932	Lung	tumor	GSE30219
GSM748118	6.72258	Lung	normal	GSE30219
GSM748119	20.5582	Lung	tumor	GSE30219
GSM748120	23.9142	Lung	tumor	GSE30219
GSM748121	18.7859	Lung	tumor	GSE30219
GSM748122	18.0508	Lung	tumor	GSE30219
GSM748123	16.9117	Lung	tumor	GSE30219
GSM748124	20.137	Lung	tumor	GSE30219
GSM748125	14.2298	Lung	tumor	GSE30219
GSM748126	18.9113	Lung	tumor	GSE30219
GSM748127	21.0826	Lung	tumor	GSE30219
GSM748128	18.0146	Lung	tumor	GSE30219
GSM748129	9.11653	Lung	normal	GSE30219
GSM748130	16.0182	Lung	tumor	GSE30219
GSM748131	15.0001	Lung	tumor	GSE30219
GSM748132	19.9247	Lung	tumor	GSE30219
GSM748133	18.1938	Lung	tumor	GSE30219
GSM748134	15.6571	Lung	tumor	GSE30219
GSM748135	14.9295	Lung	tumor	GSE30219
GSM748136	23.1325	Lung	tumor	GSE30219
GSM748137	16.8514	Lung	tumor	GSE30219
GSM748138	20.5494	Lung	tumor	GSE30219
GSM748139	22.3057	Lung	tumor	GSE30219
GSM748140	21.9538	Lung	tumor	GSE30219
GSM748141	18.2996	Lung	tumor	GSE30219
GSM748142	13.0125	Lung	tumor	GSE30219
GSM748143	23.7453	Lung	tumor	GSE30219
GSM748144	20.5675	Lung	tumor	GSE30219
GSM748145	20.8176	Lung	tumor	GSE30219
GSM748146	19.9896	Lung	tumor	GSE30219
GSM748147	14.2334	Lung	tumor	GSE30219
GSM748148	22.0436	Lung	tumor	GSE30219
GSM748149	25.6701	Lung	tumor	GSE30219
GSM748150	12.0748	Lung	tumor	GSE30219
GSM748151	23.279	Lung	tumor	GSE30219
GSM748152	17.0768	Lung	tumor	GSE30219
GSM748153	5.16402	Lung	normal	GSE30219
GSM748154	22.4345	Lung	tumor	GSE30219
GSM748155	22.8379	Lung	tumor	GSE30219
GSM748156	23.4855	Lung	tumor	GSE30219
GSM748157	15.9898	Lung	tumor	GSE30219
GSM748158	6.18941	Lung	normal	GSE30219
GSM748159	23.6638	Lung	tumor	GSE30219
GSM748160	20.618	Lung	tumor	GSE30219
GSM748161	16.5749	Lung	tumor	GSE30219
GSM748162	20.2553	Lung	tumor	GSE30219
GSM748163	25.9049	Lung	tumor	GSE30219
GSM748164	13.4529	Lung	tumor	GSE30219
GSM748165	17.9018	Lung	tumor	GSE30219
GSM748166	17.3319	Lung	tumor	GSE30219
GSM748167	10.3744	Lung	tumor	GSE30219
GSM748168	6.19437	Lung	normal	GSE30219
GSM748169	15.029	Lung	tumor	GSE30219
GSM748170	21.3738	Lung	tumor	GSE30219
GSM748171	13.6989	Lung	tumor	GSE30219
GSM748172	24.7806	Lung	tumor	GSE30219
GSM748173	22.5314	Lung	tumor	GSE30219
GSM748174	22.2686	Lung	tumor	GSE30219
GSM748175	22.3374	Lung	tumor	GSE30219
GSM748176	6.05976	Lung	normal	GSE30219
GSM748177	23.3542	Lung	tumor	GSE30219
GSM748178	14.3918	Lung	tumor	GSE30219
GSM748179	23.073	Lung	tumor	GSE30219
GSM748180	14.4764	Lung	tumor	GSE30219
GSM748181	9.37506	Lung	tumor	GSE30219
GSM748182	18.2155	Lung	tumor	GSE30219
GSM748183	21.8398	Lung	tumor	GSE30219
GSM748184	8.39314	Lung	normal	GSE30219
GSM748185	23.5669	Lung	tumor	GSE30219
GSM748186	20.2677	Lung	tumor	GSE30219
GSM748187	17.7824	Lung	tumor	GSE30219
GSM748188	20.7981	Lung	tumor	GSE30219
GSM748189	19.5201	Lung	tumor	GSE30219
GSM748191	24.7423	Lung	tumor	GSE30219
GSM748192	24.6706	Lung	tumor	GSE30219
GSM748193	21.0134	Lung	tumor	GSE30219
GSM748195	23.8293	Lung	tumor	GSE30219
GSM748196	24.5594	Lung	tumor	GSE30219
GSM748197	20.4943	Lung	tumor	GSE30219
GSM748198	22.4454	Lung	tumor	GSE30219
GSM748199	25.3168	Lung	tumor	GSE30219
GSM748200	14.4402	Lung	tumor	GSE30219
GSM748201	21.5878	Lung	tumor	GSE30219
GSM748202	21.7466	Lung	tumor	GSE30219
GSM748203	22.2103	Lung	tumor	GSE30219
GSM748206	22.4367	Lung	tumor	GSE30219
GSM748207	24.7153	Lung	tumor	GSE30219
GSM748209	20.5555	Lung	tumor	GSE30219
GSM748210	21.9654	Lung	tumor	GSE30219
GSM748211	22.3728	Lung	tumor	GSE30219
GSM748212	21.7875	Lung	tumor	GSE30219
GSM748213	21.61	Lung	tumor	GSE30219
GSM748214	23.5274	Lung	tumor	GSE30219
GSM748215	21.2587	Lung	tumor	GSE30219
GSM748216	21.2231	Lung	tumor	GSE30219
GSM748217	22.9839	Lung	tumor	GSE30219
GSM748218	22.1129	Lung	tumor	GSE30219
GSM748219	22.0766	Lung	tumor	GSE30219
GSM748220	20.4354	Lung	tumor	GSE30219
GSM748221	20.6803	Lung	tumor	GSE30219
GSM748222	23.3403	Lung	tumor	GSE30219
GSM748223	20.379	Lung	tumor	GSE30219
GSM748224	15.7791	Lung	tumor	GSE30219
GSM748225	18.105	Lung	tumor	GSE30219
GSM748226	19.5474	Lung	tumor	GSE30219
GSM748227	17.478	Lung	tumor	GSE30219
GSM748228	15.7609	Lung	tumor	GSE30219
GSM748229	23.7405	Lung	tumor	GSE30219
GSM748232	6.85904	Lung	normal	GSE30219
GSM748233	8.80762	Lung	normal	GSE30219
GSM748234	8.69036	Lung	normal	GSE30219
GSM748235	6.71262	Lung	normal	GSE30219
GSM748239	22.449	Lung	tumor	GSE30219
GSM748240	22.8238	Lung	tumor	GSE30219
GSM748242	19.4414	Lung	tumor	GSE30219
GSM748243	19.9119	Lung	tumor	GSE30219
GSM748244	21.6584	Lung	tumor	GSE30219
GSM748245	21.7367	Lung	tumor	GSE30219
GSM748246	22.1138	Lung	tumor	GSE30219
GSM748247	22.1467	Lung	tumor	GSE30219
GSM748248	20.3426	Lung	tumor	GSE30219
GSM748249	20.662	Lung	tumor	GSE30219
GSM748250	20.0707	Lung	tumor	GSE30219
GSM748251	22.1763	Lung	tumor	GSE30219
GSM748252	17.9727	Lung	tumor	GSE30219
GSM748253	21.0303	Lung	tumor	GSE30219
GSM748254	22.2435	Lung	tumor	GSE30219
GSM748255	21.9938	Lung	tumor	GSE30219
GSM748256	21.8644	Lung	tumor	GSE30219
GSM748257	23.7682	Lung	tumor	GSE30219
GSM748258	22.1142	Lung	tumor	GSE30219
GSM748259	17.8532	Lung	tumor	GSE30219
GSM748260	17.7953	Lung	tumor	GSE30219
GSM748261	17.8164	Lung	tumor	GSE30219
GSM748262	20.422	Lung	tumor	GSE30219
GSM748263	19.3504	Lung	tumor	GSE30219
GSM748264	14.5043	Lung	tumor	GSE30219
GSM748265	19.9873	Lung	tumor	GSE30219
GSM748266	18.6951	Lung	tumor	GSE30219
GSM748267	17.3311	Lung	tumor	GSE30219
GSM748268	19.7079	Lung	tumor	GSE30219
GSM748269	21.0147	Lung	tumor	GSE30219
GSM748270	20.0549	Lung	tumor	GSE30219
GSM748271	20.1796	Lung	tumor	GSE30219
GSM748272	16.1815	Lung	tumor	GSE30219
GSM748273	20.6083	Lung	tumor	GSE30219
GSM748274	16.0983	Lung	tumor	GSE30219
GSM748275	19.2964	Lung	tumor	GSE30219
GSM748276	22.7777	Lung	tumor	GSE30219
GSM748277	21.7883	Lung	tumor	GSE30219
GSM748278	18.3638	Lung	tumor	GSE30219
GSM748279	19.8816	Lung	tumor	GSE30219
GSM748280	23.3897	Lung	tumor	GSE30219
GSM748281	20.0953	Lung	tumor	GSE30219
GSM748282	21.0754	Lung	tumor	GSE30219
GSM748283	22.1602	Lung	tumor	GSE30219
GSM748284	23.6751	Lung	tumor	GSE30219
GSM748285	23.0324	Lung	tumor	GSE30219
GSM748286	24.9464	Lung	tumor	GSE30219
GSM748287	24.2623	Lung	tumor	GSE30219
GSM748288	22.8676	Lung	tumor	GSE30219
GSM748291	19.7563	Lung	tumor	GSE30219
GSM748292	20.7242	Lung	tumor	GSE30219
GSM748294	24.5557	Lung	tumor	GSE30219
GSM748295	20.2293	Lung	tumor	GSE30219
GSM748296	21.6608	Lung	tumor	GSE30219
GSM748297	21.2351	Lung	tumor	GSE30219
GSM748298	24.8864	Lung	tumor	GSE30219
GSM748299	20.2431	Lung	tumor	GSE30219
GSM748300	20.3241	Lung	tumor	GSE30219
GSM748301	22.435	Lung	tumor	GSE30219
GSM748302	22.2067	Lung	tumor	GSE30219
GSM748303	24.7683	Lung	tumor	GSE30219
GSM748304	23.2286	Lung	tumor	GSE30219
GSM748305	25.9196	Lung	tumor	GSE30219
GSM748306	22.1872	Lung	tumor	GSE30219
GSM748307	20.1632	Lung	tumor	GSE30219
GSM748308	24.7409	Lung	tumor	GSE30219
GSM748309	21.9578	Lung	tumor	GSE30219
GSM748310	21.7923	Lung	tumor	GSE30219
GSM748311	19.8417	Lung	tumor	GSE30219
GSM748312	21.2915	Lung	tumor	GSE30219
GSM748313	24.511	Lung	tumor	GSE30219
GSM748314	24.3914	Lung	tumor	GSE30219
GSM748315	21.7767	Lung	tumor	GSE30219
GSM748316	24.7223	Lung	tumor	GSE30219
GSM748317	24.4557	Lung	tumor	GSE30219
GSM748318	19.513	Lung	tumor	GSE30219
GSM748319	24.363	Lung	tumor	GSE30219
GSM748320	21.7679	Lung	tumor	GSE30219
GSM748321	25.224	Lung	tumor	GSE30219
GSM748323	25.4836	Lung	tumor	GSE30219
GSM748324	19.3746	Lung	tumor	GSE30219
GSM748325	23.1933	Lung	tumor	GSE30219
GSM748326	21.3307	Lung	tumor	GSE30219
GSM748327	22.637	Lung	tumor	GSE30219
GSM748328	21.5587	Lung	tumor	GSE30219
GSM748329	19.1649	Lung	tumor	GSE30219
GSM748330	20.0091	Lung	tumor	GSE30219
GSM748331	22.457	Lung	tumor	GSE30219
GSM748332	22.1867	Lung	tumor	GSE30219
GSM748333	21.8925	Lung	tumor	GSE30219
GSM748334	20.915	Lung	tumor	GSE30219
GSM748335	18.0343	Lung	tumor	GSE30219
GSM748336	22.8611	Lung	tumor	GSE30219
GSM748337	21.5921	Lung	tumor	GSE30219
GSM748338	20.2914	Lung	tumor	GSE30219
GSM748339	20.4925	Lung	tumor	GSE30219
GSM748341	21.8177	Lung	tumor	GSE30219
GSM748342	22.4204	Lung	tumor	GSE30219
GSM748343	22.0107	Lung	tumor	GSE30219
GSM748344	22.0017	Lung	tumor	GSE30219
GSM748345	20.9586	Lung	tumor	GSE30219
GSM748346	20.7117	Lung	tumor	GSE30219
GSM748347	24.2403	Lung	tumor	GSE30219
GSM748348	21.7432	Lung	tumor	GSE30219
GSM748349	21.6199	Lung	tumor	GSE30219
GSM748350	18.3192	Lung	tumor	GSE30219
GSM748351	21.3486	Lung	tumor	GSE30219
GSM748352	21.615	Lung	tumor	GSE30219
GSM748353	21.9935	Lung	tumor	GSE30219
GSM748354	24.2169	Lung	tumor	GSE30219
GSM748355	23.8833	Lung	tumor	GSE30219
GSM748356	18.7278	Lung	tumor	GSE30219
GSM748357	19.1923	Lung	tumor	GSE30219
GSM748358	18.7065	Lung	tumor	GSE30219
GSM748359	24.1265	Lung	tumor	GSE30219
GSM748360	24.6579	Lung	tumor	GSE30219
GSM748361	23.0006	Lung	tumor	GSE30219
GSM748362	24.3897	Lung	tumor	GSE30219
GSM748363	21.632	Lung	tumor	GSE30219
GSM748364	23.7316	Lung	tumor	GSE30219
GSM748365	21.0882	Lung	tumor	GSE30219
GSM748366	20.1984	Lung	tumor	GSE30219
GSM388076	21.6984	Pancreas	normal	GSE15471
GSM388077	21.9026	Pancreas	normal	GSE15471
GSM388078	20.8802	Pancreas	normal	GSE15471
GSM388079	20.779	Pancreas	normal	GSE15471
GSM388080	21.8759	Pancreas	normal	GSE15471
GSM388081	21.7846	Pancreas	normal	GSE15471
GSM388082	21.8059	Pancreas	normal	GSE15471
GSM388083	20.4647	Pancreas	normal	GSE15471
GSM388084	21.9034	Pancreas	normal	GSE15471
GSM388085	21.5576	Pancreas	normal	GSE15471
GSM388086	19.6315	Pancreas	normal	GSE15471
GSM388087	23.1778	Pancreas	normal	GSE15471
GSM388088	21.8182	Pancreas	normal	GSE15471
GSM388089	21.423	Pancreas	normal	GSE15471
GSM388090	19.1139	Pancreas	normal	GSE15471
GSM388091	19.9061	Pancreas	normal	GSE15471
GSM388092	20.3663	Pancreas	normal	GSE15471
GSM388093	20.6428	Pancreas	normal	GSE15471
GSM388094	21.6007	Pancreas	normal	GSE15471
GSM388095	21.2128	Pancreas	normal	GSE15471
GSM388096	21.5675	Pancreas	normal	GSE15471
GSM388097	20.9453	Pancreas	normal	GSE15471
GSM388098	20.9096	Pancreas	normal	GSE15471
GSM388099	22.743	Pancreas	normal	GSE15471
GSM388100	20.9324	Pancreas	normal	GSE15471
GSM388101	20.8423	Pancreas	normal	GSE15471
GSM388102	19.866	Pancreas	normal	GSE15471
GSM388103	21.0457	Pancreas	normal	GSE15471
GSM388104	20.8047	Pancreas	normal	GSE15471
GSM388105	25.2822	Pancreas	normal	GSE15471
GSM388106	21.8373	Pancreas	normal	GSE15471
GSM388107	21.6637	Pancreas	normal	GSE15471
GSM388108	20.4866	Pancreas	normal	GSE15471
GSM388109	21.072	Pancreas	normal	GSE15471
GSM388110	22.4054	Pancreas	normal	GSE15471
GSM388111	22.6255	Pancreas	normal	GSE15471
GSM388112	21.407	Pancreas	normal	GSE15471
GSM388113	21.5125	Pancreas	normal	GSE15471
GSM388114	20.3375	Pancreas	normal	GSE15471
GSM388115	26.842	Pancreas	tumor	GSE15471
GSM388116	26.4736	Pancreas	tumor	GSE15471
GSM388117	26.5567	Pancreas	tumor	GSE15471
GSM388118	26.4719	Pancreas	tumor	GSE15471
GSM388119	25.3662	Pancreas	tumor	GSE15471
GSM388120	25.1903	Pancreas	tumor	GSE15471
GSM388121	25.4691	Pancreas	tumor	GSE15471
GSM388122	20.5016	Pancreas	tumor	GSE15471
GSM388123	19.6199	Pancreas	tumor	GSE15471
GSM388124	23.5724	Pancreas	tumor	GSE15471
GSM388125	20.8162	Pancreas	tumor	GSE15471
GSM388126	25.3548	Pancreas	tumor	GSE15471
GSM388127	24.6143	Pancreas	tumor	GSE15471
GSM388128	20.6483	Pancreas	tumor	GSE15471
GSM388129	27.5235	Pancreas	tumor	GSE15471
GSM388130	19.9941	Pancreas	tumor	GSE15471
GSM388131	23.3405	Pancreas	tumor	GSE15471
GSM388132	24.3508	Pancreas	tumor	GSE15471
GSM388133	24.8092	Pancreas	tumor	GSE15471
GSM388134	22.9671	Pancreas	tumor	GSE15471
GSM388135	22.4682	Pancreas	tumor	GSE15471
GSM388136	24.1095	Pancreas	tumor	GSE15471
GSM388137	25.9917	Pancreas	tumor	GSE15471
GSM388138	28.0217	Pancreas	tumor	GSE15471
GSM388139	24.7994	Pancreas	tumor	GSE15471
GSM388140	23.2532	Pancreas	tumor	GSE15471
GSM388141	22.9291	Pancreas	tumor	GSE15471
GSM388142	25.9044	Pancreas	tumor	GSE15471
GSM388143	26.201	Pancreas	tumor	GSE15471
GSM388144	27.0332	Pancreas	tumor	GSE15471
GSM388145	23.5571	Pancreas	tumor	GSE15471
GSM388146	25.436	Pancreas	tumor	GSE15471
GSM388147	23.9049	Pancreas	tumor	GSE15471
GSM388148	21.408	Pancreas	tumor	GSE15471
GSM388149	25.0267	Pancreas	tumor	GSE15471
GSM388150	23.5605	Pancreas	tumor	GSE15471
GSM388151	21.9187	Pancreas	tumor	GSE15471
GSM388152	23.7812	Pancreas	tumor	GSE15471
GSM388153	23.5567	Pancreas	tumor	GSE15471
GSM414924	25.126	Pancreas	tumor	GSE16515
GSM414925	24.8523	Pancreas	tumor	GSE16515
GSM414926	22.5644	Pancreas	tumor	GSE16515
GSM414927	20.187	Pancreas	tumor	GSE16515
GSM414928	20.1217	Pancreas	normal	GSE16515
GSM414929	23.7679	Pancreas	tumor	GSE16515
GSM414930	18.1351	Pancreas	normal	GSE16515
GSM414931	26.6312	Pancreas	tumor	GSE16515
GSM414932	23.7708	Pancreas	normal	GSE16515
GSM414933	25.825	Pancreas	tumor	GSE16515
GSM414934	19.8171	Pancreas	normal	GSE16515
GSM414935	22.7665	Pancreas	tumor	GSE16515
GSM414936	25.6903	Pancreas	tumor	GSE16515
GSM414937	24.2959	Pancreas	tumor	GSE16515
GSM414938	18.8729	Pancreas	normal	GSE16515
GSM414939	23.6691	Pancreas	tumor	GSE16515
GSM414940	20.9225	Pancreas	normal	GSE16515
GSM414941	23.4201	Pancreas	tumor	GSE16515
GSM414942	18.459	Pancreas	normal	GSE16515
GSM414943	23.9635	Pancreas	tumor	GSE16515
GSM414944	24.4897	Pancreas	tumor	GSE16515
GSM414945	23.037	Pancreas	tumor	GSE16515
GSM414946	24.2855	Pancreas	tumor	GSE16515
GSM414947	21.0357	Pancreas	normal	GSE16515
GSM414948	26.1957	Pancreas	tumor	GSE16515
GSM414949	23.3116	Pancreas	tumor	GSE16515
GSM414950	23.0652	Pancreas	tumor	GSE16515
GSM414951	24.026	Pancreas	tumor	GSE16515
GSM414952	22.1606	Pancreas	tumor	GSE16515
GSM414953	20.8907	Pancreas	normal	GSE16515
GSM414954	23.4483	Pancreas	tumor	GSE16515
GSM414955	20.592	Pancreas	normal	GSE16515
GSM414956	23.7317	Pancreas	tumor	GSE16515
GSM414957	20.574	Pancreas	normal	GSE16515
GSM414958	25.802	Pancreas	tumor	GSE16515
GSM414959	21.6047	Pancreas	tumor	GSE16515
GSM414960	27.2947	Pancreas	tumor	GSE16515
GSM414961	22.6624	Pancreas	tumor	GSE16515
GSM414962	23.5336	Pancreas	tumor	GSE16515
GSM414963	20.4737	Pancreas	normal	GSE16515
GSM414964	24.1608	Pancreas	tumor	GSE16515
GSM414965	24.4401	Pancreas	tumor	GSE16515
GSM414966	18.5908	Pancreas	normal	GSE16515
GSM414967	25.8702	Pancreas	tumor	GSE16515
GSM414968	21.9853	Pancreas	tumor	GSE16515
GSM414969	23.217	Pancreas	tumor	GSE16515
GSM414970	21.9379	Pancreas	normal	GSE16515
GSM414971	27.8502	Pancreas	tumor	GSE16515
GSM414972	18.8684	Pancreas	normal	GSE16515
GSM414973	23.45	Pancreas	tumor	GSE16515
GSM414974	21.6794	Pancreas	tumor	GSE16515
GSM414975	18.7868	Pancreas	normal	GSE16515
GSM563305	20.8641	Pancreas	normal	GSE22780
GSM563306	17.7845	Pancreas	tumor	GSE22780
GSM563307	25.9642	Pancreas	normal	GSE22780
GSM563308	22.7061	Pancreas	tumor	GSE22780
GSM563309	22.7218	Pancreas	normal	GSE22780
GSM563310	24.4692	Pancreas	tumor	GSE22780
GSM563311	22.181	Pancreas	normal	GSE22780
GSM563312	23.3351	Pancreas	tumor	GSE22780
GSM563313	22.8769	Pancreas	normal	GSE22780
GSM563314	23.62	Pancreas	tumor	GSE22780
GSM563315	20.2789	Pancreas	normal	GSE22780
GSM563316	20.2964	Pancreas	tumor	GSE22780
GSM563317	23.2086	Pancreas	normal	GSE22780
GSM563318	23.817	Pancreas	tumor	GSE22780
GSM563319	21.6402	Pancreas	normal	GSE22780
GSM563320	28.9092	Pancreas	tumor	GSE22780
GSM811004	22.9616	Pancreas	tumor	GSE32676
GSM811005	25.7202	Pancreas	tumor	GSE32676
GSM811006	23.3655	Pancreas	tumor	GSE32676
GSM811007	20.0146	Pancreas	tumor	GSE32676
GSM811008	24.3597	Pancreas	tumor	GSE32676
GSM811009	27.2796	Pancreas	tumor	GSE32676
GSM811010	20.9543	Pancreas	tumor	GSE32676
GSM811011	23.1975	Pancreas	tumor	GSE32676
GSM811012	23.6165	Pancreas	tumor	GSE32676
GSM811013	23.6567	Pancreas	tumor	GSE32676
GSM811014	24.9007	Pancreas	tumor	GSE32676
GSM811015	24.4367	Pancreas	tumor	GSE32676
GSM811016	25.8021	Pancreas	tumor	GSE32676
GSM811017	19.3582	Pancreas	tumor	GSE32676
GSM811018	22.7953	Pancreas	tumor	GSE32676
GSM811019	23.2991	Pancreas	tumor	GSE32676
GSM811020	23.0933	Pancreas	tumor	GSE32676
GSM811021	23.3689	Pancreas	tumor	GSE32676
GSM811022	23.3646	Pancreas	tumor	GSE32676
GSM811023	22.7677	Pancreas	tumor	GSE32676
GSM811024	26.4102	Pancreas	tumor	GSE32676
GSM811025	25.6676	Pancreas	tumor	GSE32676
GSM811026	26.7658	Pancreas	tumor	GSE32676
GSM811027	20.5399	Pancreas	tumor	GSE32676
GSM811028	24.9181	Pancreas	tumor	GSE32676
GSM811029	15.5712	Pancreas	normal	GSE32676
GSM811030	21.1889	Pancreas	normal	GSE32676
GSM811031	20.3756	Pancreas	normal	GSE32676
GSM811032	17.6065	Pancreas	normal	GSE32676
GSM811033	19.6089	Pancreas	normal	GSE32676
GSM811034	22.0799	Pancreas	normal	GSE32676
GSM811035	20.5127	Pancreas	normal	GSE32676
GSM449147	14.9561	Prostate	normal	GSE17951
GSM449148	14.1267	Prostate	normal	GSE17951
GSM449149	16.8864	Prostate	normal	GSE17951
GSM449150	19.0615	Prostate	tumor	GSE17951
GSM449151	17.4023	Prostate	tumor	GSE17951
GSM449152	15.2137	Prostate	normal	GSE17951
GSM449153	15.5178	Prostate	normal	GSE17951
GSM449154	18.0019	Prostate	tumor	GSE17951
GSM449155	17.9635	Prostate	tumor	GSE17951
GSM449156	16.4345	Prostate	normal	GSE17951
GSM449157	20.0723	Prostate	tumor	GSE17951
GSM449158	14.7414	Prostate	normal	GSE17951
GSM449159	14.3278	Prostate	normal	GSE17951
GSM449160	17.6872	Prostate	tumor	GSE17951
GSM449161	14.5047	Prostate	normal	GSE17951
GSM449162	16.2284	Prostate	tumor	GSE17951
GSM449163	17.1392	Prostate	normal	GSE17951
GSM449164	19.2611	Prostate	tumor	GSE17951
GSM449165	16.7877	Prostate	normal	GSE17951
GSM449166	16.9711	Prostate	tumor	GSE17951
GSM449167	14.2433	Prostate	normal	GSE17951
GSM449168	16.1127	Prostate	tumor	GSE17951
GSM449169	14.2227	Prostate	normal	GSE17951
GSM449170	14.9733	Prostate	tumor	GSE17951
GSM449171	14.9695	Prostate	normal	GSE17951
GSM449172	17.2628	Prostate	normal	GSE17951
GSM449173	18.0086	Prostate	tumor	GSE17951
GSM449174	15.7979	Prostate	normal	GSE17951
GSM449175	16.7826	Prostate	tumor	GSE17951
GSM449176	16.9273	Prostate	tumor	GSE17951
GSM449177	20.1249	Prostate	tumor	GSE17951
GSM449178	18.0414	Prostate	tumor	GSE17951
GSM449179	15.2124	Prostate	normal	GSE17951
GSM449180	16.4684	Prostate	tumor	GSE17951
GSM449181	14.7809	Prostate	normal	GSE17951
GSM449182	16.3393	Prostate	tumor	GSE17951
GSM449183	18.2296	Prostate	tumor	GSE17951
GSM449184	16.8251	Prostate	tumor	GSE17951
GSM449185	18.6279	Prostate	tumor	GSE17951
GSM449186	19.5864	Prostate	tumor	GSE17951
GSM449187	16.9197	Prostate	tumor	GSE17951
GSM449188	17.1192	Prostate	tumor	GSE17951
GSM449189	20.044	Prostate	tumor	GSE17951
GSM449190	21.5835	Prostate	tumor	GSE17951
GSM449191	19.8547	Prostate	tumor	GSE17951
GSM449192	17.3105	Prostate	tumor	GSE17951
GSM449193	15.6783	Prostate	tumor	GSE17951
GSM449194	18.3779	Prostate	tumor	GSE17951
GSM449195	20.3565	Prostate	tumor	GSE17951
GSM449196	19.4468	Prostate	tumor	GSE17951
GSM449197	19.8793	Prostate	tumor	GSE17951
GSM449198	14.6784	Prostate	tumor	GSE17951
GSM449199	16.0363	Prostate	normal	GSE17951
GSM449200	15.3627	Prostate	normal	GSE17951
GSM449201	17.2615	Prostate	normal	GSE17951
GSM449202	17.1824	Prostate	normal	GSE17951
GSM449203	16.223	Prostate	normal	GSE17951
GSM449204	15.6797	Prostate	normal	GSE17951
GSM449205	16.82	Prostate	normal	GSE17951
GSM449206	16.87	Prostate	normal	GSE17951
GSM449207	14.8481	Prostate	normal	GSE17951
GSM449208	17.7741	Prostate	tumor	GSE17951
GSM449209	20.6533	Prostate	tumor	GSE17951
GSM449210	16.0268	Prostate	normal	GSE17951
GSM449211	15.5195	Prostate	normal	GSE17951
GSM449212	16.5844	Prostate	normal	GSE17951
GSM449213	17.0984	Prostate	normal	GSE17951
GSM449214	16.0352	Prostate	normal	GSE17951
GSM449215	17.5913	Prostate	tumor	GSE17951
GSM449216	14.827	Prostate	normal	GSE17951
GSM449217	14.0391	Prostate	normal	GSE17951
GSM449218	16.637	Prostate	tumor	GSE17951
GSM449219	17.5488	Prostate	normal	GSE17951
GSM449220	16.5592	Prostate	normal	GSE17951
GSM449221	16.1668	Prostate	tumor	GSE17951
GSM449222	16.9031	Prostate	tumor	GSE17951
GSM449223	17.0611	Prostate	tumor	GSE17951
GSM449224	16.22	Prostate	tumor	GSE17951
GSM449225	17.2599	Prostate	tumor	GSE17951
GSM449226	16.6336	Prostate	tumor	GSE17951
GSM449227	17.0654	Prostate	tumor	GSE17951
GSM449228	16.1153	Prostate	tumor	GSE17951
GSM449229	18.4227	Prostate	tumor	GSE17951
GSM449230	19.5863	Prostate	tumor	GSE17951
GSM449231	17.6217	Prostate	tumor	GSE17951
GSM449232	15.2334	Prostate	tumor	GSE17951
GSM449233	17.3161	Prostate	tumor	GSE17951
GSM449234	15.4762	Prostate	tumor	GSE17951
GSM449235	15.4402	Prostate	tumor	GSE17951
GSM449236	18.6604	Prostate	tumor	GSE17951
GSM449237	17.7015	Prostate	tumor	GSE17951
GSM449238	18.6356	Prostate	normal	GSE17951
GSM449239	16.4302	Prostate	normal	GSE17951
GSM449240	19.1967	Prostate	normal	GSE17951
GSM449241	17.1397	Prostate	normal	GSE17951
GSM449242	16.3523	Prostate	normal	GSE17951
GSM449243	18.8423	Prostate	tumor	GSE17951
GSM449244	18.2588	Prostate	tumor	GSE17951
GSM449245	18.1183	Prostate	tumor	GSE17951
GSM449246	17.6608	Prostate	tumor	GSE17951
GSM449247	15.359	Prostate	tumor	GSE17951
GSM449248	17.2149	Prostate	tumor	GSE17951
GSM449249	16.3709	Prostate	normal	GSE17951
GSM449250	15.8487	Prostate	normal	GSE17951
GSM449251	16.0657	Prostate	tumor	GSE17951
GSM449252	16.4022	Prostate	tumor	GSE17951
GSM449253	16.368	Prostate	normal	GSE17951
GSM449254	14.7509	Prostate	normal	GSE17951
GSM449255	16.3409	Prostate	normal	GSE17951
GSM449256	16.8271	Prostate	normal	GSE17951
GSM449257	16.3568	Prostate	normal	GSE17951
GSM449258	16.0175	Prostate	normal	GSE17951
GSM449259	17.4111	Prostate	normal	GSE17951
GSM449260	17.3351	Prostate	normal	GSE17951
GSM449261	15.8925	Prostate	normal	GSE17951
GSM449262	16.0828	Prostate	normal	GSE17951
GSM449263	16.1841	Prostate	tumor	GSE17951
GSM449264	16.9388	Prostate	tumor	GSE17951
GSM449265	15.9996	Prostate	tumor	GSE17951
GSM449266	14.5684	Prostate	normal	GSE17951
GSM449267	16.506	Prostate	normal	GSE17951
GSM449268	17.065	Prostate	normal	GSE17951
GSM449269	17.0876	Prostate	normal	GSE17951
GSM449270	15.4993	Prostate	normal	GSE17951
GSM449271	17.808	Prostate	tumor	GSE17951
GSM449272	14.8963	Prostate	normal	GSE17951
GSM449273	14.8845	Prostate	normal	GSE17951
GSM449274	18.4825	Prostate	normal	GSE17951
GSM449275	17.11	Prostate	normal	GSE17951
GSM449276	18.1903	Prostate	normal	GSE17951
GSM449277	16.5971	Prostate	normal	GSE17951
GSM449278	15.9197	Prostate	normal	GSE17951
GSM449279	16.4657	Prostate	normal	GSE17951
GSM449280	16.4154	Prostate	normal	GSE17951
GSM449281	16.3463	Prostate	normal	GSE17951
GSM449282	17.4426	Prostate	normal	GSE17951
GSM449283	16.8435	Prostate	normal	GSE17951
GSM449284	16.8907	Prostate	normal	GSE17951
GSM449285	17.4034	Prostate	normal	GSE17951
GSM449286	17.9438	Prostate	normal	GSE17951
GSM449287	15.4403	Prostate	normal	GSE17951
GSM449288	17.056	Prostate	normal	GSE17951
GSM449289	17.7588	Prostate	normal	GSE17951
GSM449290	16.2072	Prostate	normal	GSE17951
GSM449291	16.4579	Prostate	normal	GSE17951
GSM449292	16.2913	Prostate	normal	GSE17951
GSM449293	17.6374	Prostate	normal	GSE17951
GSM449294	20.339	Prostate	tumor	GSE17951
GSM449295	15.1621	Prostate	normal	GSE17951
GSM449296	15.4043	Prostate	normal	GSE17951
GSM449297	18.0509	Prostate	normal	GSE17951
GSM449298	18.3737	Prostate	normal	GSE17951
GSM449299	17.6121	Prostate	normal	GSE17951
GSM449300	16.4358	Prostate	normal	GSE17951
GSM1348933	18.3723	Prostate	tumor	GSE55945
GSM1348934	15.5738	Prostate	tumor	GSE55945
GSM1348935	16.0627	Prostate	tumor	GSE55945
GSM1348936	16.3408	Prostate	tumor	GSE55945
GSM1348938	19.3523	Prostate	tumor	GSE55945
GSM1348939	18.501	Prostate	tumor	GSE55945
GSM1348940	18.0191	Prostate	tumor	GSE55945
GSM1348941	18.4404	Prostate	tumor	GSE55945
GSM1348942	18.6989	Prostate	tumor	GSE55945
GSM1348943	16.9773	Prostate	tumor	GSE55945
GSM1348944	17.7214	Prostate	tumor	GSE55945
GSM1348945	18.3307	Prostate	tumor	GSE55945
GSM1348946	15.2021	Prostate	normal	GSE55945
GSM1348947	14.3584	Prostate	normal	GSE55945
GSM1348949	16.9001	Prostate	normal	GSE55945
GSM1348950	16.2615	Prostate	normal	GSE55945
GSM1348951	15.2554	Prostate	normal	GSE55945
GSM1348952	16.3743	Prostate	normal	GSE55945
GSM1348953	13.8819	Prostate	normal	GSE55945
GSM74875	15.3632	Prostate	normal	GSE3325
GSM74876	15.3465	Prostate	normal	GSE3325
GSM74877	14.6117	Prostate	normal	GSE3325
GSM74878	15.9519	Prostate	normal	GSE3325
GSM74879	15.1267	Prostate	normal	GSE3325
GSM74880	15.1595	Prostate	normal	GSE3325
GSM74881	14.8993	Prostate	tumor	GSE3325
GSM74882	16.2555	Prostate	tumor	GSE3325
GSM74883	16.0359	Prostate	tumor	GSE3325
GSM74884	16.3424	Prostate	tumor	GSE3325
GSM74885	16.4308	Prostate	tumor	GSE3325
GSM74886	15.9306	Prostate	tumor	GSE3325
GSM74887	15.7449	Prostate	tumor	GSE3325
GSM74888	20.8966	Prostate	tumor	GSE3325
GSM74889	20.1053	Prostate	tumor	GSE3325
GSM74890	18.1307	Prostate	tumor	GSE3325
GSM74891	18.5713	Prostate	tumor	GSE3325
GSM74892	20.2736	Prostate	tumor	GSE3325
GSM74893	19.8472	Prostate	tumor	GSE3325
GSM662756	15.9473	Prostate	normal	GSE26910
GSM662757	15.8968	Prostate	tumor	GSE26910
GSM662758	16.3446	Prostate	normal	GSE26910
GSM662759	17.2816	Prostate	tumor	GSE26910
GSM662760	17.1615	Prostate	normal	GSE26910
GSM662761	17.1029	Prostate	tumor	GSE26910
GSM662762	16.6213	Prostate	normal	GSE26910
GSM662763	17.823	Prostate	tumor	GSE26910
[truncated: 6,387 more rows]
