# Supplementary material for: Pan-cancer analysis connects tumor matrisome to immune response
Source: NPJ Precis Oncol. 2019 May 22;3:15. doi: 10.1038/s41698-019-0087-0 (PMC6531473; doi:10.1038/s41698-019-0087-0)
Supplement: Supplementary file 6 — Data file S5 [file 41698_2019_87_MOESM6_ESM.xlsx]

## Sheet: Sheet1
	TMI	Organ	Status	Study
TCGA-05-4244-01A-01R-1107-07	27.5131	Lung	tumor	LUAD
TCGA-05-4249-01A-01R-1107-07	26.4506	Lung	tumor	LUAD
TCGA-05-4250-01A-01R-1107-07	30.8122	Lung	tumor	LUAD
TCGA-05-4382-01A-01R-1206-07	32.8545	Lung	tumor	LUAD
TCGA-05-4384-01A-01R-1755-07	20.2257	Lung	tumor	LUAD
TCGA-05-4389-01A-01R-1206-07	26.6131	Lung	tumor	LUAD
TCGA-05-4390-01A-02R-1755-07	33.5098	Lung	tumor	LUAD
TCGA-05-4395-01A-01R-1206-07	36.6322	Lung	tumor	LUAD
TCGA-05-4396-01A-21R-1858-07	28.1947	Lung	tumor	LUAD
TCGA-05-4397-01A-01R-1206-07	32.8109	Lung	tumor	LUAD
TCGA-05-4398-01A-01R-1206-07	32.7793	Lung	tumor	LUAD
TCGA-05-4402-01A-01R-1206-07	28.4683	Lung	tumor	LUAD
TCGA-05-4403-01A-01R-1206-07	24.4466	Lung	tumor	LUAD
TCGA-05-4405-01A-21R-1858-07	26.4907	Lung	tumor	LUAD
TCGA-05-4410-01A-21R-1858-07	27.3401	Lung	tumor	LUAD
TCGA-05-4415-01A-22R-1858-07	34.2183	Lung	tumor	LUAD
TCGA-05-4417-01A-22R-1858-07	25.7924	Lung	tumor	LUAD
TCGA-05-4418-01A-01R-1206-07	33.8848	Lung	tumor	LUAD
TCGA-05-4420-01A-01R-1206-07	32.0558	Lung	tumor	LUAD
TCGA-05-4422-01A-01R-1206-07	27.5558	Lung	tumor	LUAD
TCGA-05-4424-01A-22R-1858-07	22.5909	Lung	tumor	LUAD
TCGA-05-4425-01A-01R-1755-07	29.0002	Lung	tumor	LUAD
TCGA-05-4426-01A-01R-1206-07	30.5022	Lung	tumor	LUAD
TCGA-05-4427-01A-21R-1858-07	30.8361	Lung	tumor	LUAD
TCGA-05-4430-01A-02R-1206-07	25.6556	Lung	tumor	LUAD
TCGA-05-4432-01A-01R-1206-07	27.6136	Lung	tumor	LUAD
TCGA-05-4433-01A-22R-1858-07	21.4162	Lung	tumor	LUAD
TCGA-05-4434-01A-01R-1206-07	28.1689	Lung	tumor	LUAD
TCGA-05-5420-01A-01R-1628-07	25.7066	Lung	tumor	LUAD
TCGA-05-5423-01A-01R-1628-07	23.5183	Lung	tumor	LUAD
TCGA-05-5425-01A-02R-1628-07	24.1629	Lung	tumor	LUAD
TCGA-05-5428-01A-01R-1628-07	30.4323	Lung	tumor	LUAD
TCGA-05-5429-01A-01R-1628-07	32.8513	Lung	tumor	LUAD
TCGA-05-5715-01A-01R-1628-07	28.8841	Lung	tumor	LUAD
TCGA-35-3615-01A-01R-0946-07	25.8564	Lung	tumor	LUAD
TCGA-35-4122-01A-01R-1107-07	29.7215	Lung	tumor	LUAD
TCGA-35-4123-01A-01R-1107-07	36.2256	Lung	tumor	LUAD
TCGA-35-5375-01A-01R-1628-07	35.0039	Lung	tumor	LUAD
TCGA-38-4625-01A-01R-1206-07	23.0735	Lung	tumor	LUAD
TCGA-38-4625-11A-01R-1758-07	11.442	Lung	normal	LUAD
TCGA-38-4626-01A-01R-1206-07	17.4968	Lung	tumor	LUAD
TCGA-38-4626-11A-01R-1758-07	13.0513	Lung	normal	LUAD
TCGA-38-4627-01A-01R-1206-07	29.075	Lung	tumor	LUAD
TCGA-38-4627-11A-01R-1758-07	12.1776	Lung	normal	LUAD
TCGA-38-4628-01A-01R-1206-07	30.4224	Lung	tumor	LUAD
TCGA-38-4629-01A-02R-1206-07	34.6447	Lung	tumor	LUAD
TCGA-38-4630-01A-01R-1206-07	35.5816	Lung	tumor	LUAD
TCGA-38-4631-01A-01R-1755-07	36.3565	Lung	tumor	LUAD
TCGA-38-4632-01A-01R-1755-07	31.7035	Lung	tumor	LUAD
TCGA-38-4632-11A-01R-1755-07	13.3605	Lung	normal	LUAD
TCGA-38-6178-01A-11R-1755-07	28.2795	Lung	tumor	LUAD
TCGA-38-7271-01A-11R-2039-07	20.2461	Lung	tumor	LUAD
TCGA-38-A44F-01A-11R-A24H-07	21.7975	Lung	tumor	LUAD
TCGA-44-2655-01A-01R-0946-07	20.2357	Lung	tumor	LUAD
TCGA-44-2655-11A-01R-1758-07	10.1916	Lung	normal	LUAD
TCGA-44-2656-01A-02R-0946-07	24.5821	Lung	tumor	LUAD
TCGA-44-2657-01A-01R-1107-07	24.138	Lung	tumor	LUAD
TCGA-44-2657-11A-01R-1758-07	13.4787	Lung	normal	LUAD
TCGA-44-2659-01A-01R-0946-07	22.9798	Lung	tumor	LUAD
TCGA-44-2661-01A-01R-1107-07	23.4634	Lung	tumor	LUAD
TCGA-44-2661-11A-01R-1758-07	15.1615	Lung	normal	LUAD
TCGA-44-2662-01A-01R-0946-07	36.6535	Lung	tumor	LUAD
TCGA-44-2662-11A-01R-1758-07	8.7131	Lung	normal	LUAD
TCGA-44-2665-01A-01R-0946-07	33.6539	Lung	tumor	LUAD
TCGA-44-2665-11A-01R-1758-07	13.7535	Lung	normal	LUAD
TCGA-44-2666-01A-01R-0946-07	22.8302	Lung	tumor	LUAD
TCGA-44-2668-01A-01R-0946-07	33.9595	Lung	tumor	LUAD
TCGA-44-2668-11A-01R-1758-07	13.285	Lung	normal	LUAD
TCGA-44-3396-01A-01R-1206-07	32.9274	Lung	tumor	LUAD
TCGA-44-3396-11A-01R-1758-07	12.0372	Lung	normal	LUAD
TCGA-44-3398-01A-01R-1107-07	24.9879	Lung	tumor	LUAD
TCGA-44-3398-11B-01R-1758-07	11.0601	Lung	normal	LUAD
TCGA-44-3918-01A-01R-1107-07	31.2024	Lung	tumor	LUAD
TCGA-44-3919-01A-02R-1107-07	26.7348	Lung	tumor	LUAD
TCGA-44-4112-01A-01R-1107-07	30.3412	Lung	tumor	LUAD
TCGA-44-5643-01A-01R-1628-07	27.8146	Lung	tumor	LUAD
TCGA-44-5644-01A-21R-2039-07	33.461	Lung	tumor	LUAD
TCGA-44-5645-01A-01R-1628-07	22.3008	Lung	tumor	LUAD
TCGA-44-5645-11A-01R-1628-07	10.8927	Lung	normal	LUAD
TCGA-44-6144-11A-01R-1755-07	12.5132	Lung	normal	LUAD
TCGA-44-6145-01A-11R-1755-07	27.5686	Lung	tumor	LUAD
TCGA-44-6145-11A-01R-1858-07	10.0584	Lung	normal	LUAD
TCGA-44-6146-01A-11R-1755-07	19.0816	Lung	tumor	LUAD
TCGA-44-6146-11A-01R-1858-07	8.57705	Lung	normal	LUAD
TCGA-44-6147-01A-11R-1755-07	24.0431	Lung	tumor	LUAD
TCGA-44-6147-11A-01R-1858-07	10.4745	Lung	normal	LUAD
TCGA-44-6148-01A-11R-1755-07	19.5995	Lung	tumor	LUAD
TCGA-44-6148-11A-01R-1858-07	11.9423	Lung	normal	LUAD
TCGA-44-6774-01A-21R-1858-07	31.7686	Lung	tumor	LUAD
TCGA-44-6775-01A-11R-1858-07	30.479	Lung	tumor	LUAD
TCGA-44-6776-01A-11R-1858-07	19.7999	Lung	tumor	LUAD
TCGA-44-6776-11A-01R-1858-07	10.1574	Lung	normal	LUAD
TCGA-44-6777-01A-11R-1858-07	27.3978	Lung	tumor	LUAD
TCGA-44-6777-11A-01R-1858-07	11.966	Lung	normal	LUAD
TCGA-44-6778-01A-11R-1858-07	17.5323	Lung	tumor	LUAD
TCGA-44-6778-11A-01R-1858-07	9.543	Lung	normal	LUAD
TCGA-44-6779-01A-11R-1858-07	38.2463	Lung	tumor	LUAD
TCGA-44-7659-01A-11R-2066-07	23.2373	Lung	tumor	LUAD
TCGA-44-7660-01A-11R-2066-07	35.6257	Lung	tumor	LUAD
TCGA-44-7661-01A-11R-2066-07	24.575	Lung	tumor	LUAD
TCGA-44-7662-01A-11R-2066-07	37.7775	Lung	tumor	LUAD
TCGA-44-7667-01A-31R-2066-07	34.7416	Lung	tumor	LUAD
TCGA-44-7669-01A-21R-2066-07	24.8633	Lung	tumor	LUAD
TCGA-44-7670-01A-11R-2066-07	27.5171	Lung	tumor	LUAD
TCGA-44-7671-01A-11R-2066-07	24.2126	Lung	tumor	LUAD
TCGA-44-7672-01A-11R-2066-07	29.7598	Lung	tumor	LUAD
TCGA-44-8117-01A-11R-2241-07	29.8623	Lung	tumor	LUAD
TCGA-44-8119-01A-11R-2241-07	33.9819	Lung	tumor	LUAD
TCGA-44-8120-01A-11R-2241-07	24.6546	Lung	tumor	LUAD
TCGA-44-A479-01A-31R-A24H-07	32.0772	Lung	tumor	LUAD
TCGA-44-A47A-01A-21R-A24H-07	28.4763	Lung	tumor	LUAD
TCGA-44-A47B-01A-11R-A24H-07	31.0287	Lung	tumor	LUAD
TCGA-44-A47G-01A-21R-A24H-07	25.8335	Lung	tumor	LUAD
TCGA-44-A4SS-01A-11R-A24X-07	33.5247	Lung	tumor	LUAD
TCGA-44-A4SU-01A-11R-A24X-07	31.2031	Lung	tumor	LUAD
TCGA-49-4486-01A-01R-1206-07	20.0271	Lung	tumor	LUAD
TCGA-49-4487-01A-21R-1858-07	27.0483	Lung	tumor	LUAD
TCGA-49-4488-01A-01R-1755-07	32.14	Lung	tumor	LUAD
TCGA-49-4490-01A-21R-1858-07	29.1391	Lung	tumor	LUAD
TCGA-49-4490-11A-01R-1858-07	12.3509	Lung	normal	LUAD
TCGA-49-4494-01A-01R-1206-07	29.4384	Lung	tumor	LUAD
TCGA-49-4501-01A-01R-1206-07	24.1775	Lung	tumor	LUAD
TCGA-49-4505-01A-01R-1206-07	27.6052	Lung	tumor	LUAD
TCGA-49-4506-01A-01R-1206-07	34.4437	Lung	tumor	LUAD
TCGA-49-4507-01A-01R-1206-07	34.9861	Lung	tumor	LUAD
TCGA-49-4510-01A-01R-1206-07	23.644	Lung	tumor	LUAD
TCGA-49-4512-01A-21R-1858-07	28.4589	Lung	tumor	LUAD
TCGA-49-4512-11A-01R-1858-07	14.6937	Lung	normal	LUAD
TCGA-49-4514-01A-21R-1858-07	27.9798	Lung	tumor	LUAD
TCGA-49-6742-01A-11R-1858-07	21.4501	Lung	tumor	LUAD
TCGA-49-6742-11A-01R-1858-07	13.3361	Lung	normal	LUAD
TCGA-49-6743-01A-11R-1858-07	29.0073	Lung	tumor	LUAD
TCGA-49-6743-11A-01R-1858-07	11.1212	Lung	normal	LUAD
TCGA-49-6744-01A-11R-1858-07	23.9365	Lung	tumor	LUAD
TCGA-49-6744-11A-01R-1858-07	10.9261	Lung	normal	LUAD
TCGA-49-6745-01A-11R-1858-07	24.7914	Lung	tumor	LUAD
TCGA-49-6745-11A-01R-1858-07	11.3028	Lung	normal	LUAD
TCGA-49-6761-01A-31R-1949-07	30.8423	Lung	tumor	LUAD
TCGA-49-6761-11A-01R-1949-07	11.9458	Lung	normal	LUAD
TCGA-49-6767-01A-11R-1858-07	34.123	Lung	tumor	LUAD
TCGA-49-AAQV-01A-11R-A39D-07	31.3641	Lung	tumor	LUAD
TCGA-49-AAR0-01A-21R-A39D-07	22.4138	Lung	tumor	LUAD
TCGA-49-AAR2-01A-11R-A39D-07	28.2208	Lung	tumor	LUAD
TCGA-49-AAR3-01A-11R-A41B-07	35.329	Lung	tumor	LUAD
TCGA-49-AAR4-01A-12R-A41B-07	31.8886	Lung	tumor	LUAD
TCGA-49-AAR9-01A-21R-A41B-07	37.8514	Lung	tumor	LUAD
TCGA-49-AARE-01A-11R-A41B-07	31.3343	Lung	tumor	LUAD
TCGA-49-AARN-01A-21R-A41B-07	27.5002	Lung	tumor	LUAD
TCGA-49-AARO-01A-12R-A41B-07	29.0657	Lung	tumor	LUAD
TCGA-49-AARQ-01A-11R-A41B-07	31.1168	Lung	tumor	LUAD
TCGA-49-AARR-01A-11R-A41B-07	17.7053	Lung	tumor	LUAD
TCGA-4B-A93V-01A-11R-A39D-07	36.3352	Lung	tumor	LUAD
TCGA-50-5044-01A-21R-1858-07	28.5559	Lung	tumor	LUAD
TCGA-50-5045-01A-01R-1628-07	25.8113	Lung	tumor	LUAD
TCGA-50-5049-01A-01R-1628-07	28.2126	Lung	tumor	LUAD
TCGA-50-5051-01A-21R-1858-07	28.5192	Lung	tumor	LUAD
TCGA-50-5055-01A-01R-1628-07	26.136	Lung	tumor	LUAD
TCGA-50-5066-01A-01R-1628-07	28.8958	Lung	tumor	LUAD
TCGA-50-5068-01A-01R-1628-07	27.787	Lung	tumor	LUAD
TCGA-50-5072-01A-21R-1858-07	25.9454	Lung	tumor	LUAD
TCGA-50-5930-01A-11R-1755-07	28.0338	Lung	tumor	LUAD
TCGA-50-5930-11A-01R-1755-07	10.3552	Lung	normal	LUAD
TCGA-50-5931-01A-11R-1755-07	32.0945	Lung	tumor	LUAD
TCGA-50-5931-11A-01R-1858-07	9.78183	Lung	normal	LUAD
TCGA-50-5932-01A-11R-1755-07	20.2434	Lung	tumor	LUAD
TCGA-50-5932-11A-01R-1755-07	7.82652	Lung	normal	LUAD
TCGA-50-5933-01A-11R-1755-07	34.259	Lung	tumor	LUAD
TCGA-50-5933-11A-01R-1755-07	9.21562	Lung	normal	LUAD
TCGA-50-5935-01A-11R-1755-07	24.8257	Lung	tumor	LUAD
TCGA-50-5935-11A-01R-1858-07	11.4774	Lung	normal	LUAD
TCGA-50-5936-01A-11R-1628-07	32.3191	Lung	tumor	LUAD
TCGA-50-5936-11A-01R-1628-07	8.70062	Lung	normal	LUAD
TCGA-50-5939-01A-11R-1628-07	26.1117	Lung	tumor	LUAD
TCGA-50-5939-11A-01R-1628-07	8.96306	Lung	normal	LUAD
TCGA-50-5941-01A-11R-1755-07	25.8891	Lung	tumor	LUAD
TCGA-50-5942-01A-21R-1755-07	18.3329	Lung	tumor	LUAD
TCGA-50-5944-01A-11R-1755-07	20.6921	Lung	tumor	LUAD
TCGA-50-5946-01A-11R-1755-07	35.8292	Lung	tumor	LUAD
TCGA-50-6590-01A-12R-1858-07	36.0727	Lung	tumor	LUAD
TCGA-50-6591-01A-11R-1755-07	34.6033	Lung	tumor	LUAD
TCGA-50-6592-01A-11R-1755-07	33.7162	Lung	tumor	LUAD
TCGA-50-6593-01A-11R-1755-07	26.6831	Lung	tumor	LUAD
TCGA-50-6594-01A-11R-1755-07	33.2869	Lung	tumor	LUAD
TCGA-50-6595-01A-12R-1858-07	34.1595	Lung	tumor	LUAD
TCGA-50-6595-11A-01R-1858-07	10.8757	Lung	normal	LUAD
TCGA-50-6597-01A-11R-1858-07	23.8778	Lung	tumor	LUAD
TCGA-50-6673-01A-11R-1949-07	24.5848	Lung	tumor	LUAD
TCGA-50-7109-01A-11R-2039-07	26.0467	Lung	tumor	LUAD
TCGA-50-8457-01A-11R-2326-07	22.353	Lung	tumor	LUAD
TCGA-50-8459-01A-11R-2326-07	32.2452	Lung	tumor	LUAD
TCGA-50-8460-01A-11R-2326-07	19.761	Lung	tumor	LUAD
TCGA-53-7624-01A-11R-2066-07	35.2857	Lung	tumor	LUAD
TCGA-53-7626-01A-12R-2066-07	18.4736	Lung	tumor	LUAD
TCGA-53-7813-01A-11R-2170-07	28.9714	Lung	tumor	LUAD
TCGA-53-A4EZ-01A-12R-A24X-07	29.0412	Lung	tumor	LUAD
TCGA-55-1592-01A-01R-0946-07	23.2288	Lung	tumor	LUAD
TCGA-55-1594-01A-01R-0946-07	28.8666	Lung	tumor	LUAD
TCGA-55-1595-01A-01R-0946-07	27.8625	Lung	tumor	LUAD
TCGA-55-1596-01A-01R-0946-07	32.4097	Lung	tumor	LUAD
TCGA-55-5899-01A-11R-1628-07	31.2006	Lung	tumor	LUAD
TCGA-55-6543-01A-11R-1755-07	26.0556	Lung	tumor	LUAD
TCGA-55-6642-01A-11R-1858-07	32.38	Lung	tumor	LUAD
TCGA-55-6712-01A-11R-1858-07	29.2256	Lung	tumor	LUAD
TCGA-55-6968-01A-11R-1949-07	34.816	Lung	tumor	LUAD
TCGA-55-6968-11A-01R-1949-07	13.2926	Lung	normal	LUAD
TCGA-55-6969-01A-11R-1949-07	34.7095	Lung	tumor	LUAD
TCGA-55-6969-11A-01R-1949-07	13.1314	Lung	normal	LUAD
TCGA-55-6970-01A-11R-1949-07	21.9609	Lung	tumor	LUAD
TCGA-55-6970-11A-01R-1949-07	11.4353	Lung	normal	LUAD
TCGA-55-6971-01A-11R-1949-07	23.6437	Lung	tumor	LUAD
TCGA-55-6971-11A-01R-1949-07	11.3891	Lung	normal	LUAD
TCGA-55-6972-01A-11R-1949-07	20.6765	Lung	tumor	LUAD
TCGA-55-6972-11A-01R-1949-07	10.251	Lung	normal	LUAD
TCGA-55-6975-01A-11R-1949-07	32.4913	Lung	tumor	LUAD
TCGA-55-6975-11A-01R-1949-07	10.843	Lung	normal	LUAD
TCGA-55-6978-01A-11R-1949-07	33.4223	Lung	tumor	LUAD
TCGA-55-6978-11A-01R-1949-07	12.4473	Lung	normal	LUAD
TCGA-55-6979-01A-11R-1949-07	29.1069	Lung	tumor	LUAD
TCGA-55-6979-11A-01R-1949-07	14.649	Lung	normal	LUAD
TCGA-55-6980-01A-11R-1949-07	26.9226	Lung	tumor	LUAD
TCGA-55-6980-11A-01R-1949-07	9.07898	Lung	normal	LUAD
TCGA-55-6981-01A-11R-1949-07	28.8641	Lung	tumor	LUAD
TCGA-55-6981-11A-01R-1949-07	12.0764	Lung	normal	LUAD
TCGA-55-6982-01A-11R-1949-07	30.6524	Lung	tumor	LUAD
TCGA-55-6982-11A-01R-1949-07	12.1092	Lung	normal	LUAD
TCGA-55-6983-01A-11R-1949-07	26.0259	Lung	tumor	LUAD
TCGA-55-6983-11A-01R-1949-07	13.3134	Lung	normal	LUAD
TCGA-55-6984-01A-11R-1949-07	29.46	Lung	tumor	LUAD
TCGA-55-6984-11A-01R-1949-07	10.302	Lung	normal	LUAD
TCGA-55-6985-01A-11R-1949-07	27.5662	Lung	tumor	LUAD
TCGA-55-6985-11A-01R-1949-07	13.2063	Lung	normal	LUAD
TCGA-55-6986-01A-11R-1949-07	22.4662	Lung	tumor	LUAD
TCGA-55-6986-11A-01R-1949-07	12.4258	Lung	normal	LUAD
TCGA-55-6987-01A-11R-1949-07	26.3328	Lung	tumor	LUAD
TCGA-55-7227-01A-11R-2039-07	26.1666	Lung	tumor	LUAD
TCGA-55-7281-01A-11R-2039-07	28.0608	Lung	tumor	LUAD
TCGA-55-7283-01A-11R-2039-07	19.276	Lung	tumor	LUAD
TCGA-55-7284-01B-11R-2241-07	20.9033	Lung	tumor	LUAD
TCGA-55-7570-01A-11R-2039-07	31.9329	Lung	tumor	LUAD
TCGA-55-7573-01A-11R-2039-07	22.4011	Lung	tumor	LUAD
TCGA-55-7574-01A-11R-2039-07	23.9636	Lung	tumor	LUAD
TCGA-55-7576-01A-11R-2066-07	26.1503	Lung	tumor	LUAD
TCGA-55-7724-01A-11R-2170-07	21.0501	Lung	tumor	LUAD
TCGA-55-7725-01A-11R-2170-07	19.2645	Lung	tumor	LUAD
TCGA-55-7726-01A-11R-2170-07	36.0371	Lung	tumor	LUAD
TCGA-55-7727-01A-11R-2170-07	24.755	Lung	tumor	LUAD
TCGA-55-7728-01A-11R-2187-07	25.5853	Lung	tumor	LUAD
TCGA-55-7815-01A-11R-2170-07	30.783	Lung	tumor	LUAD
TCGA-55-7816-01A-11R-2170-07	21.6388	Lung	tumor	LUAD
TCGA-55-7903-01A-11R-2170-07	28.4672	Lung	tumor	LUAD
TCGA-55-7907-01A-11R-2170-07	30.4973	Lung	tumor	LUAD
TCGA-55-7910-01A-11R-2170-07	30.0432	Lung	tumor	LUAD
TCGA-55-7911-01A-11R-2170-07	26.6921	Lung	tumor	LUAD
TCGA-55-7913-01B-11R-2241-07	33.7955	Lung	tumor	LUAD
TCGA-55-7914-01A-11R-2170-07	27.0218	Lung	tumor	LUAD
TCGA-55-7994-01A-11R-2187-07	31.3346	Lung	tumor	LUAD
TCGA-55-7995-01A-11R-2187-07	30.544	Lung	tumor	LUAD
TCGA-55-8085-01A-11R-2241-07	28.001	Lung	tumor	LUAD
TCGA-55-8087-01A-11R-2241-07	24.7506	Lung	tumor	LUAD
TCGA-55-8089-01A-11R-2241-07	25.6402	Lung	tumor	LUAD
TCGA-55-8090-01A-11R-2241-07	26.065	Lung	tumor	LUAD
TCGA-55-8091-01A-11R-2241-07	30.3898	Lung	tumor	LUAD
TCGA-55-8092-01A-11R-2241-07	31.8805	Lung	tumor	LUAD
TCGA-55-8094-01A-11R-2241-07	28.6422	Lung	tumor	LUAD
TCGA-55-8096-01A-11R-2241-07	30.8607	Lung	tumor	LUAD
TCGA-55-8097-01A-11R-2241-07	20.9949	Lung	tumor	LUAD
TCGA-55-8203-01A-11R-2241-07	29.1632	Lung	tumor	LUAD
TCGA-55-8204-01A-11R-2241-07	34.097	Lung	tumor	LUAD
TCGA-55-8205-01A-11R-2241-07	25.8048	Lung	tumor	LUAD
TCGA-55-8206-01A-11R-2241-07	17.6749	Lung	tumor	LUAD
TCGA-55-8207-01A-11R-2241-07	23.8218	Lung	tumor	LUAD
TCGA-55-8208-01A-11R-2241-07	28.1889	Lung	tumor	LUAD
TCGA-55-8299-01A-11R-2287-07	27.6546	Lung	tumor	LUAD
TCGA-55-8301-01A-11R-2287-07	30.1071	Lung	tumor	LUAD
TCGA-55-8302-01A-11R-2326-07	28.7366	Lung	tumor	LUAD
TCGA-55-8505-01A-11R-2403-07	32.6569	Lung	tumor	LUAD
TCGA-55-8506-01A-11R-2403-07	34.5359	Lung	tumor	LUAD
TCGA-55-8507-01A-11R-2403-07	24.0676	Lung	tumor	LUAD
TCGA-55-8508-01A-11R-2403-07	32.384	Lung	tumor	LUAD
TCGA-55-8510-01A-11R-2403-07	24.4244	Lung	tumor	LUAD
TCGA-55-8511-01A-11R-2403-07	30.3133	Lung	tumor	LUAD
TCGA-55-8512-01A-11R-2403-07	16.674	Lung	tumor	LUAD
TCGA-55-8513-01A-11R-2403-07	20.2599	Lung	tumor	LUAD
TCGA-55-8514-01A-11R-2403-07	23.9219	Lung	tumor	LUAD
TCGA-55-8614-01A-11R-2403-07	28.7092	Lung	tumor	LUAD
TCGA-55-8615-01A-11R-2403-07	30.3158	Lung	tumor	LUAD
TCGA-55-8616-01A-11R-2403-07	24.8426	Lung	tumor	LUAD
TCGA-55-8619-01A-11R-2403-07	19.071	Lung	tumor	LUAD
TCGA-55-8620-01A-11R-2403-07	28.5806	Lung	tumor	LUAD
TCGA-55-8621-01A-11R-2403-07	19.9726	Lung	tumor	LUAD
TCGA-55-A48X-01A-11R-A24H-07	23.4351	Lung	tumor	LUAD
TCGA-55-A48Y-01A-11R-A24H-07	32.1613	Lung	tumor	LUAD
TCGA-55-A48Z-01A-12R-A24X-07	32.628	Lung	tumor	LUAD
TCGA-55-A490-01A-11R-A466-07	34.5012	Lung	tumor	LUAD
TCGA-55-A491-01A-11R-A24H-07	33.1273	Lung	tumor	LUAD
TCGA-55-A492-01A-11R-A24H-07	20.3984	Lung	tumor	LUAD
TCGA-55-A493-01A-11R-A24H-07	33.4634	Lung	tumor	LUAD
TCGA-55-A494-01A-11R-A24X-07	34.2289	Lung	tumor	LUAD
TCGA-55-A4DF-01A-11R-A24H-07	28.9716	Lung	tumor	LUAD
TCGA-55-A4DG-01A-11R-A24H-07	22.1756	Lung	tumor	LUAD
TCGA-55-A57B-01A-12R-A39D-07	21.6235	Lung	tumor	LUAD
TCGA-62-8394-01A-11R-2326-07	27.3464	Lung	tumor	LUAD
TCGA-62-8395-01A-11R-2326-07	24.1168	Lung	tumor	LUAD
TCGA-62-8397-01A-11R-2326-07	24.4172	Lung	tumor	LUAD
TCGA-62-8398-01A-11R-2326-07	31.9779	Lung	tumor	LUAD
TCGA-62-8399-01A-21R-2326-07	22.8971	Lung	tumor	LUAD
TCGA-62-8402-01A-11R-2326-07	34.9261	Lung	tumor	LUAD
TCGA-62-A46O-01A-11R-A24H-07	33.3939	Lung	tumor	LUAD
TCGA-62-A46P-01A-11R-A24H-07	25.8933	Lung	tumor	LUAD
TCGA-62-A46R-01A-11R-A24H-07	27.0643	Lung	tumor	LUAD
TCGA-62-A46S-01A-11R-A24H-07	24.0767	Lung	tumor	LUAD
TCGA-62-A46U-01A-11R-A24H-07	31.1684	Lung	tumor	LUAD
TCGA-62-A46V-01A-11R-A24H-07	29.4294	Lung	tumor	LUAD
TCGA-62-A46Y-01A-11R-A24H-07	23.6004	Lung	tumor	LUAD
TCGA-62-A470-01A-11R-A24H-07	20.7623	Lung	tumor	LUAD
TCGA-62-A471-01A-12R-A24H-07	36.1206	Lung	tumor	LUAD
TCGA-62-A472-01A-11R-A24H-07	26.4326	Lung	tumor	LUAD
TCGA-64-1676-01A-01R-0946-07	33.2799	Lung	tumor	LUAD
TCGA-64-1677-01A-01R-0946-07	29.9862	Lung	tumor	LUAD
TCGA-64-1678-01A-01R-0946-07	33.8253	Lung	tumor	LUAD
TCGA-64-1679-01A-21R-2066-07	33.4468	Lung	tumor	LUAD
TCGA-64-1680-01A-02R-0946-07	21.7767	Lung	tumor	LUAD
TCGA-64-1681-01A-11R-2066-07	23.4926	Lung	tumor	LUAD
TCGA-64-5774-01A-01R-1628-07	33.723	Lung	tumor	LUAD
TCGA-64-5775-01A-01R-1628-07	33.4507	Lung	tumor	LUAD
TCGA-64-5778-01A-01R-1628-07	26.0257	Lung	tumor	LUAD
TCGA-64-5779-01A-01R-1628-07	31.8118	Lung	tumor	LUAD
TCGA-64-5781-01A-01R-1628-07	34.1567	Lung	tumor	LUAD
TCGA-64-5815-01A-01R-1628-07	29.3197	Lung	tumor	LUAD
TCGA-67-3770-01A-01R-0946-07	21.2018	Lung	tumor	LUAD
TCGA-67-3771-01A-01R-0946-07	29.3483	Lung	tumor	LUAD
TCGA-67-3772-01A-01R-0946-07	26.8264	Lung	tumor	LUAD
TCGA-67-3773-01A-01R-0946-07	22.5065	Lung	tumor	LUAD
TCGA-67-3774-01A-01R-0946-07	18.616	Lung	tumor	LUAD
TCGA-67-4679-01B-01R-1755-07	18.7027	Lung	tumor	LUAD
TCGA-67-6215-01A-11R-1755-07	26.3951	Lung	tumor	LUAD
TCGA-67-6216-01A-11R-1755-07	27.1701	Lung	tumor	LUAD
TCGA-67-6217-01A-11R-1755-07	21.1075	Lung	tumor	LUAD
TCGA-69-7760-01A-11R-2170-07	32.0169	Lung	tumor	LUAD
TCGA-69-7761-01A-11R-2170-07	32.9645	Lung	tumor	LUAD
TCGA-69-7763-01A-11R-2170-07	21.9057	Lung	tumor	LUAD
TCGA-69-7764-01A-11R-2170-07	23.1048	Lung	tumor	LUAD
TCGA-69-7765-01A-11R-2170-07	27.1002	Lung	tumor	LUAD
TCGA-69-7973-01A-11R-2187-07	24.2519	Lung	tumor	LUAD
TCGA-69-7974-01A-11R-2187-07	25.8956	Lung	tumor	LUAD
TCGA-69-7978-01A-11R-2187-07	31.3914	Lung	tumor	LUAD
TCGA-69-7979-01A-11R-2187-07	35.1194	Lung	tumor	LUAD
TCGA-69-7980-01A-11R-2187-07	25.0163	Lung	tumor	LUAD
TCGA-69-8253-01A-11R-2287-07	23.453	Lung	tumor	LUAD
TCGA-69-8254-01A-11R-2287-07	20.6657	Lung	tumor	LUAD
TCGA-69-8255-01A-11R-2287-07	24.6505	Lung	tumor	LUAD
TCGA-69-8453-01A-12R-2326-07	19.9156	Lung	tumor	LUAD
TCGA-69-A59K-01A-11R-A262-07	27.631	Lung	tumor	LUAD
TCGA-71-6725-01A-11R-1858-07	29.1031	Lung	tumor	LUAD
TCGA-71-8520-01A-11R-2403-07	30.5027	Lung	tumor	LUAD
TCGA-73-4658-01A-01R-1755-07	27.4113	Lung	tumor	LUAD
TCGA-73-4659-01A-01R-1206-07	23.185	Lung	tumor	LUAD
TCGA-73-4662-01A-01R-1206-07	25.5492	Lung	tumor	LUAD
TCGA-73-4666-01A-01R-1206-07	30.0033	Lung	tumor	LUAD
TCGA-73-4668-01A-01R-1206-07	31.4158	Lung	tumor	LUAD
TCGA-73-4670-01A-01R-1206-07	34.5691	Lung	tumor	LUAD
TCGA-73-4675-01A-01R-1206-07	30.3763	Lung	tumor	LUAD
TCGA-73-4676-01A-01R-1755-07	23.8342	Lung	tumor	LUAD
TCGA-73-4676-11A-01R-1755-07	12.4799	Lung	normal	LUAD
TCGA-73-4677-01A-01R-1206-07	21.575	Lung	tumor	LUAD
TCGA-73-7498-01A-12R-2187-07	20.004	Lung	tumor	LUAD
TCGA-73-7499-01A-11R-2187-07	30.7645	Lung	tumor	LUAD
TCGA-73-A9RS-01A-11R-A41B-07	32.3646	Lung	tumor	LUAD
TCGA-75-5122-01A-01R-1755-07	31.8764	Lung	tumor	LUAD
TCGA-75-5125-01A-01R-1755-07	31.6819	Lung	tumor	LUAD
TCGA-75-5126-01A-01R-1755-07	23.7054	Lung	tumor	LUAD
TCGA-75-5146-01A-01R-1628-07	20.5607	Lung	tumor	LUAD
TCGA-75-5147-01A-01R-1628-07	29.9693	Lung	tumor	LUAD
TCGA-75-6203-01A-11R-1755-07	16.5777	Lung	tumor	LUAD
TCGA-75-6205-01A-11R-1755-07	32.3263	Lung	tumor	LUAD
TCGA-75-6206-01A-11R-1755-07	23.1678	Lung	tumor	LUAD
TCGA-75-6207-01A-11R-1755-07	28.9976	Lung	tumor	LUAD
TCGA-75-6211-01A-11R-1755-07	35.9331	Lung	tumor	LUAD
TCGA-75-6212-01A-11R-1755-07	22.4399	Lung	tumor	LUAD
TCGA-75-6214-01A-41R-1949-07	33.8236	Lung	tumor	LUAD
TCGA-75-7025-01A-12R-1949-07	23.1583	Lung	tumor	LUAD
TCGA-75-7027-01A-11R-1949-07	34.4329	Lung	tumor	LUAD
TCGA-75-7030-01A-11R-1949-07	25.0712	Lung	tumor	LUAD
TCGA-75-7031-01A-11R-1949-07	25.9681	Lung	tumor	LUAD
TCGA-78-7143-01A-11R-2039-07	24.3078	Lung	tumor	LUAD
TCGA-78-7145-01A-11R-2039-07	28.9746	Lung	tumor	LUAD
TCGA-78-7146-01A-11R-2039-07	32.7211	Lung	tumor	LUAD
TCGA-78-7147-01A-11R-2039-07	27.8907	Lung	tumor	LUAD
TCGA-78-7148-01A-11R-2039-07	26.3404	Lung	tumor	LUAD
TCGA-78-7149-01A-11R-2039-07	24.5342	Lung	tumor	LUAD
TCGA-78-7150-01A-21R-2039-07	35.7203	Lung	tumor	LUAD
TCGA-78-7152-01A-11R-2039-07	27.4616	Lung	tumor	LUAD
TCGA-78-7153-01A-11R-2039-07	27.8085	Lung	tumor	LUAD
TCGA-78-7154-01A-11R-2039-07	24.8126	Lung	tumor	LUAD
TCGA-78-7155-01A-11R-2039-07	33.3797	Lung	tumor	LUAD
TCGA-78-7156-01A-11R-2039-07	18.7094	Lung	tumor	LUAD
TCGA-78-7158-01A-11R-2039-07	26.8584	Lung	tumor	LUAD
TCGA-78-7159-01A-11R-2039-07	31.1738	Lung	tumor	LUAD
TCGA-78-7160-01A-11R-2039-07	23.7833	Lung	tumor	LUAD
TCGA-78-7161-01A-11R-2039-07	27.2098	Lung	tumor	LUAD
TCGA-78-7162-01A-21R-2066-07	16.3777	Lung	tumor	LUAD
TCGA-78-7163-01A-12R-2066-07	33.4366	Lung	tumor	LUAD
TCGA-78-7166-01A-12R-2066-07	29.1462	Lung	tumor	LUAD
TCGA-78-7167-01A-11R-2066-07	23.9777	Lung	tumor	LUAD
TCGA-78-7220-01A-11R-2039-07	28.5007	Lung	tumor	LUAD
TCGA-78-7535-01A-11R-2066-07	31.0486	Lung	tumor	LUAD
TCGA-78-7536-01A-11R-2066-07	34.2216	Lung	tumor	LUAD
TCGA-78-7537-01A-11R-2066-07	28.2935	Lung	tumor	LUAD
TCGA-78-7539-01A-11R-2066-07	24.9381	Lung	tumor	LUAD
TCGA-78-7540-01A-11R-2066-07	23.439	Lung	tumor	LUAD
TCGA-78-7542-01A-21R-2066-07	33.1568	Lung	tumor	LUAD
TCGA-78-7633-01A-11R-2066-07	16.7772	Lung	tumor	LUAD
TCGA-78-8640-01A-11R-2403-07	27.4692	Lung	tumor	LUAD
TCGA-78-8648-01A-11R-2403-07	25.0167	Lung	tumor	LUAD
TCGA-78-8655-01A-11R-2403-07	26.3479	Lung	tumor	LUAD
TCGA-78-8660-01A-11R-2403-07	24.7673	Lung	tumor	LUAD
TCGA-78-8662-01A-11R-2403-07	26.3436	Lung	tumor	LUAD
TCGA-80-5607-01A-31R-1949-07	23.328	Lung	tumor	LUAD
TCGA-80-5608-01A-31R-1949-07	25.6154	Lung	tumor	LUAD
TCGA-80-5611-01A-01R-1628-07	35.6098	Lung	tumor	LUAD
TCGA-83-5908-01A-21R-2287-07	33.0852	Lung	tumor	LUAD
TCGA-86-6562-01A-11R-1755-07	27.1474	Lung	tumor	LUAD
TCGA-86-6851-01A-11R-1949-07	28.6969	Lung	tumor	LUAD
TCGA-86-7701-01A-11R-2170-07	28.9894	Lung	tumor	LUAD
TCGA-86-7711-01A-11R-2066-07	32.2126	Lung	tumor	LUAD
TCGA-86-7713-01A-11R-2066-07	28.2439	Lung	tumor	LUAD
TCGA-86-7714-01A-12R-2170-07	27.0849	Lung	tumor	LUAD
TCGA-86-7953-01A-11R-2187-07	30.2408	Lung	tumor	LUAD
TCGA-86-7954-01A-11R-2187-07	28.6669	Lung	tumor	LUAD
TCGA-86-7955-01A-11R-2187-07	32.8684	Lung	tumor	LUAD
TCGA-86-8054-01A-11R-2241-07	27.6378	Lung	tumor	LUAD
TCGA-86-8055-01A-11R-2241-07	30.1941	Lung	tumor	LUAD
TCGA-86-8056-01A-11R-2241-07	22.7743	Lung	tumor	LUAD
TCGA-86-8073-01A-11R-2241-07	23.8424	Lung	tumor	LUAD
TCGA-86-8074-01A-11R-2241-07	33.1171	Lung	tumor	LUAD
TCGA-86-8075-01A-11R-2241-07	30.0523	Lung	tumor	LUAD
TCGA-86-8076-01A-31R-2241-07	24.4348	Lung	tumor	LUAD
TCGA-86-8278-01A-11R-2287-07	31.7773	Lung	tumor	LUAD
TCGA-86-8279-01A-11R-2287-07	32.0044	Lung	tumor	LUAD
TCGA-86-8280-01A-11R-2287-07	22.6349	Lung	tumor	LUAD
TCGA-86-8281-01A-11R-2287-07	25.2281	Lung	tumor	LUAD
TCGA-86-8358-01A-11R-2326-07	30.5783	Lung	tumor	LUAD
TCGA-86-8359-01A-11R-2326-07	31.3948	Lung	tumor	LUAD
TCGA-86-8585-01A-11R-2403-07	28.8654	Lung	tumor	LUAD
TCGA-86-8668-01A-11R-2403-07	23.3992	Lung	tumor	LUAD
TCGA-86-8669-01A-11R-2403-07	26.3274	Lung	tumor	LUAD
TCGA-86-8671-01A-11R-2403-07	21.9718	Lung	tumor	LUAD
TCGA-86-8672-01A-21R-2403-07	34.6012	Lung	tumor	LUAD
TCGA-86-8673-01A-11R-2403-07	34.0621	Lung	tumor	LUAD
TCGA-86-8674-01A-21R-2403-07	30.2023	Lung	tumor	LUAD
TCGA-86-A456-01A-11R-A24H-07	20.7878	Lung	tumor	LUAD
TCGA-86-A4D0-01A-11R-A24H-07	30.2903	Lung	tumor	LUAD
TCGA-86-A4JF-01A-11R-A24X-07	27.4453	Lung	tumor	LUAD
TCGA-86-A4P7-01A-11R-A24X-07	18.438	Lung	tumor	LUAD
TCGA-86-A4P8-01A-11R-A24X-07	13.0272	Lung	tumor	LUAD
TCGA-91-6828-01A-11R-1858-07	22.9256	Lung	tumor	LUAD
TCGA-91-6828-11A-01R-1858-07	12.0003	Lung	normal	LUAD
TCGA-91-6829-01A-21R-1858-07	30.8562	Lung	tumor	LUAD
TCGA-91-6829-11A-01R-1858-07	14.4606	Lung	normal	LUAD
TCGA-91-6830-01A-11R-1949-07	20.0846	Lung	tumor	LUAD
TCGA-91-6831-01A-11R-1858-07	34.7418	Lung	tumor	LUAD
TCGA-91-6831-11A-02R-1858-07	9.88739	Lung	normal	LUAD
TCGA-91-6835-01A-11R-1858-07	24.4236	Lung	tumor	LUAD
TCGA-91-6835-11A-01R-1858-07	14.8526	Lung	normal	LUAD
TCGA-91-6836-01A-21R-1858-07	35.0155	Lung	tumor	LUAD
TCGA-91-6836-11A-01R-1858-07	11.4245	Lung	normal	LUAD
TCGA-91-6840-01A-11R-1949-07	25.0773	Lung	tumor	LUAD
TCGA-91-6847-01A-11R-1949-07	36.776	Lung	tumor	LUAD
TCGA-91-6847-11A-01R-1949-07	10.4673	Lung	normal	LUAD
TCGA-91-6848-01A-11R-1949-07	31.0359	Lung	tumor	LUAD
TCGA-91-6849-01A-11R-1949-07	25.5988	Lung	tumor	LUAD
TCGA-91-6849-11A-01R-1949-07	9.86398	Lung	normal	LUAD
TCGA-91-7771-01A-11R-2170-07	21.0548	Lung	tumor	LUAD
TCGA-91-8496-01A-11R-2403-07	16.63	Lung	tumor	LUAD
TCGA-91-8497-01A-11R-2403-07	18.3815	Lung	tumor	LUAD
TCGA-91-8499-01A-11R-2403-07	30.6588	Lung	tumor	LUAD
TCGA-91-A4BC-01A-11R-A24H-07	33.5718	Lung	tumor	LUAD
TCGA-91-A4BD-01A-11R-A24H-07	19.6113	Lung	tumor	LUAD
TCGA-93-7347-01A-11R-2187-07	24.3062	Lung	tumor	LUAD
TCGA-93-7348-01A-21R-2039-07	28.6311	Lung	tumor	LUAD
TCGA-93-8067-01A-11R-2287-07	27.1623	Lung	tumor	LUAD
TCGA-93-A4JN-01A-11R-A24X-07	25.6675	Lung	tumor	LUAD
TCGA-93-A4JO-01A-21R-A24X-07	24.722	Lung	tumor	LUAD
TCGA-93-A4JP-01A-11R-A24X-07	14.9586	Lung	tumor	LUAD
TCGA-93-A4JQ-01A-11R-A24X-07	27.8429	Lung	tumor	LUAD
TCGA-95-7039-01A-11R-1949-07	25.2997	Lung	tumor	LUAD
TCGA-95-7043-01A-11R-1949-07	29.8371	Lung	tumor	LUAD
TCGA-95-7562-01A-11R-2241-07	36.7983	Lung	tumor	LUAD
TCGA-95-7567-01A-11R-2066-07	33.4639	Lung	tumor	LUAD
TCGA-95-7944-01A-11R-2187-07	33.5501	Lung	tumor	LUAD
TCGA-95-7947-01A-11R-2187-07	25.2031	Lung	tumor	LUAD
TCGA-95-7948-01A-11R-2187-07	31.2995	Lung	tumor	LUAD
TCGA-95-8039-01A-11R-2241-07	24.0972	Lung	tumor	LUAD
TCGA-95-8494-01A-11R-2326-07	31.1233	Lung	tumor	LUAD
TCGA-95-A4VK-01A-11R-A262-07	25.0899	Lung	tumor	LUAD
TCGA-95-A4VN-01A-11R-A262-07	26.9523	Lung	tumor	LUAD
TCGA-95-A4VP-01A-21R-A262-07	18.5741	Lung	tumor	LUAD
TCGA-97-7546-01A-11R-2039-07	18.6646	Lung	tumor	LUAD
TCGA-97-7547-01A-11R-2039-07	25.1792	Lung	tumor	LUAD
TCGA-97-7552-01A-11R-2039-07	22.51	Lung	tumor	LUAD
TCGA-97-7553-01A-21R-2039-07	17.8651	Lung	tumor	LUAD
TCGA-97-7554-01A-11R-2039-07	27.8723	Lung	tumor	LUAD
TCGA-97-7937-01A-11R-2170-07	32.8074	Lung	tumor	LUAD
TCGA-97-7938-01A-11R-2170-07	19.44	Lung	tumor	LUAD
TCGA-97-7941-01A-11R-2187-07	22.9049	Lung	tumor	LUAD
TCGA-97-8171-01A-11R-2287-07	27.1842	Lung	tumor	LUAD
TCGA-97-8172-01A-11R-2287-07	20.1425	Lung	tumor	LUAD
TCGA-97-8174-01A-11R-2287-07	17.3947	Lung	tumor	LUAD
TCGA-97-8175-01A-11R-2287-07	28.5598	Lung	tumor	LUAD
TCGA-97-8176-01A-11R-2403-07	26.3487	Lung	tumor	LUAD
TCGA-97-8177-01A-11R-2287-07	26.453	Lung	tumor	LUAD
TCGA-97-8179-01A-11R-2287-07	22.949	Lung	tumor	LUAD
TCGA-97-8547-01A-11R-2403-07	29.6958	Lung	tumor	LUAD
TCGA-97-8552-01A-11R-2403-07	18.9043	Lung	tumor	LUAD
TCGA-97-A4LX-01A-11R-A24X-07	26.7743	Lung	tumor	LUAD
TCGA-97-A4M0-01A-11R-A24X-07	21.9131	Lung	tumor	LUAD
TCGA-97-A4M1-01A-11R-A24X-07	15.4514	Lung	tumor	LUAD
TCGA-97-A4M2-01A-12R-A24X-07	15.8782	Lung	tumor	LUAD
TCGA-97-A4M3-01A-11R-A24X-07	22.5899	Lung	tumor	LUAD
TCGA-97-A4M5-01A-11R-A24X-07	19.2969	Lung	tumor	LUAD
TCGA-97-A4M6-01A-11R-A24X-07	24.2045	Lung	tumor	LUAD
TCGA-97-A4M7-01A-11R-A24X-07	22.1958	Lung	tumor	LUAD
TCGA-99-7458-01A-11R-2039-07	23.2371	Lung	tumor	LUAD
TCGA-99-8025-01A-11R-2241-07	30.1841	Lung	tumor	LUAD
TCGA-99-8028-01A-11R-2241-07	26.733	Lung	tumor	LUAD
TCGA-99-8032-01A-11R-2241-07	28.6136	Lung	tumor	LUAD
TCGA-99-8033-01A-11R-2241-07	30.6659	Lung	tumor	LUAD
TCGA-99-AA5R-01A-11R-A39D-07	15.52	Lung	tumor	LUAD
TCGA-J2-8192-01A-11R-2241-07	27.9778	Lung	tumor	LUAD
TCGA-J2-8194-01A-11R-2241-07	25.7697	Lung	tumor	LUAD
TCGA-J2-A4AD-01A-11R-A24H-07	27.6193	Lung	tumor	LUAD
TCGA-J2-A4AE-01A-21R-A24H-07	19.366	Lung	tumor	LUAD
TCGA-J2-A4AG-01A-11R-A24H-07	23.1844	Lung	tumor	LUAD
TCGA-L4-A4E5-01A-11R-A24X-07	30.197	Lung	tumor	LUAD
TCGA-L4-A4E6-01A-11R-A24H-07	15.8417	Lung	tumor	LUAD
TCGA-L9-A443-01A-12R-A24H-07	27.0149	Lung	tumor	LUAD
TCGA-L9-A444-01A-21R-A24H-07	28.079	Lung	tumor	LUAD
TCGA-L9-A50W-01A-12R-A39D-07	26.0697	Lung	tumor	LUAD
TCGA-L9-A5IP-01A-21R-A39D-07	34.3157	Lung	tumor	LUAD
TCGA-L9-A743-01A-43R-A39D-07	25.9217	Lung	tumor	LUAD
TCGA-L9-A7SV-01A-11R-A39D-07	29.6951	Lung	tumor	LUAD
TCGA-L9-A8F4-01A-11R-A39D-07	30.862	Lung	tumor	LUAD
TCGA-MN-A4N1-01A-11R-A24X-07	34.0082	Lung	tumor	LUAD
TCGA-MN-A4N4-01A-12R-A24X-07	33.4914	Lung	tumor	LUAD
TCGA-MN-A4N5-01A-11R-A24X-07	27.135	Lung	tumor	LUAD
TCGA-MP-A4SV-01A-11R-A24X-07	29.0345	Lung	tumor	LUAD
TCGA-MP-A4SW-01A-21R-A24X-07	27.3733	Lung	tumor	LUAD
TCGA-MP-A4SY-01A-21R-A24X-07	31.1828	Lung	tumor	LUAD
TCGA-MP-A4T4-01A-11R-A262-07	30.5072	Lung	tumor	LUAD
TCGA-MP-A4T6-01A-32R-A262-07	26.2458	Lung	tumor	LUAD
TCGA-MP-A4T7-01A-11R-A24X-07	21.5329	Lung	tumor	LUAD
TCGA-MP-A4T8-01A-11R-A24X-07	32.2905	Lung	tumor	LUAD
TCGA-MP-A4T9-01A-11R-A24X-07	21.9067	Lung	tumor	LUAD
TCGA-MP-A4TA-01A-21R-A24X-07	31.5668	Lung	tumor	LUAD
TCGA-MP-A4TC-01A-11R-A24X-07	34.3546	Lung	tumor	LUAD
TCGA-MP-A4TD-01A-32R-A262-07	27.564	Lung	tumor	LUAD
TCGA-MP-A4TE-01A-22R-A466-07	31.1702	Lung	tumor	LUAD
TCGA-MP-A4TF-01A-11R-A262-07	35.6344	Lung	tumor	LUAD
TCGA-MP-A4TH-01A-31R-A262-07	21.0693	Lung	tumor	LUAD
TCGA-MP-A4TI-01A-21R-A24X-07	28.0189	Lung	tumor	LUAD
TCGA-MP-A4TJ-01A-51R-A262-07	24.3756	Lung	tumor	LUAD
TCGA-MP-A4TK-01A-11R-A24X-07	27.4799	Lung	tumor	LUAD
TCGA-MP-A5C7-01A-11R-A262-07	23.3322	Lung	tumor	LUAD
TCGA-NJ-A4YF-01A-12R-A262-07	36.4788	Lung	tumor	LUAD
TCGA-NJ-A4YG-01A-22R-A262-07	26.2168	Lung	tumor	LUAD
TCGA-NJ-A4YI-01A-11R-A262-07	25.736	Lung	tumor	LUAD
TCGA-NJ-A4YP-01A-11R-A262-07	32.5754	Lung	tumor	LUAD
TCGA-NJ-A4YQ-01A-11R-A262-07	26.8117	Lung	tumor	LUAD
TCGA-NJ-A55A-01A-11R-A262-07	20.0318	Lung	tumor	LUAD
TCGA-NJ-A55O-01A-11R-A262-07	20.6821	Lung	tumor	LUAD
TCGA-NJ-A55R-01A-11R-A262-07	26.9993	Lung	tumor	LUAD
TCGA-NJ-A7XG-01A-12R-A39D-07	26.2337	Lung	tumor	LUAD
TCGA-O1-A52J-01A-11R-A262-07	23.488	Lung	tumor	LUAD
TCGA-S2-AA1A-01A-12R-A39D-07	26.2179	Lung	tumor	LUAD
TCGA-18-3406-01A-01R-0980-07	31.0148	Lung	tumor	LUSC
TCGA-18-3407-01A-01R-0980-07	32.309	Lung	tumor	LUSC
TCGA-18-3408-01A-01R-0980-07	31.2887	Lung	tumor	LUSC
TCGA-18-3409-01A-01R-0980-07	28.0726	Lung	tumor	LUSC
TCGA-18-3410-01A-01R-0980-07	33.2255	Lung	tumor	LUSC
TCGA-18-3411-01A-01R-0980-07	35.7231	Lung	tumor	LUSC
TCGA-18-3412-01A-01R-0980-07	34.0943	Lung	tumor	LUSC
TCGA-18-3414-01A-01R-0980-07	33.2244	Lung	tumor	LUSC
TCGA-18-3415-01A-01R-0980-07	35.414	Lung	tumor	LUSC
TCGA-18-3416-01A-01R-0980-07	35.1033	Lung	tumor	LUSC
TCGA-18-3417-01A-01R-1443-07	35.3947	Lung	tumor	LUSC
TCGA-18-3419-01A-01R-0980-07	36.5734	Lung	tumor	LUSC
TCGA-18-3421-01A-01R-0980-07	32.5155	Lung	tumor	LUSC
TCGA-18-4083-01A-01R-1100-07	34.0878	Lung	tumor	LUSC
TCGA-18-4086-01A-01R-1100-07	34.2533	Lung	tumor	LUSC
TCGA-18-4721-01A-01R-1443-07	33.5969	Lung	tumor	LUSC
TCGA-18-5592-01A-01R-1635-07	37.0144	Lung	tumor	LUSC
TCGA-18-5595-01A-01R-1635-07	28.8739	Lung	tumor	LUSC
TCGA-21-1070-01A-01R-0692-07	30.8705	Lung	tumor	LUSC
TCGA-21-1071-01A-01R-0692-07	35.8076	Lung	tumor	LUSC
TCGA-21-1072-01A-01R-0692-07	35.5563	Lung	tumor	LUSC
TCGA-21-1075-01A-01R-0692-07	33.6506	Lung	tumor	LUSC
TCGA-21-1076-01A-01R-0692-07	27.1563	Lung	tumor	LUSC
TCGA-21-1076-01A-02R-0692-07	28.594	Lung	tumor	LUSC
TCGA-21-1077-01A-01R-0692-07	30.5372	Lung	tumor	LUSC
TCGA-21-1078-01A-01R-0692-07	31.7715	Lung	tumor	LUSC
TCGA-21-1079-01A-01R-0692-07	37.7476	Lung	tumor	LUSC
TCGA-21-1080-01A-01R-0692-07	32.7174	Lung	tumor	LUSC
TCGA-21-1081-01A-01R-0692-07	33.9737	Lung	tumor	LUSC
TCGA-21-1082-01A-01R-0692-07	32.1796	Lung	tumor	LUSC
TCGA-21-1083-01A-01R-0692-07	35.0617	Lung	tumor	LUSC
TCGA-21-5782-01A-01R-1635-07	32.9273	Lung	tumor	LUSC
TCGA-21-5783-01A-41R-2187-07	34.4518	Lung	tumor	LUSC
TCGA-21-5784-01A-01R-1635-07	26.083	Lung	tumor	LUSC
TCGA-21-5786-01A-01R-1635-07	33.1014	Lung	tumor	LUSC
TCGA-21-5787-01A-01R-1635-07	31.3673	Lung	tumor	LUSC
TCGA-21-A5DI-01A-31R-A26W-07	37.7244	Lung	tumor	LUSC
TCGA-22-0940-01A-01R-0692-07	30.7282	Lung	tumor	LUSC
TCGA-22-0944-01A-01R-0692-07	34.7534	Lung	tumor	LUSC
TCGA-22-1000-01A-01R-A32Z-07	29.2248	Lung	tumor	LUSC
TCGA-22-1002-01A-01R-0692-07	21.8409	Lung	tumor	LUSC
TCGA-22-1005-01A-01R-0692-07	25.2881	Lung	tumor	LUSC
TCGA-22-1011-01A-01R-0692-07	32.2021	Lung	tumor	LUSC
TCGA-22-1012-01A-01R-0692-07	32.6696	Lung	tumor	LUSC
TCGA-22-1016-01A-01R-0692-07	21.7175	Lung	tumor	LUSC
TCGA-22-1017-01A-01R-0692-07	25.574	Lung	tumor	LUSC
TCGA-22-4591-01A-01R-1201-07	29.0045	Lung	tumor	LUSC
TCGA-22-4593-01A-21R-1820-07	33.4566	Lung	tumor	LUSC
TCGA-22-4593-11A-01R-1820-07	15.7514	Lung	normal	LUSC
TCGA-22-4594-01A-01R-1201-07	31.7683	Lung	tumor	LUSC
TCGA-22-4595-01A-01R-1201-07	34.5513	Lung	tumor	LUSC
TCGA-22-4596-01A-01R-1201-07	27.2097	Lung	tumor	LUSC
TCGA-22-4599-01A-01R-1443-07	33.9562	Lung	tumor	LUSC
TCGA-22-4601-01A-01R-1443-07	28.9322	Lung	tumor	LUSC
TCGA-22-4604-01A-01R-1201-07	34.2073	Lung	tumor	LUSC
TCGA-22-4605-01A-21R-2125-07	27.0617	Lung	tumor	LUSC
TCGA-22-4607-01A-01R-1201-07	36.3409	Lung	tumor	LUSC
TCGA-22-4609-01A-21R-2125-07	24.7128	Lung	tumor	LUSC
TCGA-22-4609-11A-01R-2125-07	11.142	Lung	normal	LUSC
TCGA-22-4613-01A-01R-1443-07	30.1318	Lung	tumor	LUSC
TCGA-22-5471-01A-01R-1635-07	35.5611	Lung	tumor	LUSC
TCGA-22-5471-11A-01R-1635-07	11.9317	Lung	normal	LUSC
TCGA-22-5472-01A-01R-1635-07	22.73	Lung	tumor	LUSC
TCGA-22-5472-11A-11R-1635-07	14.7334	Lung	normal	LUSC
TCGA-22-5473-01A-01R-1635-07	34.4745	Lung	tumor	LUSC
TCGA-22-5474-01A-01R-1635-07	32.8413	Lung	tumor	LUSC
TCGA-22-5477-01A-01R-1635-07	28.3901	Lung	tumor	LUSC
TCGA-22-5478-01A-01R-1635-07	29.0687	Lung	tumor	LUSC
TCGA-22-5478-11A-11R-1635-07	12.9948	Lung	normal	LUSC
TCGA-22-5479-01A-31R-1949-07	34.5691	Lung	tumor	LUSC
TCGA-22-5480-01A-01R-1635-07	27.5349	Lung	tumor	LUSC
TCGA-22-5481-01A-31R-1949-07	31.5277	Lung	tumor	LUSC
TCGA-22-5481-11A-01R-1949-07	12.7245	Lung	normal	LUSC
TCGA-22-5482-01A-01R-1635-07	37.078	Lung	tumor	LUSC
TCGA-22-5482-11A-01R-1635-07	13.2265	Lung	normal	LUSC
TCGA-22-5483-01A-01R-1820-07	33.2048	Lung	tumor	LUSC
TCGA-22-5483-11A-11R-1820-07	13.1243	Lung	normal	LUSC
TCGA-22-5485-01A-01R-1635-07	28.3373	Lung	tumor	LUSC
TCGA-22-5489-01A-01R-1635-07	28.6126	Lung	tumor	LUSC
TCGA-22-5489-11A-01R-1635-07	13.3283	Lung	normal	LUSC
TCGA-22-5491-01A-01R-1635-07	31.4267	Lung	tumor	LUSC
TCGA-22-5491-11A-01R-1858-07	11.9347	Lung	normal	LUSC
TCGA-22-5492-01A-01R-1635-07	25.0752	Lung	tumor	LUSC
TCGA-22-A5C4-01A-12R-A27Q-07	26.3581	Lung	tumor	LUSC
TCGA-33-4532-01A-01R-1201-07	30.7313	Lung	tumor	LUSC
TCGA-33-4533-01A-01R-1201-07	30.7277	Lung	tumor	LUSC
TCGA-33-4538-01A-01R-1201-07	32.0578	Lung	tumor	LUSC
TCGA-33-4547-01A-01R-1201-07	33.0453	Lung	tumor	LUSC
TCGA-33-4566-01A-01R-1443-07	35.102	Lung	tumor	LUSC
TCGA-33-4582-01A-01R-1443-07	33.6049	Lung	tumor	LUSC
TCGA-33-4583-01A-01R-1443-07	35.0239	Lung	tumor	LUSC
TCGA-33-4586-01A-01R-1443-07	34.3838	Lung	tumor	LUSC
TCGA-33-4587-01A-11R-2125-07	32.4466	Lung	tumor	LUSC
TCGA-33-4587-11A-01R-2125-07	12.2797	Lung	normal	LUSC
TCGA-33-4589-01A-01R-1443-07	39.7925	Lung	tumor	LUSC
TCGA-33-6737-01A-11R-1820-07	27.2011	Lung	tumor	LUSC
TCGA-33-6737-11A-01R-1820-07	11.404	Lung	normal	LUSC
TCGA-33-6738-01A-11R-1949-07	29.6477	Lung	tumor	LUSC
TCGA-33-A4WN-01A-11R-A262-07	34.0113	Lung	tumor	LUSC
TCGA-33-A5GW-01A-11R-A27Q-07	32.2582	Lung	tumor	LUSC
TCGA-33-AAS8-01A-11R-A405-07	32.1566	Lung	tumor	LUSC
TCGA-33-AASB-01A-11R-A405-07	30.9628	Lung	tumor	LUSC
TCGA-33-AASD-01A-11R-A405-07	38.0145	Lung	tumor	LUSC
TCGA-33-AASI-01A-22R-A405-07	31.894	Lung	tumor	LUSC
TCGA-33-AASJ-01A-11R-A405-07	34.8499	Lung	tumor	LUSC
TCGA-33-AASL-01A-11R-A405-07	34.8781	Lung	tumor	LUSC
TCGA-34-2596-01A-01R-0851-07	29.4509	Lung	tumor	LUSC
TCGA-34-2600-01A-01R-0851-07	27.1573	Lung	tumor	LUSC
TCGA-34-2608-01A-02R-0851-07	28.7313	Lung	tumor	LUSC
TCGA-34-5231-01A-21R-1820-07	31.7311	Lung	tumor	LUSC
TCGA-34-5232-01A-21R-1820-07	27.7588	Lung	tumor	LUSC
TCGA-34-5234-01A-01R-1635-07	28.1633	Lung	tumor	LUSC
TCGA-34-5236-01A-21R-1820-07	36.2893	Lung	tumor	LUSC
TCGA-34-5239-01A-21R-1820-07	32.1692	Lung	tumor	LUSC
TCGA-34-5240-01A-01R-1443-07	34.1522	Lung	tumor	LUSC
TCGA-34-5241-01A-01R-1443-07	29.5079	Lung	tumor	LUSC
TCGA-34-5927-01A-11R-1820-07	31.7661	Lung	tumor	LUSC
TCGA-34-5928-01A-11R-1820-07	33.4999	Lung	tumor	LUSC
TCGA-34-5929-01A-11R-1820-07	29.8992	Lung	tumor	LUSC
TCGA-34-7107-01A-11R-1949-07	32.6096	Lung	tumor	LUSC
TCGA-34-7107-11A-01R-1949-07	17.9177	Lung	normal	LUSC
TCGA-34-8454-01A-11R-2326-07	28.9758	Lung	tumor	LUSC
TCGA-34-8454-11A-01R-2326-07	14.3482	Lung	normal	LUSC
TCGA-34-8455-01A-11R-2326-07	28.0008	Lung	tumor	LUSC
TCGA-34-8456-01A-21R-2326-07	29.6816	Lung	tumor	LUSC
TCGA-34-A5IX-01A-12R-A27Q-07	35.8571	Lung	tumor	LUSC
TCGA-37-3783-01A-01R-1201-07	35.4086	Lung	tumor	LUSC
TCGA-37-3789-01A-01R-0980-07	35.8554	Lung	tumor	LUSC
TCGA-37-3792-01A-01R-0980-07	33.3208	Lung	tumor	LUSC
TCGA-37-4129-01A-01R-1100-07	30.42	Lung	tumor	LUSC
TCGA-37-4130-01A-01R-1100-07	33.3407	Lung	tumor	LUSC
TCGA-37-4132-01A-01R-1100-07	28.7567	Lung	tumor	LUSC
TCGA-37-4133-01A-01R-1100-07	33.1932	Lung	tumor	LUSC
TCGA-37-4135-01A-01R-1100-07	31.4161	Lung	tumor	LUSC
TCGA-37-4141-01A-02R-1100-07	28.488	Lung	tumor	LUSC
TCGA-37-5819-01A-01R-1635-07	32.5592	Lung	tumor	LUSC
TCGA-37-A5EL-01A-11R-A26W-07	37.1506	Lung	tumor	LUSC
TCGA-37-A5EM-01A-21R-A27Q-07	38.3554	Lung	tumor	LUSC
TCGA-37-A5EN-01A-21R-A26W-07	32.8084	Lung	tumor	LUSC
TCGA-39-5011-01A-01R-1443-07	30.8238	Lung	tumor	LUSC
TCGA-39-5016-01A-01R-1443-07	31.1935	Lung	tumor	LUSC
TCGA-39-5019-01A-01R-1820-07	29.976	Lung	tumor	LUSC
TCGA-39-5021-01A-01R-1443-07	32.4978	Lung	tumor	LUSC
TCGA-39-5022-01A-21R-1820-07	29.8417	Lung	tumor	LUSC
TCGA-39-5024-01A-21R-1820-07	29.2998	Lung	tumor	LUSC
TCGA-39-5027-01A-21R-1820-07	29.5123	Lung	tumor	LUSC
TCGA-39-5028-01A-01R-1443-07	32.3845	Lung	tumor	LUSC
TCGA-39-5029-01A-01R-1443-07	31.7176	Lung	tumor	LUSC
TCGA-39-5030-01A-01R-1443-07	29.9556	Lung	tumor	LUSC
TCGA-39-5031-01A-01R-1443-07	27.8268	Lung	tumor	LUSC
TCGA-39-5034-01A-01R-1443-07	32.7461	Lung	tumor	LUSC
TCGA-39-5035-01A-01R-1443-07	30.6035	Lung	tumor	LUSC
TCGA-39-5036-01A-01R-1443-07	30.6688	Lung	tumor	LUSC
TCGA-39-5037-01A-01R-1443-07	29.5269	Lung	tumor	LUSC
TCGA-39-5039-01A-01R-1443-07	25.8493	Lung	tumor	LUSC
TCGA-39-5040-01A-21R-2125-07	25.1274	Lung	tumor	LUSC
TCGA-39-5040-11A-01R-2125-07	12.1124	Lung	normal	LUSC
TCGA-43-2576-01A-01R-A32Z-07	33.0139	Lung	tumor	LUSC
TCGA-43-2578-01A-01R-0851-07	25.8323	Lung	tumor	LUSC
TCGA-43-2581-01A-01R-0851-07	31.6723	Lung	tumor	LUSC
TCGA-43-3394-01A-01R-0980-07	29.1515	Lung	tumor	LUSC
TCGA-43-3394-11A-01R-1758-07	12.5301	Lung	normal	LUSC
TCGA-43-3920-01A-01R-0980-07	34.0294	Lung	tumor	LUSC
TCGA-43-5668-01A-01R-1635-07	29.331	Lung	tumor	LUSC
TCGA-43-5670-01A-21R-2125-07	35.0803	Lung	tumor	LUSC
TCGA-43-5670-11A-01R-2125-07	13.911	Lung	normal	LUSC
TCGA-43-6143-01A-11R-1820-07	32.3955	Lung	tumor	LUSC
TCGA-43-6143-11A-01R-1820-07	13.9445	Lung	normal	LUSC
TCGA-43-6647-01A-11R-1820-07	33.3291	Lung	tumor	LUSC
TCGA-43-6647-11A-01R-1820-07	10.7353	Lung	normal	LUSC
TCGA-43-6770-01A-11R-1820-07	31.1677	Lung	tumor	LUSC
TCGA-43-6771-01A-11R-1820-07	38.3678	Lung	tumor	LUSC
TCGA-43-6771-11A-01R-1820-07	13.0844	Lung	normal	LUSC
TCGA-43-6773-01A-41R-1949-07	27.6536	Lung	tumor	LUSC
TCGA-43-6773-11A-01R-1949-07	15.9347	Lung	normal	LUSC
TCGA-43-7656-01A-11R-2125-07	34.0646	Lung	tumor	LUSC
TCGA-43-7657-01A-31R-2125-07	35.2877	Lung	tumor	LUSC
TCGA-43-7657-11A-01R-2125-07	13.7417	Lung	normal	LUSC
TCGA-43-7658-01A-11R-2125-07	27.6845	Lung	tumor	LUSC
TCGA-43-7658-11A-01R-2125-07	12.0658	Lung	normal	LUSC
TCGA-43-8115-01A-11R-2247-07	32.7076	Lung	tumor	LUSC
TCGA-43-8116-01A-11R-2247-07	31.3087	Lung	tumor	LUSC
TCGA-43-8118-01A-11R-2403-07	29.443	Lung	tumor	LUSC
TCGA-43-A474-01A-11R-A24H-07	38.0492	Lung	tumor	LUSC
TCGA-43-A475-01A-11R-A24H-07	27.5021	Lung	tumor	LUSC
TCGA-43-A56U-01A-11R-A26W-07	29.5673	Lung	tumor	LUSC
TCGA-43-A56V-01A-11R-A26W-07	32.6966	Lung	tumor	LUSC
TCGA-46-3765-01A-01R-0980-07	31.7781	Lung	tumor	LUSC
TCGA-46-3766-01A-01R-0980-07	26.9665	Lung	tumor	LUSC
TCGA-46-3767-01A-01R-0980-07	28.3231	Lung	tumor	LUSC
TCGA-46-3768-01A-01R-0980-07	31.8697	Lung	tumor	LUSC
TCGA-46-3769-01A-01R-0980-07	35.0164	Lung	tumor	LUSC
TCGA-46-6025-01A-11R-1820-07	36.2453	Lung	tumor	LUSC
TCGA-46-6026-01A-11R-1820-07	31.1983	Lung	tumor	LUSC
TCGA-51-4079-01A-01R-1100-07	31.917	Lung	tumor	LUSC
TCGA-51-4079-11A-01R-1758-07	12.5457	Lung	normal	LUSC
TCGA-51-4080-01A-01R-1100-07	31.265	Lung	tumor	LUSC
TCGA-51-4080-11A-01R-1758-07	12.5807	Lung	normal	LUSC
TCGA-51-4081-01A-01R-1100-07	37.3921	Lung	tumor	LUSC
TCGA-51-4081-11A-01R-1758-07	16.9063	Lung	normal	LUSC
TCGA-51-6867-01A-11R-2045-07	30.2801	Lung	tumor	LUSC
TCGA-52-7622-01A-11R-2125-07	25.6379	Lung	tumor	LUSC
TCGA-52-7809-01A-21R-2125-07	24.9247	Lung	tumor	LUSC
TCGA-52-7810-01A-11R-2125-07	35.9603	Lung	tumor	LUSC
TCGA-52-7811-01A-11R-2125-07	27.0958	Lung	tumor	LUSC
TCGA-52-7812-01A-11R-2125-07	30.0504	Lung	tumor	LUSC
TCGA-56-1622-01A-01R-0692-07	32.9669	Lung	tumor	LUSC
TCGA-56-5897-01A-11R-1635-07	33.9007	Lung	tumor	LUSC
TCGA-56-5898-01A-11R-1635-07	27.4532	Lung	tumor	LUSC
TCGA-56-6545-01A-11R-1820-07	29.7781	Lung	tumor	LUSC
TCGA-56-6546-01A-11R-1820-07	26.8702	Lung	tumor	LUSC
TCGA-56-7221-01A-11R-2045-07	31.1721	Lung	tumor	LUSC
TCGA-56-7222-01A-11R-2045-07	31.6401	Lung	tumor	LUSC
TCGA-56-7222-11A-01R-2045-07	11.9705	Lung	normal	LUSC
TCGA-56-7223-01A-11R-2045-07	30.4335	Lung	tumor	LUSC
TCGA-56-7579-01A-11R-2045-07	36.0749	Lung	tumor	LUSC
TCGA-56-7579-11A-01R-2045-07	12.9315	Lung	normal	LUSC
TCGA-56-7580-01A-11R-2045-07	34.4618	Lung	tumor	LUSC
TCGA-56-7580-11A-01R-2045-07	12.8782	Lung	normal	LUSC
TCGA-56-7582-01A-11R-2045-07	33.9842	Lung	tumor	LUSC
TCGA-56-7582-11A-01R-2045-07	16.7082	Lung	normal	LUSC
TCGA-56-7730-01A-11R-2125-07	27.3578	Lung	tumor	LUSC
TCGA-56-7730-11A-01R-2125-07	14.681	Lung	normal	LUSC
TCGA-56-7731-01A-11R-2125-07	24.9661	Lung	tumor	LUSC
TCGA-56-7731-11A-01R-2125-07	12.5904	Lung	normal	LUSC
TCGA-56-7822-01A-11R-2125-07	28.292	Lung	tumor	LUSC
TCGA-56-7823-01B-11R-2247-07	35.139	Lung	tumor	LUSC
TCGA-56-7823-11A-01R-2247-07	13.9594	Lung	normal	LUSC
TCGA-56-8082-01A-11R-2247-07	30.1737	Lung	tumor	LUSC
TCGA-56-8082-11A-01R-2247-07	11.893	Lung	normal	LUSC
TCGA-56-8083-01A-11R-2247-07	27.1	Lung	tumor	LUSC
TCGA-56-8083-11A-01R-2247-07	9.5663	Lung	normal	LUSC
TCGA-56-8201-01A-11R-2247-07	36.4779	Lung	tumor	LUSC
TCGA-56-8201-11A-01R-2247-07	11.9746	Lung	normal	LUSC
TCGA-56-8304-01A-11R-2326-07	32.5454	Lung	tumor	LUSC
TCGA-56-8305-01A-11R-2296-07	33.8578	Lung	tumor	LUSC
TCGA-56-8307-01A-11R-2296-07	33.0232	Lung	tumor	LUSC
TCGA-56-8308-01A-11R-2296-07	31.3829	Lung	tumor	LUSC
TCGA-56-8309-01A-11R-2296-07	27.3891	Lung	tumor	LUSC
TCGA-56-8309-11A-01R-2296-07	12.7726	Lung	normal	LUSC
TCGA-56-8503-01A-11R-2403-07	35.0246	Lung	tumor	LUSC
TCGA-56-8504-01A-11R-2403-07	34.5792	Lung	tumor	LUSC
TCGA-56-8622-01A-11R-2403-07	32.2967	Lung	tumor	LUSC
TCGA-56-8623-01A-11R-A28V-07	14.325	Lung	tumor	LUSC
TCGA-56-8623-11A-01R-A28V-07	13.432	Lung	normal	LUSC
TCGA-56-8624-01A-11R-2403-07	24.2707	Lung	tumor	LUSC
TCGA-56-8625-01A-11R-2403-07	28.7756	Lung	tumor	LUSC
TCGA-56-8626-01A-11R-2403-07	26.4482	Lung	tumor	LUSC
TCGA-56-8628-01A-11R-2403-07	24.6757	Lung	tumor	LUSC
TCGA-56-8629-01A-11R-2403-07	36.6437	Lung	tumor	LUSC
TCGA-56-A49D-01A-11R-A24H-07	23.4633	Lung	tumor	LUSC
TCGA-56-A4BW-01A-11R-A24H-07	34.0719	Lung	tumor	LUSC
TCGA-56-A4BX-01A-11R-A24H-07	33.1907	Lung	tumor	LUSC
TCGA-56-A4BY-01A-11R-A24H-07	27.5361	Lung	tumor	LUSC
TCGA-56-A4ZJ-01A-11R-A262-07	25.0536	Lung	tumor	LUSC
TCGA-56-A4ZK-01A-11R-A262-07	32.666	Lung	tumor	LUSC
TCGA-56-A5DR-01A-11R-A27Q-07	35.3405	Lung	tumor	LUSC
TCGA-56-A5DS-01A-11R-A27Q-07	31.2749	Lung	tumor	LUSC
TCGA-56-A62T-01A-11R-A405-07	36.9464	Lung	tumor	LUSC
TCGA-58-8386-01A-11R-2296-07	23.887	Lung	tumor	LUSC
TCGA-58-8386-11A-01R-2296-07	15.2839	Lung	normal	LUSC
TCGA-58-8387-01A-11R-2296-07	32.624	Lung	tumor	LUSC
TCGA-58-8388-01A-11R-2326-07	25.8212	Lung	tumor	LUSC
TCGA-58-8390-01A-11R-2326-07	30.2935	Lung	tumor	LUSC
TCGA-58-8391-01A-11R-2326-07	32.6362	Lung	tumor	LUSC
TCGA-58-8392-01A-11R-2326-07	28.8359	Lung	tumor	LUSC
TCGA-58-8393-01A-11R-2326-07	29.2419	Lung	tumor	LUSC
TCGA-58-A46J-01A-11R-A24H-07	24.4942	Lung	tumor	LUSC
TCGA-58-A46K-01A-11R-A24H-07	34.9093	Lung	tumor	LUSC
TCGA-58-A46L-01A-11R-A24H-07	33.9928	Lung	tumor	LUSC
TCGA-58-A46M-01A-11R-A24H-07	38.3232	Lung	tumor	LUSC
TCGA-58-A46N-01A-11R-A24H-07	36.773	Lung	tumor	LUSC
TCGA-60-2695-01A-01R-0851-07	26.3735	Lung	tumor	LUSC
TCGA-60-2696-01A-01R-0851-07	26.8174	Lung	tumor	LUSC
TCGA-60-2697-01A-11R-2125-07	22.7468	Lung	tumor	LUSC
TCGA-60-2698-01A-01R-0851-07	26.1302	Lung	tumor	LUSC
TCGA-60-2703-01A-11R-2045-07	35.4867	Lung	tumor	LUSC
TCGA-60-2704-01A-11R-2045-07	25.8025	Lung	tumor	LUSC
TCGA-60-2706-01A-01R-0851-07	29.6718	Lung	tumor	LUSC
TCGA-60-2707-01A-01R-0851-07	31.9466	Lung	tumor	LUSC
TCGA-60-2708-01A-01R-0851-07	33.1947	Lung	tumor	LUSC
TCGA-60-2709-01A-21R-1820-07	27.6482	Lung	tumor	LUSC
TCGA-60-2709-11A-01R-1820-07	12.5465	Lung	normal	LUSC
TCGA-60-2710-01A-01R-0851-07	27.7187	Lung	tumor	LUSC
TCGA-60-2711-01A-01R-0851-07	29.384	Lung	tumor	LUSC
TCGA-60-2712-01A-01R-0851-07	30.0383	Lung	tumor	LUSC
TCGA-60-2713-01A-01R-0851-07	34.7392	Lung	tumor	LUSC
TCGA-60-2714-01A-01R-0851-07	30.9586	Lung	tumor	LUSC
TCGA-60-2715-01A-01R-0851-07	23.5387	Lung	tumor	LUSC
TCGA-60-2716-01A-01R-0851-07	32.7865	Lung	tumor	LUSC
TCGA-60-2719-01A-01R-0851-07	29.9945	Lung	tumor	LUSC
TCGA-60-2720-01A-01R-0851-07	29.7859	Lung	tumor	LUSC
TCGA-60-2721-01A-01R-0851-07	35.4341	Lung	tumor	LUSC
TCGA-60-2722-01A-01R-0851-07	38.2171	Lung	tumor	LUSC
TCGA-60-2723-01A-01R-0851-07	33.2195	Lung	tumor	LUSC
TCGA-60-2724-01A-01R-0851-07	36.8886	Lung	tumor	LUSC
TCGA-60-2725-01A-01R-1201-07	24.894	Lung	tumor	LUSC
TCGA-60-2726-01A-01R-0851-07	31.2948	Lung	tumor	LUSC
TCGA-63-5128-01A-01R-1443-07	32.0994	Lung	tumor	LUSC
TCGA-63-5131-01A-01R-1443-07	27.656	Lung	tumor	LUSC
TCGA-63-6202-01A-11R-1820-07	32.541	Lung	tumor	LUSC
TCGA-63-7020-01A-11R-1949-07	30.1581	Lung	tumor	LUSC
TCGA-63-7021-01A-11R-1949-07	34.8077	Lung	tumor	LUSC
TCGA-63-7022-01A-11R-1949-07	31.1713	Lung	tumor	LUSC
TCGA-63-7023-01A-11R-1949-07	29.635	Lung	tumor	LUSC
TCGA-63-A5M9-01A-11R-A26W-07	29.3594	Lung	tumor	LUSC
TCGA-63-A5MB-01A-11R-A26W-07	27.6728	Lung	tumor	LUSC
TCGA-63-A5MG-01A-12R-A27Q-07	32.5297	Lung	tumor	LUSC
TCGA-63-A5MH-01A-12R-A27Q-07	34.963	Lung	tumor	LUSC
TCGA-63-A5MI-01A-12R-A27Q-07	32.5902	Lung	tumor	LUSC
TCGA-63-A5MJ-01A-11R-A27Q-07	37.079	Lung	tumor	LUSC
TCGA-63-A5ML-01A-31R-A27Q-07	33.9036	Lung	tumor	LUSC
TCGA-63-A5MM-01A-11R-A26W-07	32.8981	Lung	tumor	LUSC
TCGA-63-A5MN-01A-22R-A27Q-07	32.2887	Lung	tumor	LUSC
TCGA-63-A5MP-01A-11R-A26W-07	27.4813	Lung	tumor	LUSC
TCGA-63-A5MR-01A-31R-A27Q-07	35.9399	Lung	tumor	LUSC
TCGA-63-A5MS-01A-11R-A26W-07	27.5864	Lung	tumor	LUSC
TCGA-63-A5MT-01A-21R-A26W-07	33.8561	Lung	tumor	LUSC
TCGA-63-A5MU-01A-11R-A26W-07	39.4956	Lung	tumor	LUSC
TCGA-63-A5MV-01A-21R-A26W-07	31.0321	Lung	tumor	LUSC
TCGA-63-A5MW-01A-11R-A26W-07	31.3592	Lung	tumor	LUSC
TCGA-63-A5MY-01A-11R-A26W-07	37.4209	Lung	tumor	LUSC
TCGA-66-2727-01A-01R-0980-07	31.8159	Lung	tumor	LUSC
TCGA-66-2734-01A-01R-0980-07	31.2817	Lung	tumor	LUSC
TCGA-66-2737-01A-01R-0980-07	33.3349	Lung	tumor	LUSC
TCGA-66-2742-01A-01R-0980-07	30.114	Lung	tumor	LUSC
TCGA-66-2744-01A-01R-0980-07	26.3264	Lung	tumor	LUSC
TCGA-66-2753-01A-01R-0980-07	30.5756	Lung	tumor	LUSC
TCGA-66-2754-01A-01R-0980-07	30.5507	Lung	tumor	LUSC
TCGA-66-2755-01A-01R-0851-07	33.6471	Lung	tumor	LUSC
TCGA-66-2756-01A-01R-0851-07	33.9898	Lung	tumor	LUSC
TCGA-66-2757-01A-01R-0851-07	30.6051	Lung	tumor	LUSC
TCGA-66-2758-01A-02R-0851-07	32.571	Lung	tumor	LUSC
TCGA-66-2759-01A-01R-0851-07	37.6507	Lung	tumor	LUSC
TCGA-66-2763-01A-01R-0851-07	32.0229	Lung	tumor	LUSC
TCGA-66-2765-01A-01R-0851-07	32.1537	Lung	tumor	LUSC
TCGA-66-2766-01A-01R-0851-07	35.546	Lung	tumor	LUSC
TCGA-66-2767-01A-01R-0851-07	27.0775	Lung	tumor	LUSC
TCGA-66-2768-01A-01R-0851-07	35.564	Lung	tumor	LUSC
TCGA-66-2769-01A-02R-0851-07	28.6762	Lung	tumor	LUSC
TCGA-66-2770-01A-01R-0851-07	31.6454	Lung	tumor	LUSC
TCGA-66-2771-01A-01R-0980-07	27.6257	Lung	tumor	LUSC
TCGA-66-2773-01A-01R-1201-07	33.8935	Lung	tumor	LUSC
TCGA-66-2777-01A-01R-1201-07	28.2069	Lung	tumor	LUSC
TCGA-66-2778-01A-02R-0851-07	31.6424	Lung	tumor	LUSC
TCGA-66-2780-01A-01R-0851-07	36.1619	Lung	tumor	LUSC
TCGA-66-2781-01A-01R-0851-07	33.9134	Lung	tumor	LUSC
TCGA-66-2782-01A-01R-0851-07	33.408	Lung	tumor	LUSC
TCGA-66-2783-01A-01R-1201-07	34.804	Lung	tumor	LUSC
TCGA-66-2785-01A-01R-0851-07	32.0864	Lung	tumor	LUSC
TCGA-66-2786-01A-01R-0851-07	28.0841	Lung	tumor	LUSC
TCGA-66-2787-01A-01R-0980-07	31.5018	Lung	tumor	LUSC
TCGA-66-2788-01A-01R-0980-07	34.2482	Lung	tumor	LUSC
TCGA-66-2789-01A-01R-0980-07	28.4919	Lung	tumor	LUSC
TCGA-66-2790-01A-01R-0980-07	28.666	Lung	tumor	LUSC
TCGA-66-2791-01A-01R-0980-07	34.2253	Lung	tumor	LUSC
TCGA-66-2792-01A-01R-0980-07	33.9071	Lung	tumor	LUSC
TCGA-66-2793-01A-01R-1201-07	31.4251	Lung	tumor	LUSC
TCGA-66-2794-01A-01R-1201-07	29.7301	Lung	tumor	LUSC
TCGA-66-2795-01A-02R-0980-07	33.7218	Lung	tumor	LUSC
TCGA-66-2800-01A-01R-1201-07	27.9109	Lung	tumor	LUSC
TCGA-68-7755-01A-11R-2125-07	37.0503	Lung	tumor	LUSC
TCGA-68-7756-01A-11R-2125-07	31.1382	Lung	tumor	LUSC
TCGA-68-7757-01B-11R-2296-07	36.6179	Lung	tumor	LUSC
TCGA-68-8250-01A-11R-2296-07	24.6849	Lung	tumor	LUSC
TCGA-68-8251-01A-11R-2296-07	34.8902	Lung	tumor	LUSC
TCGA-68-A59I-01A-11R-A262-07	30.9877	Lung	tumor	LUSC
TCGA-68-A59J-01A-21R-A26W-07	30.1465	Lung	tumor	LUSC
TCGA-6A-AB49-01A-12R-A405-07	34.3597	Lung	tumor	LUSC
TCGA-70-6722-01A-11R-1820-07	31.808	Lung	tumor	LUSC
TCGA-70-6723-01A-11R-1820-07	38.1415	Lung	tumor	LUSC
TCGA-77-6842-01A-11R-1949-07	29.7187	Lung	tumor	LUSC
TCGA-77-6843-01A-11R-1949-07	32.4212	Lung	tumor	LUSC
TCGA-77-6844-01A-11R-1949-07	28.046	Lung	tumor	LUSC
TCGA-77-6845-01A-11R-1949-07	32.3015	Lung	tumor	LUSC
TCGA-77-7138-01A-41R-2045-07	36.7982	Lung	tumor	LUSC
TCGA-77-7138-11A-01R-2045-07	11.4792	Lung	normal	LUSC
TCGA-77-7139-01A-11R-2045-07	35.0422	Lung	tumor	LUSC
TCGA-77-7140-01A-41R-2045-07	37.1888	Lung	tumor	LUSC
TCGA-77-7141-01A-11R-2045-07	30.6228	Lung	tumor	LUSC
TCGA-77-7142-01A-11R-2045-07	27.1361	Lung	tumor	LUSC
TCGA-77-7142-11A-01R-2045-07	11.8786	Lung	normal	LUSC
TCGA-77-7335-01A-11R-2045-07	33.1362	Lung	tumor	LUSC
TCGA-77-7335-11A-01R-2045-07	12.3283	Lung	normal	LUSC
TCGA-77-7337-01A-21R-2045-07	36.171	Lung	tumor	LUSC
TCGA-77-7337-11A-01R-2045-07	11.3331	Lung	normal	LUSC
TCGA-77-7338-01A-11R-2045-07	31.3359	Lung	tumor	LUSC
TCGA-77-7338-11A-01R-2045-07	11.5959	Lung	normal	LUSC
TCGA-77-7463-01A-11R-2045-07	30.4842	Lung	tumor	LUSC
TCGA-77-7465-01A-11R-2045-07	31.4572	Lung	tumor	LUSC
TCGA-77-8007-01A-11R-2187-07	35.1707	Lung	tumor	LUSC
TCGA-77-8007-11A-01R-2187-07	16.5704	Lung	normal	LUSC
TCGA-77-8008-01A-21R-2187-07	35.7474	Lung	tumor	LUSC
TCGA-77-8008-11A-01R-2187-07	15.3671	Lung	normal	LUSC
TCGA-77-8009-01A-11R-2187-07	37.2869	Lung	tumor	LUSC
TCGA-77-8128-01A-11R-2247-07	34.2664	Lung	tumor	LUSC
TCGA-77-8130-01A-11R-2247-07	34.4329	Lung	tumor	LUSC
TCGA-77-8131-01A-11R-2247-07	27.2652	Lung	tumor	LUSC
TCGA-77-8133-01A-12R-2247-07	29.7192	Lung	tumor	LUSC
TCGA-77-8136-01A-11R-2247-07	35.5974	Lung	tumor	LUSC
TCGA-77-8138-01A-11R-2247-07	32.6192	Lung	tumor	LUSC
TCGA-77-8139-01A-11R-2247-07	38.6573	Lung	tumor	LUSC
TCGA-77-8140-01A-11R-2247-07	28.4331	Lung	tumor	LUSC
TCGA-77-8143-01A-11R-2247-07	32.6087	Lung	tumor	LUSC
TCGA-77-8144-01A-11R-2247-07	36.415	Lung	tumor	LUSC
TCGA-77-8145-01A-11R-2247-07	34.7317	Lung	tumor	LUSC
TCGA-77-8146-01A-11R-2247-07	29.6871	Lung	tumor	LUSC
TCGA-77-8148-01A-11R-2247-07	36.5055	Lung	tumor	LUSC
TCGA-77-8150-01A-11R-2247-07	30.9983	Lung	tumor	LUSC
TCGA-77-8153-01A-11R-2403-07	35.2299	Lung	tumor	LUSC
TCGA-77-8154-01A-11R-2247-07	32.4069	Lung	tumor	LUSC
TCGA-77-8156-01A-11R-2247-07	34.2905	Lung	tumor	LUSC
TCGA-77-A5FZ-01A-31R-A27Q-07	24.0842	Lung	tumor	LUSC
TCGA-77-A5G1-01A-11R-A27Q-07	28.3001	Lung	tumor	LUSC
TCGA-77-A5G3-01A-31R-A27Q-07	35.1211	Lung	tumor	LUSC
TCGA-77-A5G6-01A-11R-A27Q-07	28.7714	Lung	tumor	LUSC
TCGA-77-A5G7-01B-11R-A27Q-07	30.8965	Lung	tumor	LUSC
TCGA-77-A5G8-01B-11R-A27Q-07	33.9863	Lung	tumor	LUSC
TCGA-77-A5GA-01A-11R-A27Q-07	31.0244	Lung	tumor	LUSC
TCGA-77-A5GB-01B-11R-A27Q-07	37.2384	Lung	tumor	LUSC
TCGA-77-A5GF-01A-21R-A27Q-07	34.0619	Lung	tumor	LUSC
TCGA-77-A5GH-01A-11R-A27Q-07	31.94	Lung	tumor	LUSC
TCGA-79-5596-01A-31R-1949-07	33.9324	Lung	tumor	LUSC
TCGA-85-6175-01A-11R-1820-07	30.1889	Lung	tumor	LUSC
TCGA-85-6560-01A-11R-1820-07	29.5546	Lung	tumor	LUSC
TCGA-85-6561-01A-11R-1820-07	32.4384	Lung	tumor	LUSC
TCGA-85-6798-01A-11R-1949-07	37.8926	Lung	tumor	LUSC
TCGA-85-7696-01A-11R-2125-07	32.0816	Lung	tumor	LUSC
TCGA-85-7697-01A-11R-2125-07	33.0501	Lung	tumor	LUSC
TCGA-85-7698-01A-11R-2125-07	32.7637	Lung	tumor	LUSC
TCGA-85-7699-01A-11R-2125-07	35.3164	Lung	tumor	LUSC
TCGA-85-7710-01A-11R-2125-07	34.5769	Lung	tumor	LUSC
TCGA-85-7710-11A-01R-2125-07	16.6136	Lung	normal	LUSC
TCGA-85-7843-01A-11R-2125-07	35.6349	Lung	tumor	LUSC
TCGA-85-7844-01A-11R-2125-07	32.0478	Lung	tumor	LUSC
TCGA-85-7950-01A-11R-2187-07	31.9026	Lung	tumor	LUSC
TCGA-85-8048-01A-11R-2247-07	24.9287	Lung	tumor	LUSC
TCGA-85-8049-01A-11R-2247-07	31.4318	Lung	tumor	LUSC
TCGA-85-8052-01A-11R-2247-07	29.2328	Lung	tumor	LUSC
TCGA-85-8070-01A-11R-2247-07	34.8037	Lung	tumor	LUSC
TCGA-85-8071-01A-11R-2247-07	35.7388	Lung	tumor	LUSC
TCGA-85-8072-01A-31R-2247-07	27.6081	Lung	tumor	LUSC
TCGA-85-8276-01A-11R-2296-07	29.6567	Lung	tumor	LUSC
TCGA-85-8277-01A-11R-2296-07	34.3158	Lung	tumor	LUSC
TCGA-85-8287-01A-11R-2296-07	30.3292	Lung	tumor	LUSC
TCGA-85-8288-01A-11R-2296-07	33.9243	Lung	tumor	LUSC
TCGA-85-8350-01A-11R-2296-07	27.9236	Lung	tumor	LUSC
TCGA-85-8351-01A-11R-2296-07	26.7072	Lung	tumor	LUSC
TCGA-85-8352-01A-31R-2326-07	30.9802	Lung	tumor	LUSC
TCGA-85-8353-01A-21R-2296-07	31.9528	Lung	tumor	LUSC
TCGA-85-8354-01A-31R-2326-07	31.2734	Lung	tumor	LUSC
TCGA-85-8355-01A-11R-2296-07	28.9831	Lung	tumor	LUSC
TCGA-85-8479-01A-11R-2326-07	37.7262	Lung	tumor	LUSC
TCGA-85-8481-01A-11R-2326-07	37.8871	Lung	tumor	LUSC
TCGA-85-8580-01A-31R-2403-07	27.4376	Lung	tumor	LUSC
TCGA-85-8582-01A-21R-2403-07	33.1467	Lung	tumor	LUSC
TCGA-85-8584-01A-11R-2403-07	31.4251	Lung	tumor	LUSC
TCGA-85-8664-01A-11R-2403-07	32.6891	Lung	tumor	LUSC
TCGA-85-8666-01A-11R-2403-07	36.7232	Lung	tumor	LUSC
TCGA-85-A4CL-01A-41R-A26W-07	34.9761	Lung	tumor	LUSC
TCGA-85-A4CN-01A-11R-A24H-07	36.804	Lung	tumor	LUSC
TCGA-85-A4JB-01A-51R-A262-07	32.5941	Lung	tumor	LUSC
TCGA-85-A4JC-01A-11R-A24Z-07	35.9969	Lung	tumor	LUSC
TCGA-85-A4PA-01A-11R-A24Z-07	21.7277	Lung	tumor	LUSC
TCGA-85-A4QQ-01A-41R-A262-07	36.148	Lung	tumor	LUSC
TCGA-85-A4QR-01A-11R-A24Z-07	31.4042	Lung	tumor	LUSC
TCGA-85-A50M-01A-21R-A262-07	31.1321	Lung	tumor	LUSC
TCGA-85-A50Z-01A-21R-A262-07	35.1747	Lung	tumor	LUSC
TCGA-85-A510-01A-11R-A26W-07	24.7405	Lung	tumor	LUSC
TCGA-85-A511-01A-21R-A262-07	35.2532	Lung	tumor	LUSC
TCGA-85-A512-01A-11R-A26W-07	34.2034	Lung	tumor	LUSC
TCGA-85-A513-01A-12R-A26W-07	23.8784	Lung	tumor	LUSC
TCGA-85-A53L-01A-21R-A26W-07	30.6019	Lung	tumor	LUSC
TCGA-85-A5B5-01A-21R-A26W-07	34.2966	Lung	tumor	LUSC
TCGA-90-6837-01A-11R-1949-07	35.1825	Lung	tumor	LUSC
TCGA-90-6837-11A-01R-1949-07	12.3052	Lung	normal	LUSC
TCGA-90-7766-01A-21R-2125-07	30.2716	Lung	tumor	LUSC
TCGA-90-7767-01A-11R-2125-07	33.5719	Lung	tumor	LUSC
TCGA-90-7767-11A-01R-2125-07	13.6603	Lung	normal	LUSC
TCGA-90-7769-01A-11R-2125-07	38.2437	Lung	tumor	LUSC
TCGA-90-7964-01A-21R-2187-07	27.2454	Lung	tumor	LUSC
TCGA-90-A4ED-01A-31R-A24Z-07	29.2541	Lung	tumor	LUSC
TCGA-90-A4EE-01A-11R-A24Z-07	29.3161	Lung	tumor	LUSC
TCGA-90-A59Q-01A-11R-A26W-07	35.5787	Lung	tumor	LUSC
TCGA-92-7340-01A-21R-2045-07	31.4228	Lung	tumor	LUSC
TCGA-92-7340-11A-01R-2045-07	11.7508	Lung	normal	LUSC
TCGA-92-7341-01A-31R-2045-07	37.4736	Lung	tumor	LUSC
TCGA-92-8063-01A-11R-2247-07	35.8132	Lung	tumor	LUSC
TCGA-92-8064-01A-11R-2247-07	34.3665	Lung	tumor	LUSC
TCGA-92-8065-01A-11R-2247-07	34.7007	Lung	tumor	LUSC
TCGA-94-7033-01A-11R-1949-07	30.3183	Lung	tumor	LUSC
TCGA-94-7557-01A-11R-2125-07	32.6623	Lung	tumor	LUSC
TCGA-94-7943-01A-11R-2187-07	26.3514	Lung	tumor	LUSC
TCGA-94-8035-01A-11R-2247-07	32.1795	Lung	tumor	LUSC
TCGA-94-8490-01A-11R-2326-07	38.1521	Lung	tumor	LUSC
TCGA-94-8491-01A-11R-2326-07	30.7381	Lung	tumor	LUSC
TCGA-94-A4VJ-01A-11R-A24Z-07	37.8347	Lung	tumor	LUSC
TCGA-94-A5I4-01A-11R-A26W-07	31.6361	Lung	tumor	LUSC
TCGA-94-A5I6-01A-21R-A27Q-07	37.2138	Lung	tumor	LUSC
TCGA-96-7544-01A-11R-2045-07	32.9707	Lung	tumor	LUSC
TCGA-96-7545-01A-21R-2045-07	21.7898	Lung	tumor	LUSC
TCGA-96-8169-01A-11R-2296-07	31.7923	Lung	tumor	LUSC
TCGA-96-8170-01A-11R-2296-07	24.711	Lung	tumor	LUSC
TCGA-96-A4JK-01A-11R-A24Z-07	33.9396	Lung	tumor	LUSC
TCGA-96-A4JL-01A-11R-A24Z-07	28.7239	Lung	tumor	LUSC
TCGA-98-7454-01A-11R-2045-07	26.1711	Lung	tumor	LUSC
TCGA-98-8020-01A-11R-2247-07	30.1803	Lung	tumor	LUSC
TCGA-98-8021-01A-11R-2247-07	28.2731	Lung	tumor	LUSC
TCGA-98-8022-01A-11R-2247-07	24.6118	Lung	tumor	LUSC
TCGA-98-8023-01A-11R-2247-07	34.0191	Lung	tumor	LUSC
TCGA-98-A538-01A-11R-A262-07	36.0169	Lung	tumor	LUSC
TCGA-98-A539-01A-31R-A262-07	28.2745	Lung	tumor	LUSC
TCGA-98-A53A-01A-11R-A262-07	31.5033	Lung	tumor	LUSC
TCGA-98-A53B-01A-11R-A262-07	27.4854	Lung	tumor	LUSC
TCGA-98-A53C-01A-11R-A262-07	17.7976	Lung	tumor	LUSC
TCGA-98-A53D-01A-32R-A262-07	22.8718	Lung	tumor	LUSC
TCGA-98-A53H-01A-12R-A262-07	23.9459	Lung	tumor	LUSC
TCGA-98-A53I-01A-31R-A262-07	35.4813	Lung	tumor	LUSC
TCGA-98-A53J-01A-11R-A26W-07	34.3382	Lung	tumor	LUSC
TCGA-J1-A4AH-01A-31R-A24H-07	33.0344	Lung	tumor	LUSC
TCGA-L3-A4E7-01A-11R-A24Z-07	30.3976	Lung	tumor	LUSC
TCGA-L3-A524-01A-11R-A262-07	32.9329	Lung	tumor	LUSC
TCGA-LA-A446-01A-21R-A24Z-07	28.0336	Lung	tumor	LUSC
TCGA-LA-A7SW-01A-11R-A405-07	37.57	Lung	tumor	LUSC
TCGA-MF-A522-01A-11R-A262-07	39.9167	Lung	tumor	LUSC
TCGA-NC-A5HD-01A-11R-A26W-07	33.924	Lung	tumor	LUSC
TCGA-NC-A5HE-01A-11R-A26W-07	35.4576	Lung	tumor	LUSC
TCGA-NC-A5HF-01A-11R-A26W-07	33.1533	Lung	tumor	LUSC
TCGA-NC-A5HG-01A-11R-A26W-07	38.1671	Lung	tumor	LUSC
TCGA-NC-A5HH-01A-11R-A26W-07	34.37	Lung	tumor	LUSC
TCGA-NC-A5HI-01A-11R-A26W-07	34.8925	Lung	tumor	LUSC
TCGA-NC-A5HJ-01A-11R-A26W-07	17.4494	Lung	tumor	LUSC
TCGA-NC-A5HK-01A-11R-A26W-07	37.2348	Lung	tumor	LUSC
TCGA-NC-A5HL-01A-11R-A26W-07	30.4166	Lung	tumor	LUSC
TCGA-NC-A5HM-01A-12R-A26W-07	36.4286	Lung	tumor	LUSC
TCGA-NC-A5HN-01A-11R-A26W-07	38.8191	Lung	tumor	LUSC
TCGA-NC-A5HO-01A-11R-A26W-07	38.0249	Lung	tumor	LUSC
TCGA-NC-A5HP-01A-11R-A26W-07	32.528	Lung	tumor	LUSC
TCGA-NC-A5HQ-01A-11R-A26W-07	28.9772	Lung	tumor	LUSC
TCGA-NC-A5HR-01A-21R-A26W-07	34.6576	Lung	tumor	LUSC
TCGA-NC-A5HT-01A-11R-A26W-07	30.3826	Lung	tumor	LUSC
TCGA-NK-A5CR-01A-11R-A26W-07	34.6963	Lung	tumor	LUSC
TCGA-NK-A5CT-01A-31R-A26W-07	35.2747	Lung	tumor	LUSC
TCGA-NK-A5CX-01A-11R-A26W-07	34.5183	Lung	tumor	LUSC
TCGA-NK-A5D1-01A-11R-A26W-07	28.3993	Lung	tumor	LUSC
TCGA-NK-A7XE-01A-12R-A405-07	36.0686	Lung	tumor	LUSC
TCGA-O2-A52N-01A-11R-A26W-07	30.8321	Lung	tumor	LUSC
TCGA-O2-A52Q-01A-11R-A26W-07	36.369	Lung	tumor	LUSC
TCGA-O2-A52S-01A-11R-A262-07	33.3048	Lung	tumor	LUSC
TCGA-O2-A52V-01A-31R-A262-07	33.7725	Lung	tumor	LUSC
TCGA-O2-A52W-01A-11R-A26W-07	28.2387	Lung	tumor	LUSC
TCGA-O2-A5IB-01A-11R-A27Q-07	34.0089	Lung	tumor	LUSC
TCGA-XC-AA0X-01A-32R-A405-07	26.8155	Lung	tumor	LUSC
TCGA.2J.AAB1.01A.11R.A41B.07	29.8276	Pancreas	tumor	PAAD
TCGA.2J.AAB4.01A.12R.A41B.07	31.0819	Pancreas	tumor	PAAD
TCGA.2J.AAB6.01A.11R.A41B.07	32.0882	Pancreas	tumor	PAAD
TCGA.2J.AAB8.01A.12R.A41B.07	31.8392	Pancreas	tumor	PAAD
TCGA.2J.AAB9.01A.11R.A41B.07	30.2371	Pancreas	tumor	PAAD
TCGA.2J.AABA.01A.21R.A41B.07	28.9559	Pancreas	tumor	PAAD
TCGA.2J.AABE.01A.12R.A41B.07	33.2536	Pancreas	tumor	PAAD
TCGA.2J.AABF.01A.31R.A41B.07	29.9605	Pancreas	tumor	PAAD
TCGA.2J.AABH.01A.21R.A41B.07	31.9531	Pancreas	tumor	PAAD
TCGA.2J.AABI.01A.12R.A41B.07	33.5537	Pancreas	tumor	PAAD
TCGA.2J.AABK.01A.31R.A41B.07	30.256	Pancreas	tumor	PAAD
TCGA.2J.AABO.01A.21R.A41B.07	31.3126	Pancreas	tumor	PAAD
TCGA.2J.AABP.01A.11R.A41B.07	31.9423	Pancreas	tumor	PAAD
TCGA.2J.AABR.01A.11R.A41B.07	29.2298	Pancreas	tumor	PAAD
TCGA.2J.AABT.01A.11R.A41B.07	27.9922	Pancreas	tumor	PAAD
TCGA.2J.AABU.01A.11R.A41B.07	33.6169	Pancreas	tumor	PAAD
TCGA.2J.AABV.01A.12R.A41B.07	29.0655	Pancreas	tumor	PAAD
TCGA.2L.AAQA.01A.21R.A38C.07	34.5015	Pancreas	tumor	PAAD
TCGA.2L.AAQE.01A.11R.A39D.07	31.1124	Pancreas	tumor	PAAD
TCGA.2L.AAQI.01A.12R.A39D.07	30.7065	Pancreas	tumor	PAAD
TCGA.2L.AAQJ.01A.12R.A39D.07	31.2074	Pancreas	tumor	PAAD
TCGA.2L.AAQL.01A.11R.A38C.07	29.4872	Pancreas	tumor	PAAD
TCGA.2L.AAQM.01A.11R.A39D.07	30.3694	Pancreas	tumor	PAAD
TCGA.3A.A9I5.01A.11R.A38C.07	32.0441	Pancreas	tumor	PAAD
TCGA.3A.A9I7.01A.21R.A38C.07	31.6472	Pancreas	tumor	PAAD
TCGA.3A.A9I9.01A.11R.A38C.07	30.9173	Pancreas	tumor	PAAD
TCGA.3A.A9IB.01A.21R.A39D.07	29.2796	Pancreas	tumor	PAAD
TCGA.3A.A9IC.01A.11R.A38C.07	33.6193	Pancreas	tumor	PAAD
TCGA.3A.A9IH.01A.12R.A39D.07	31.4124	Pancreas	tumor	PAAD
TCGA.3A.A9IJ.01A.11R.A39D.07	28.1399	Pancreas	tumor	PAAD
TCGA.3A.A9IL.01A.11R.A38C.07	26.3986	Pancreas	tumor	PAAD
TCGA.3A.A9IN.01A.11R.A39D.07	23.1491	Pancreas	tumor	PAAD
TCGA.3A.A9IO.01A.11R.A38C.07	27.7812	Pancreas	tumor	PAAD
TCGA.3A.A9IR.01A.11R.A38C.07	26.9457	Pancreas	tumor	PAAD
TCGA.3A.A9IS.01A.21R.A39D.07	30.3156	Pancreas	tumor	PAAD
TCGA.3A.A9IU.01A.11R.A39D.07	32.7125	Pancreas	tumor	PAAD
TCGA.3A.A9IV.01A.11R.A41B.07	32.6046	Pancreas	tumor	PAAD
TCGA.3A.A9IX.01A.11R.A41B.07	27.3694	Pancreas	tumor	PAAD
TCGA.3A.A9IZ.01A.12R.A41B.07	33.3238	Pancreas	tumor	PAAD
TCGA.3A.A9J0.01A.11R.A41B.07	31.5657	Pancreas	tumor	PAAD
TCGA.3E.AAAY.01A.11R.A38C.07	29.0608	Pancreas	tumor	PAAD
TCGA.3E.AAAZ.01A.11R.A38C.07	28.1194	Pancreas	tumor	PAAD
TCGA.F2.6879.01A.11R.2156.07	33.8354	Pancreas	tumor	PAAD
TCGA.F2.6880.01A.11R.2156.07	25.1694	Pancreas	tumor	PAAD
TCGA.F2.7273.01A.11R.2156.07	27.4094	Pancreas	tumor	PAAD
TCGA.F2.7276.01A.11R.2156.07	28.6889	Pancreas	tumor	PAAD
TCGA.F2.A44G.01A.11R.A26U.07	33.5198	Pancreas	tumor	PAAD
TCGA.F2.A44H.01A.11R.A26U.07	32.6427	Pancreas	tumor	PAAD
TCGA.F2.A7TX.01A.33R.A38C.07	31.6076	Pancreas	tumor	PAAD
TCGA.F2.A8YN.01A.11R.A37L.07	34.7013	Pancreas	tumor	PAAD
TCGA.FB.A4P5.01A.11R.A26U.07	29.2683	Pancreas	tumor	PAAD
TCGA.FB.A4P6.01A.12R.A26U.07	28.6615	Pancreas	tumor	PAAD
TCGA.FB.A545.01A.11R.A26U.07	34.3014	Pancreas	tumor	PAAD
TCGA.FB.A5VM.01A.11R.A32O.07	30.477	Pancreas	tumor	PAAD
TCGA.FB.A78T.01A.12R.A32O.07	30.9437	Pancreas	tumor	PAAD
TCGA.FB.A7DR.01A.21R.A33R.07	29.3936	Pancreas	tumor	PAAD
TCGA.FB.AAPP.01A.12R.A41B.07	32.0622	Pancreas	tumor	PAAD
TCGA.FB.AAPQ.01A.11R.A41B.07	32.4975	Pancreas	tumor	PAAD
TCGA.FB.AAPS.01A.12R.A39D.07	30.6791	Pancreas	tumor	PAAD
TCGA.FB.AAPU.01A.31R.A41B.07	32.4728	Pancreas	tumor	PAAD
TCGA.FB.AAPY.01A.11R.A41B.07	31.8214	Pancreas	tumor	PAAD
TCGA.FB.AAPZ.01A.11R.A41B.07	30.1251	Pancreas	tumor	PAAD
TCGA.FB.AAQ0.01A.31R.A41B.07	35.1458	Pancreas	tumor	PAAD
TCGA.FB.AAQ1.01A.12R.A41B.07	31.7808	Pancreas	tumor	PAAD
TCGA.FB.AAQ2.01A.31R.A41B.07	31.3968	Pancreas	tumor	PAAD
TCGA.FB.AAQ3.01A.11R.A41B.07	32.0569	Pancreas	tumor	PAAD
TCGA.FB.AAQ6.01A.11R.A41B.07	33.0552	Pancreas	tumor	PAAD
TCGA.H6.8124.01A.11R.2404.07	34.7592	Pancreas	tumor	PAAD
TCGA.H6.8124.11A.01R.2404.07	30.8377	Pancreas	normal	PAAD
TCGA.H6.A45N.01A.11R.A26U.07	29.7111	Pancreas	tumor	PAAD
TCGA.H6.A45N.11A.12R.A26U.07	24.6112	Pancreas	normal	PAAD
TCGA.H8.A6C1.01A.11R.A32O.07	30.9531	Pancreas	tumor	PAAD
TCGA.HV.A5A3.01A.11R.A26U.07	34.9451	Pancreas	tumor	PAAD
TCGA.HV.A5A3.11A.11R.A26U.07	31.9377	Pancreas	normal	PAAD
TCGA.HV.A5A4.01A.11R.A26U.07	32.522	Pancreas	tumor	PAAD
TCGA.HV.A5A5.01A.11R.A26U.07	31.9876	Pancreas	tumor	PAAD
TCGA.HV.A5A6.01A.11R.A26U.07	36.1967	Pancreas	tumor	PAAD
TCGA.HV.A7OL.01A.11R.A33R.07	33.9011	Pancreas	tumor	PAAD
TCGA.HV.A7OP.01A.11R.A33R.07	34.0466	Pancreas	tumor	PAAD
TCGA.HV.AA8V.01A.11R.A41B.07	33.3408	Pancreas	tumor	PAAD
TCGA.HV.AA8X.01A.11R.A39D.07	34.0764	Pancreas	tumor	PAAD
TCGA.HZ.7289.01A.11R.2156.07	35.0103	Pancreas	tumor	PAAD
TCGA.HZ.7918.01A.11R.2156.07	30.6148	Pancreas	tumor	PAAD
TCGA.HZ.7919.01A.11R.2156.07	31.9512	Pancreas	tumor	PAAD
TCGA.HZ.7920.01A.11R.2204.07	26.8996	Pancreas	tumor	PAAD
TCGA.HZ.7922.01A.11R.2156.07	32.1075	Pancreas	tumor	PAAD
TCGA.HZ.7923.01A.12R.2156.07	26.5591	Pancreas	tumor	PAAD
TCGA.HZ.7924.01A.11R.2156.07	27.9096	Pancreas	tumor	PAAD
TCGA.HZ.7925.01A.11R.2156.07	31.0782	Pancreas	tumor	PAAD
TCGA.HZ.7926.01A.11R.2156.07	29.6951	Pancreas	tumor	PAAD
TCGA.HZ.8001.01A.11R.2204.07	27.8488	Pancreas	tumor	PAAD
TCGA.HZ.8002.01A.11R.2204.07	27.2276	Pancreas	tumor	PAAD
TCGA.HZ.8003.01A.21R.2204.07	28.5665	Pancreas	tumor	PAAD
TCGA.HZ.8005.01A.11R.2204.07	35.8983	Pancreas	tumor	PAAD
TCGA.HZ.8315.01A.11R.2404.07	30.484	Pancreas	tumor	PAAD
TCGA.HZ.8317.01A.11R.2404.07	26.3518	Pancreas	tumor	PAAD
TCGA.HZ.8519.01A.11R.2404.07	26.6122	Pancreas	tumor	PAAD
TCGA.HZ.8636.01A.21R.2404.07	31.1419	Pancreas	tumor	PAAD
TCGA.HZ.8637.01A.11R.2404.07	29.8245	Pancreas	tumor	PAAD
TCGA.HZ.8638.01A.11R.2404.07	27.3463	Pancreas	tumor	PAAD
TCGA.HZ.A49G.01A.11R.A26U.07	28.9042	Pancreas	tumor	PAAD
TCGA.HZ.A49H.01A.11R.A26U.07	25.1653	Pancreas	tumor	PAAD
TCGA.HZ.A49I.01A.12R.A26U.07	29.0819	Pancreas	tumor	PAAD
TCGA.HZ.A4BH.01A.11R.A26U.07	28.6912	Pancreas	tumor	PAAD
TCGA.HZ.A4BK.01A.11R.A26U.07	29.5594	Pancreas	tumor	PAAD
TCGA.HZ.A77O.01A.11R.A33R.07	32.1621	Pancreas	tumor	PAAD
TCGA.HZ.A77P.01A.11R.A33R.07	26.072	Pancreas	tumor	PAAD
TCGA.HZ.A77Q.01A.11R.A36G.07	27.9911	Pancreas	tumor	PAAD
TCGA.HZ.A8P0.01A.11R.A36G.07	31.5256	Pancreas	tumor	PAAD
TCGA.HZ.A8P1.01A.11R.A37L.07	32.0089	Pancreas	tumor	PAAD
TCGA.HZ.A9TJ.01A.11R.A41I.07	31.2925	Pancreas	tumor	PAAD
TCGA.IB.7644.01A.11R.2156.07	32.549	Pancreas	tumor	PAAD
TCGA.IB.7645.01A.22R.2204.07	27.5081	Pancreas	tumor	PAAD
TCGA.IB.7646.01A.11R.2156.07	32.9817	Pancreas	tumor	PAAD
TCGA.IB.7647.01A.11R.2156.07	29.096	Pancreas	tumor	PAAD
TCGA.IB.7649.01A.11R.2156.07	29.9702	Pancreas	tumor	PAAD
TCGA.IB.7651.01A.11R.2156.07	33.6623	Pancreas	tumor	PAAD
TCGA.IB.7652.01A.11R.2156.07	28.7275	Pancreas	tumor	PAAD
TCGA.IB.7654.01A.11R.2156.07	31.5852	Pancreas	tumor	PAAD
TCGA.IB.7885.01A.11R.2156.07	31.4416	Pancreas	tumor	PAAD
TCGA.IB.7886.01A.11R.2156.07	32.2786	Pancreas	tumor	PAAD
TCGA.IB.7887.01A.11R.2156.07	34.3924	Pancreas	tumor	PAAD
TCGA.IB.7888.01A.11R.2156.07	27.1388	Pancreas	tumor	PAAD
TCGA.IB.7889.01A.11R.2156.07	29.9983	Pancreas	tumor	PAAD
TCGA.IB.7890.01A.12R.2204.07	34.1202	Pancreas	tumor	PAAD
TCGA.IB.7891.01A.11R.2204.07	29.2706	Pancreas	tumor	PAAD
TCGA.IB.7893.01A.11R.2204.07	33.7329	Pancreas	tumor	PAAD
TCGA.IB.7897.01A.21R.2204.07	25.2536	Pancreas	tumor	PAAD
TCGA.IB.8126.01A.11R.2404.07	26.2017	Pancreas	tumor	PAAD
TCGA.IB.8127.01A.11R.2404.07	31.7285	Pancreas	tumor	PAAD
TCGA.IB.A5SO.01A.11R.A32O.07	29.8539	Pancreas	tumor	PAAD
TCGA.IB.A5SP.01A.11R.A32O.07	30.5545	Pancreas	tumor	PAAD
TCGA.IB.A5SQ.01A.11R.A32O.07	30.977	Pancreas	tumor	PAAD
TCGA.IB.A5SS.01A.11R.A32O.07	33.9366	Pancreas	tumor	PAAD
TCGA.IB.A5ST.01A.11R.A32O.07	27.7888	Pancreas	tumor	PAAD
TCGA.IB.A6UF.01A.23R.A33R.07	31.3455	Pancreas	tumor	PAAD
TCGA.IB.A6UG.01A.32R.A33R.07	31.848	Pancreas	tumor	PAAD
TCGA.IB.A7LX.01A.12R.A36G.07	32.2579	Pancreas	tumor	PAAD
TCGA.IB.A7M4.01A.11R.A36G.07	33.757	Pancreas	tumor	PAAD
TCGA.IB.AAUM.01A.11R.A37L.07	29.3089	Pancreas	tumor	PAAD
TCGA.IB.AAUN.01A.12R.A38C.07	31.9277	Pancreas	tumor	PAAD
TCGA.IB.AAUO.01A.12R.A38C.07	33.228	Pancreas	tumor	PAAD
TCGA.IB.AAUP.01A.11R.A37L.07	30.2935	Pancreas	tumor	PAAD
TCGA.IB.AAUQ.01A.22R.A41I.07	31.363	Pancreas	tumor	PAAD
TCGA.IB.AAUR.01A.21R.A38C.07	27.618	Pancreas	tumor	PAAD
TCGA.IB.AAUS.01A.12R.A38C.07	30.5934	Pancreas	tumor	PAAD
TCGA.IB.AAUT.01A.11R.A37L.07	31.2461	Pancreas	tumor	PAAD
TCGA.IB.AAUU.01A.11R.A37L.07	31.0612	Pancreas	tumor	PAAD
TCGA.IB.AAUV.01A.11R.A38C.07	29.6483	Pancreas	tumor	PAAD
TCGA.IB.AAUW.01A.12R.A38C.07	26.3529	Pancreas	tumor	PAAD
TCGA.L1.A7W4.01A.12R.A36G.07	31.115	Pancreas	tumor	PAAD
TCGA.LB.A7SX.01A.11R.A33R.07	29.8781	Pancreas	tumor	PAAD
TCGA.LB.A8F3.01A.11R.A36G.07	32.8561	Pancreas	tumor	PAAD
TCGA.LB.A9Q5.01A.11R.A39D.07	28.9103	Pancreas	tumor	PAAD
TCGA.M8.A5N4.01A.11R.A26U.07	33.9289	Pancreas	tumor	PAAD
TCGA.OE.A75W.01A.12R.A32O.07	33.4913	Pancreas	tumor	PAAD
TCGA.PZ.A5RE.01A.11R.A32O.07	35.2127	Pancreas	tumor	PAAD
TCGA.Q3.A5QY.01A.12R.A32O.07	28.6085	Pancreas	tumor	PAAD
TCGA.Q3.AA2A.01A.11R.A37L.07	30.7712	Pancreas	tumor	PAAD
TCGA.RB.A7B8.01A.12R.A33R.07	32.5106	Pancreas	tumor	PAAD
TCGA.RB.AA9M.01A.11R.A39D.07	29.0027	Pancreas	tumor	PAAD
TCGA.RL.AAAS.01A.32R.A39D.07	29.055	Pancreas	tumor	PAAD
TCGA.S4.A8RM.01A.11R.A37L.07	30.5181	Pancreas	tumor	PAAD
TCGA.S4.A8RO.01A.12R.A37L.07	31.9753	Pancreas	tumor	PAAD
TCGA.S4.A8RP.01A.11R.A36G.07	30.6672	Pancreas	tumor	PAAD
TCGA.US.A774.01A.21R.A32O.07	31.0445	Pancreas	tumor	PAAD
TCGA.US.A776.01A.13R.A33R.07	30.6421	Pancreas	tumor	PAAD
TCGA.US.A779.01A.11R.A32O.07	31.1494	Pancreas	tumor	PAAD
TCGA.US.A77E.01A.11R.A32O.07	33.3926	Pancreas	tumor	PAAD
TCGA.US.A77G.01A.11R.A32O.07	30.0815	Pancreas	tumor	PAAD
TCGA.US.A77J.01A.11R.A32O.07	28.1864	Pancreas	tumor	PAAD
TCGA.XD.AAUG.01A.61R.A41B.07	28.7758	Pancreas	tumor	PAAD
TCGA.XD.AAUH.01A.42R.A41B.07	24.867	Pancreas	tumor	PAAD
TCGA.XD.AAUI.01A.42R.A41B.07	29.6431	Pancreas	tumor	PAAD
TCGA.XD.AAUL.01A.21R.A39D.07	32.7701	Pancreas	tumor	PAAD
TCGA.XN.A8T3.01A.11R.A36G.07	30.758	Pancreas	tumor	PAAD
TCGA.XN.A8T5.01A.12R.A36G.07	25.3651	Pancreas	tumor	PAAD
TCGA.YB.A89D.01A.12R.A36G.07	30.7057	Pancreas	tumor	PAAD
TCGA.YB.A89D.11A.11R.A36G.07	29.7872	Pancreas	normal	PAAD
TCGA.YH.A8SY.01A.11R.A37L.07	35.7764	Pancreas	tumor	PAAD
TCGA.YY.A8LH.01A.11R.A36G.07	34.5528	Pancreas	tumor	PAAD
TCGA.Z5.AAPL.01A.12R.A41B.07	28.7529	Pancreas	tumor	PAAD
TCGA.2A.A8VL.01A.21R.A37L.07	23.6403	Prostate	tumor	PRAD
TCGA.2A.A8VO.01A.11R.A37L.07	22.6414	Prostate	tumor	PRAD
TCGA.2A.A8VT.01A.11R.A37L.07	28.9412	Prostate	tumor	PRAD
TCGA.2A.A8VV.01A.11R.A37L.07	25.0355	Prostate	tumor	PRAD
TCGA.2A.A8VX.01A.11R.A37L.07	22.704	Prostate	tumor	PRAD
TCGA.2A.A8W1.01A.11R.A37L.07	27.8413	Prostate	tumor	PRAD
TCGA.2A.A8W3.01A.11R.A37L.07	26.7937	Prostate	tumor	PRAD
TCGA.2A.AAYF.01A.11R.A41O.07	24.5756	Prostate	tumor	PRAD
TCGA.2A.AAYO.01A.11R.A41O.07	22.8068	Prostate	tumor	PRAD
TCGA.2A.AAYU.01A.11R.A41O.07	25.6351	Prostate	tumor	PRAD
TCGA.4L.AA1F.01A.11R.A41O.07	27.9167	Prostate	tumor	PRAD
TCGA.CH.5737.01A.11R.1580.07	27.2037	Prostate	tumor	PRAD
TCGA.CH.5738.01A.11R.1580.07	24.2796	Prostate	tumor	PRAD
TCGA.CH.5739.01A.11R.1580.07	24.1758	Prostate	tumor	PRAD
TCGA.CH.5740.01A.11R.1580.07	25.9949	Prostate	tumor	PRAD
TCGA.CH.5741.01A.11R.1580.07	28.1664	Prostate	tumor	PRAD
TCGA.CH.5743.01A.21R.1580.07	23.7271	Prostate	tumor	PRAD
TCGA.CH.5744.01A.11R.1580.07	26.83	Prostate	tumor	PRAD
TCGA.CH.5745.01A.11R.1580.07	24.0534	Prostate	tumor	PRAD
TCGA.CH.5746.01A.11R.1580.07	24.8365	Prostate	tumor	PRAD
TCGA.CH.5748.01A.11R.1580.07	25.2429	Prostate	tumor	PRAD
TCGA.CH.5750.01A.11R.1580.07	25.1963	Prostate	tumor	PRAD
TCGA.CH.5751.01A.11R.1580.07	25.6691	Prostate	tumor	PRAD
TCGA.CH.5752.01A.11R.1580.07	27.3109	Prostate	tumor	PRAD
TCGA.CH.5753.01A.11R.1580.07	26.5656	Prostate	tumor	PRAD
TCGA.CH.5754.01A.11R.1580.07	27.7044	Prostate	tumor	PRAD
TCGA.CH.5761.01A.11R.1580.07	29.0438	Prostate	tumor	PRAD
TCGA.CH.5761.11A.01R.1580.07	22.786	Prostate	normal	PRAD
TCGA.CH.5762.01A.11R.1580.07	23.8345	Prostate	tumor	PRAD
TCGA.CH.5763.01A.11R.1580.07	22.8771	Prostate	tumor	PRAD
TCGA.CH.5764.01A.21R.1580.07	25.7926	Prostate	tumor	PRAD
TCGA.CH.5765.01A.11R.1580.07	25.2703	Prostate	tumor	PRAD
TCGA.CH.5766.01A.11R.1580.07	26.0717	Prostate	tumor	PRAD
TCGA.CH.5767.01A.11R.1789.07	24.339	Prostate	tumor	PRAD
TCGA.CH.5767.11B.01R.1789.07	22.6878	Prostate	normal	PRAD
TCGA.CH.5768.01A.11R.1580.07	26.3449	Prostate	tumor	PRAD
TCGA.CH.5768.11A.01R.1580.07	23.299	Prostate	normal	PRAD
TCGA.CH.5769.01A.11R.1580.07	26.2844	Prostate	tumor	PRAD
TCGA.CH.5769.11A.01R.1580.07	26.0765	Prostate	normal	PRAD
TCGA.CH.5771.01A.21R.1580.07	24.3558	Prostate	tumor	PRAD
TCGA.CH.5772.01A.11R.1580.07	25.2524	Prostate	tumor	PRAD
TCGA.CH.5788.01A.11R.1580.07	27.7922	Prostate	tumor	PRAD
TCGA.CH.5789.01A.11R.1580.07	23.1818	Prostate	tumor	PRAD
TCGA.CH.5790.01A.11R.1580.07	26.9566	Prostate	tumor	PRAD
TCGA.CH.5791.01A.11R.1580.07	28.658	Prostate	tumor	PRAD
TCGA.CH.5792.01A.11R.1580.07	24.5866	Prostate	tumor	PRAD
TCGA.CH.5794.01A.11R.1580.07	27.2241	Prostate	tumor	PRAD
TCGA.EJ.5494.01A.01R.1580.07	23.806	Prostate	tumor	PRAD
TCGA.EJ.5495.01A.01R.1580.07	25.3565	Prostate	tumor	PRAD
TCGA.EJ.5496.01A.01R.1580.07	25.1304	Prostate	tumor	PRAD
TCGA.EJ.5497.01A.02R.1580.07	24.1505	Prostate	tumor	PRAD
TCGA.EJ.5498.01A.01R.1580.07	23.1675	Prostate	tumor	PRAD
TCGA.EJ.5499.01A.01R.1580.07	26.2221	Prostate	tumor	PRAD
TCGA.EJ.5501.01A.01R.1580.07	26.2179	Prostate	tumor	PRAD
TCGA.EJ.5502.01A.01R.1580.07	22.6269	Prostate	tumor	PRAD
TCGA.EJ.5503.01A.01R.1580.07	22.6866	Prostate	tumor	PRAD
TCGA.EJ.5504.01A.01R.1580.07	24.9546	Prostate	tumor	PRAD
TCGA.EJ.5505.01A.01R.1580.07	24.0567	Prostate	tumor	PRAD
TCGA.EJ.5506.01A.01R.1580.07	25.0026	Prostate	tumor	PRAD
TCGA.EJ.5507.01A.01R.1580.07	28.4714	Prostate	tumor	PRAD
TCGA.EJ.5508.01A.02R.1580.07	24.9752	Prostate	tumor	PRAD
TCGA.EJ.5509.01A.01R.1580.07	25.3174	Prostate	tumor	PRAD
TCGA.EJ.5510.01A.01R.1580.07	25.0916	Prostate	tumor	PRAD
TCGA.EJ.5511.01A.01R.1580.07	24.0981	Prostate	tumor	PRAD
TCGA.EJ.5512.01A.01R.1580.07	23.9709	Prostate	tumor	PRAD
TCGA.EJ.5514.01A.01R.1580.07	25.2823	Prostate	tumor	PRAD
TCGA.EJ.5515.01A.01R.1580.07	22.7173	Prostate	tumor	PRAD
TCGA.EJ.5516.01A.01R.1580.07	23.8774	Prostate	tumor	PRAD
TCGA.EJ.5517.01A.01R.1580.07	22.0546	Prostate	tumor	PRAD
TCGA.EJ.5518.01A.01R.1580.07	23.8047	Prostate	tumor	PRAD
TCGA.EJ.5519.01A.01R.1580.07	27.1167	Prostate	tumor	PRAD
TCGA.EJ.5521.01A.01R.1580.07	26.1487	Prostate	tumor	PRAD
TCGA.EJ.5522.01A.01R.1580.07	25.3015	Prostate	tumor	PRAD
TCGA.EJ.5524.01A.01R.1580.07	25.0865	Prostate	tumor	PRAD
TCGA.EJ.5525.01A.01R.1580.07	28.442	Prostate	tumor	PRAD
TCGA.EJ.5526.01A.01R.1580.07	25.5889	Prostate	tumor	PRAD
TCGA.EJ.5527.01A.01R.1580.07	24.6948	Prostate	tumor	PRAD
TCGA.EJ.5530.01A.01R.1580.07	24.7155	Prostate	tumor	PRAD
TCGA.EJ.5531.01A.01R.1580.07	25.5229	Prostate	tumor	PRAD
TCGA.EJ.5532.01A.01R.1580.07	23.3543	Prostate	tumor	PRAD
TCGA.EJ.5542.01A.01R.1580.07	26.2387	Prostate	tumor	PRAD
TCGA.EJ.7115.01A.11R.2118.07	24.2091	Prostate	tumor	PRAD
TCGA.EJ.7115.11A.01R.2118.07	22.7548	Prostate	normal	PRAD
TCGA.EJ.7123.01A.11R.1965.07	25.3352	Prostate	tumor	PRAD
TCGA.EJ.7123.11A.01R.1965.07	19.3929	Prostate	normal	PRAD
TCGA.EJ.7125.01A.11R.1965.07	23.1447	Prostate	tumor	PRAD
TCGA.EJ.7125.11A.01R.1965.07	23.3735	Prostate	normal	PRAD
TCGA.EJ.7218.01B.11R.A32O.07	25.2881	Prostate	normal	PRAD
TCGA.EJ.7312.01B.21R.A32O.07	26.3578	Prostate	normal	PRAD
TCGA.EJ.7314.01A.31R.2118.07	26.3807	Prostate	tumor	PRAD
TCGA.EJ.7314.11A.01R.2118.07	20.7305	Prostate	normal	PRAD
TCGA.EJ.7315.01A.31R.2118.07	27.2864	Prostate	tumor	PRAD
TCGA.EJ.7315.11A.01R.2118.07	22.9802	Prostate	normal	PRAD
TCGA.EJ.7317.01A.31R.2118.07	25.1963	Prostate	tumor	PRAD
TCGA.EJ.7317.11A.01R.2118.07	22.9935	Prostate	normal	PRAD
TCGA.EJ.7318.01B.11R.A32O.07	24.8895	Prostate	normal	PRAD
TCGA.EJ.7321.01A.31R.2263.07	25.5236	Prostate	tumor	PRAD
TCGA.EJ.7321.11A.01R.2263.07	22.6395	Prostate	normal	PRAD
TCGA.EJ.7325.01B.11R.A32O.07	27.4051	Prostate	normal	PRAD
TCGA.EJ.7327.01A.11R.2118.07	25.8233	Prostate	tumor	PRAD
TCGA.EJ.7327.11A.01R.2118.07	24.74	Prostate	normal	PRAD
TCGA.EJ.7328.01A.31R.2118.07	25.1287	Prostate	tumor	PRAD
TCGA.EJ.7328.11A.01R.2118.07	20.216	Prostate	normal	PRAD
TCGA.EJ.7330.01A.11R.2118.07	23.9989	Prostate	tumor	PRAD
TCGA.EJ.7330.11A.01R.2118.07	23.1711	Prostate	normal	PRAD
TCGA.EJ.7331.01A.11R.2118.07	23.4665	Prostate	tumor	PRAD
TCGA.EJ.7331.11A.01R.2118.07	21.0458	Prostate	normal	PRAD
TCGA.EJ.7781.01A.11R.2118.07	23.8963	Prostate	tumor	PRAD
TCGA.EJ.7781.11A.01R.2118.07	21.295	Prostate	normal	PRAD
TCGA.EJ.7782.01A.11R.2118.07	27.8566	Prostate	tumor	PRAD
TCGA.EJ.7782.11A.01R.2118.07	24.5457	Prostate	normal	PRAD
TCGA.EJ.7783.01A.11R.2118.07	24.396	Prostate	tumor	PRAD
TCGA.EJ.7783.11A.01R.2118.07	19.6526	Prostate	normal	PRAD
TCGA.EJ.7784.01A.11R.2118.07	25.8819	Prostate	tumor	PRAD
TCGA.EJ.7784.11A.01R.2118.07	23.4593	Prostate	normal	PRAD
TCGA.EJ.7785.01A.11R.2118.07	23.2033	Prostate	tumor	PRAD
TCGA.EJ.7785.11A.01R.2118.07	21.1576	Prostate	normal	PRAD
TCGA.EJ.7786.01A.11R.2118.07	21.7629	Prostate	tumor	PRAD
TCGA.EJ.7786.11A.01R.2118.07	21.6902	Prostate	normal	PRAD
TCGA.EJ.7788.01A.11R.2118.07	24.182	Prostate	tumor	PRAD
TCGA.EJ.7789.01A.11R.2118.07	27.8041	Prostate	tumor	PRAD
TCGA.EJ.7789.11A.01R.2118.07	23.2898	Prostate	normal	PRAD
TCGA.EJ.7791.01A.11R.2118.07	23.6081	Prostate	tumor	PRAD
TCGA.EJ.7792.01A.11R.2118.07	21.1809	Prostate	tumor	PRAD
TCGA.EJ.7792.11A.01R.2118.07	22.6305	Prostate	normal	PRAD
TCGA.EJ.7793.01A.31R.2263.07	24.0914	Prostate	tumor	PRAD
TCGA.EJ.7793.11A.01R.2263.07	21.0352	Prostate	normal	PRAD
TCGA.EJ.7794.01A.11R.2118.07	24.3811	Prostate	tumor	PRAD
TCGA.EJ.7794.11A.01R.2118.07	22.8108	Prostate	normal	PRAD
TCGA.EJ.7797.01A.11R.2263.07	26.2796	Prostate	tumor	PRAD
TCGA.EJ.7797.11A.01R.2263.07	22.1704	Prostate	normal	PRAD
TCGA.EJ.8468.01A.21R.2403.07	22.0769	Prostate	tumor	PRAD
TCGA.EJ.8469.01A.11R.2403.07	28.3689	Prostate	tumor	PRAD
TCGA.EJ.8470.01A.11R.2403.07	25.93	Prostate	tumor	PRAD
TCGA.EJ.8472.01A.11R.2403.07	27.0856	Prostate	tumor	PRAD
TCGA.EJ.8474.01A.11R.2403.07	25.75	Prostate	tumor	PRAD
TCGA.EJ.A46B.01A.31R.A250.07	23.3636	Prostate	tumor	PRAD
TCGA.EJ.A46D.01A.21R.A32Y.07	23.2568	Prostate	tumor	PRAD
TCGA.EJ.A46E.01A.31R.A250.07	22.3555	Prostate	tumor	PRAD
TCGA.EJ.A46F.01A.31R.A250.07	29.4731	Prostate	tumor	PRAD
TCGA.EJ.A46G.01A.31R.A26U.07	25.2874	Prostate	tumor	PRAD
TCGA.EJ.A46H.01A.31R.A26U.07	22.1563	Prostate	tumor	PRAD
TCGA.EJ.A46I.01A.12R.A26U.07	22.4673	Prostate	tumor	PRAD
TCGA.EJ.A65B.01A.12R.A30B.07	25.2741	Prostate	tumor	PRAD
TCGA.EJ.A65D.01A.11R.A30B.07	31.833	Prostate	tumor	PRAD
TCGA.EJ.A65E.01A.11R.A29R.07	25.2125	Prostate	tumor	PRAD
TCGA.EJ.A65F.01A.21R.A311.07	25.3924	Prostate	tumor	PRAD
TCGA.EJ.A65G.01A.21R.A29R.07	23.1421	Prostate	tumor	PRAD
TCGA.EJ.A65J.01A.11R.A311.07	27.226	Prostate	tumor	PRAD
TCGA.EJ.A65M.01A.11R.A29R.07	25.4795	Prostate	tumor	PRAD
TCGA.EJ.A6RA.01A.11R.A33R.07	25.1885	Prostate	tumor	PRAD
TCGA.EJ.A6RC.01A.11R.A32O.07	22.4311	Prostate	tumor	PRAD
TCGA.EJ.A7NF.01A.11R.A33R.07	26.5596	Prostate	tumor	PRAD
TCGA.EJ.A7NG.01A.31R.A33R.07	22.8142	Prostate	tumor	PRAD
TCGA.EJ.A7NH.01A.12R.A33R.07	24.1864	Prostate	tumor	PRAD
TCGA.EJ.A7NJ.01A.22R.A352.07	24.6905	Prostate	tumor	PRAD
TCGA.EJ.A7NK.01A.12R.A352.07	23.3304	Prostate	tumor	PRAD
TCGA.EJ.A7NM.01A.21R.A33R.07	25.9632	Prostate	tumor	PRAD
TCGA.EJ.A8FN.01A.11R.A352.07	21.3582	Prostate	tumor	PRAD
TCGA.EJ.A8FO.01A.21R.A36G.07	25.3056	Prostate	tumor	PRAD
TCGA.EJ.A8FO.11A.11R.A36G.07	21.4312	Prostate	normal	PRAD
TCGA.EJ.A8FP.01A.21R.A36G.07	23.3843	Prostate	tumor	PRAD
TCGA.EJ.A8FS.01A.11R.A352.07	26.6146	Prostate	tumor	PRAD
TCGA.EJ.A8FU.01A.11R.A36G.07	22.8143	Prostate	tumor	PRAD
TCGA.EJ.AB20.01A.12R.A41O.07	21.2172	Prostate	tumor	PRAD
TCGA.EJ.AB27.01A.11R.A41O.07	23.4396	Prostate	tumor	PRAD
TCGA.FC.7708.01A.11R.2118.07	24.5577	Prostate	tumor	PRAD
TCGA.FC.7961.01A.11R.A29R.07	25.2083	Prostate	tumor	PRAD
TCGA.FC.A4JI.01A.11R.A250.07	34.8506	Prostate	tumor	PRAD
TCGA.FC.A5OB.01A.11R.A29R.07	27.15	Prostate	tumor	PRAD
TCGA.FC.A66V.01A.21R.A30B.07	24.9945	Prostate	tumor	PRAD
TCGA.FC.A6HD.01A.11R.A31N.07	28.1726	Prostate	tumor	PRAD
TCGA.FC.A8O0.01A.41R.A37L.07	23.0302	Prostate	tumor	PRAD
TCGA.G9.6329.01A.13R.1965.07	24.0004	Prostate	tumor	PRAD
TCGA.G9.6332.01A.11R.1789.07	27.7798	Prostate	tumor	PRAD
TCGA.G9.6333.01A.12R.1965.07	24.0139	Prostate	tumor	PRAD
TCGA.G9.6333.11A.01R.1965.07	22.8309	Prostate	normal	PRAD
TCGA.G9.6336.01A.11R.1789.07	25.6728	Prostate	tumor	PRAD
TCGA.G9.6338.01A.12R.1965.07	21.1847	Prostate	tumor	PRAD
TCGA.G9.6339.01A.12R.A311.07	26.5105	Prostate	tumor	PRAD
TCGA.G9.6342.01A.11R.1965.07	25.9806	Prostate	tumor	PRAD
TCGA.G9.6342.11A.02R.1965.07	21.8898	Prostate	normal	PRAD
TCGA.G9.6343.01A.21R.1965.07	23.741	Prostate	tumor	PRAD
TCGA.G9.6347.01A.11R.A31N.07	20.979	Prostate	tumor	PRAD
TCGA.G9.6348.01A.11R.1789.07	25.594	Prostate	tumor	PRAD
TCGA.G9.6348.11A.01R.1789.07	21.0643	Prostate	normal	PRAD
TCGA.G9.6351.01A.21R.1965.07	23.9034	Prostate	tumor	PRAD
TCGA.G9.6351.11A.01R.1965.07	21.694	Prostate	normal	PRAD
TCGA.G9.6353.01A.11R.1965.07	21.884	Prostate	tumor	PRAD
TCGA.G9.6354.01A.11R.A311.07	25.9545	Prostate	tumor	PRAD
TCGA.G9.6356.01A.11R.1789.07	24.1866	Prostate	tumor	PRAD
TCGA.G9.6356.11A.01R.1789.07	26.235	Prostate	normal	PRAD
TCGA.G9.6361.01A.21R.1965.07	23.6489	Prostate	tumor	PRAD
TCGA.G9.6362.01A.11R.1789.07	27.0833	Prostate	tumor	PRAD
TCGA.G9.6362.11A.01R.1789.07	25.5208	Prostate	normal	PRAD
TCGA.G9.6363.01A.21R.1789.07	25.5828	Prostate	tumor	PRAD
TCGA.G9.6363.11A.01R.1789.07	25.7457	Prostate	normal	PRAD
TCGA.G9.6364.01A.21R.1789.07	24.5906	Prostate	tumor	PRAD
TCGA.G9.6365.01A.11R.1789.07	23.9687	Prostate	tumor	PRAD
TCGA.G9.6365.11A.01R.1789.07	22.2385	Prostate	normal	PRAD
TCGA.G9.6366.01A.11R.2118.07	27.15	Prostate	tumor	PRAD
TCGA.G9.6367.01A.11R.1789.07	22.3055	Prostate	tumor	PRAD
TCGA.G9.6369.01A.21R.1965.07	25.159	Prostate	tumor	PRAD
TCGA.G9.6370.01A.11R.1789.07	22.983	Prostate	tumor	PRAD
TCGA.G9.6371.01A.11R.1789.07	25.0427	Prostate	tumor	PRAD
TCGA.G9.6373.01A.11R.1789.07	24.9882	Prostate	tumor	PRAD
TCGA.G9.6377.01A.11R.1965.07	26.5228	Prostate	tumor	PRAD
TCGA.G9.6378.01A.11R.1789.07	22.4965	Prostate	tumor	PRAD
TCGA.G9.6379.01A.11R.A31N.07	25.399	Prostate	tumor	PRAD
TCGA.G9.6384.01A.11R.1789.07	23.8963	Prostate	tumor	PRAD
TCGA.G9.6384.11A.01R.1858.07	20.4113	Prostate	normal	PRAD
TCGA.G9.6385.01A.11R.1789.07	24.0188	Prostate	tumor	PRAD
TCGA.G9.6494.01A.11R.1789.07	23.7844	Prostate	tumor	PRAD
TCGA.G9.6496.01A.11R.1789.07	27.0632	Prostate	tumor	PRAD
TCGA.G9.6496.11A.01R.1789.07	22.4115	Prostate	normal	PRAD
TCGA.G9.6498.01A.12R.A311.07	22.6166	Prostate	tumor	PRAD
TCGA.G9.6499.01A.12R.1965.07	24.7229	Prostate	tumor	PRAD
TCGA.G9.6499.11A.02R.1965.07	24.1955	Prostate	normal	PRAD
TCGA.G9.7509.01A.11R.A41O.07	23.2728	Prostate	tumor	PRAD
TCGA.G9.7510.01A.11R.2263.07	24.0511	Prostate	tumor	PRAD
TCGA.G9.7519.01A.11R.2263.07	21.9	Prostate	tumor	PRAD
TCGA.G9.7521.01A.11R.2263.07	25.9183	Prostate	tumor	PRAD
TCGA.G9.7522.01A.11R.2263.07	24.5619	Prostate	tumor	PRAD
TCGA.G9.7523.01A.11R.2263.07	20.9317	Prostate	tumor	PRAD
TCGA.G9.7525.01A.31R.2263.07	26.3499	Prostate	tumor	PRAD
TCGA.G9.A9S0.01A.11R.A41O.07	28.7112	Prostate	tumor	PRAD
TCGA.G9.A9S4.01A.11R.A41O.07	27.8812	Prostate	tumor	PRAD
TCGA.G9.A9S7.01A.11R.A41O.07	28.2385	Prostate	tumor	PRAD
TCGA.H9.7775.01A.11R.2118.07	25.8706	Prostate	tumor	PRAD
TCGA.H9.A6BX.01A.31R.A311.07	23.1043	Prostate	tumor	PRAD
TCGA.H9.A6BY.01A.11R.A30B.07	24.4588	Prostate	tumor	PRAD
TCGA.HC.7075.01A.11R.1965.07	25.0196	Prostate	tumor	PRAD
TCGA.HC.7077.01A.11R.1965.07	28.5625	Prostate	tumor	PRAD
TCGA.HC.7078.01A.11R.2118.07	25.7938	Prostate	tumor	PRAD
TCGA.HC.7079.01A.11R.1965.07	25.8961	Prostate	tumor	PRAD
TCGA.HC.7080.01A.11R.1965.07	28.7161	Prostate	tumor	PRAD
TCGA.HC.7081.01A.11R.1965.07	25.9533	Prostate	tumor	PRAD
TCGA.HC.7209.01A.11R.2118.07	26.0498	Prostate	tumor	PRAD
TCGA.HC.7210.01A.11R.2118.07	25.0418	Prostate	tumor	PRAD
TCGA.HC.7211.01A.11R.2118.07	25.9274	Prostate	tumor	PRAD
TCGA.HC.7211.11A.01R.2118.07	22.6576	Prostate	normal	PRAD
TCGA.HC.7212.01A.11R.2118.07	26.3741	Prostate	tumor	PRAD
TCGA.HC.7213.01A.11R.2118.07	28.0116	Prostate	tumor	PRAD
TCGA.HC.7230.01A.11R.2118.07	27.2114	Prostate	tumor	PRAD
TCGA.HC.7231.01A.11R.2118.07	28.1649	Prostate	tumor	PRAD
TCGA.HC.7232.01A.11R.2118.07	25.2809	Prostate	tumor	PRAD
TCGA.HC.7233.01A.11R.2118.07	24.266	Prostate	tumor	PRAD
TCGA.HC.7736.01A.11R.2118.07	24.4893	Prostate	tumor	PRAD
TCGA.HC.7737.01A.11R.2118.07	25.2185	Prostate	tumor	PRAD
TCGA.HC.7737.11A.02R.2118.07	22.0831	Prostate	normal	PRAD
TCGA.HC.7738.01A.11R.2118.07	25.0888	Prostate	tumor	PRAD
TCGA.HC.7738.11A.01R.2118.07	22.6347	Prostate	normal	PRAD
TCGA.HC.7740.01A.11R.2118.07	23.0992	Prostate	tumor	PRAD
TCGA.HC.7740.11A.01R.2118.07	23.1249	Prostate	normal	PRAD
TCGA.HC.7742.01A.11R.2118.07	24.6831	Prostate	tumor	PRAD
TCGA.HC.7742.11A.01R.2118.07	23.3989	Prostate	normal	PRAD
TCGA.HC.7744.01A.11R.2118.07	27.9177	Prostate	tumor	PRAD
TCGA.HC.7745.01A.11R.2118.07	23.8288	Prostate	tumor	PRAD
TCGA.HC.7745.11A.01R.2118.07	22.2735	Prostate	normal	PRAD
TCGA.HC.7747.01A.11R.2118.07	25.9326	Prostate	tumor	PRAD
TCGA.HC.7747.11A.01R.2118.07	23.0574	Prostate	normal	PRAD
TCGA.HC.7748.01A.11R.2118.07	24.645	Prostate	tumor	PRAD
TCGA.HC.7749.01A.11R.2118.07	26.9917	Prostate	tumor	PRAD
TCGA.HC.7750.01A.11R.2118.07	21.7774	Prostate	tumor	PRAD
TCGA.HC.7752.01A.11R.2118.07	26.764	Prostate	tumor	PRAD
TCGA.HC.7752.11A.01R.2118.07	22.0141	Prostate	normal	PRAD
TCGA.HC.7817.01B.11R.A29R.07	26.3588	Prostate	normal	PRAD
TCGA.HC.7818.01A.11R.2118.07	24.2063	Prostate	tumor	PRAD
TCGA.HC.7819.01A.11R.2118.07	27.1268	Prostate	tumor	PRAD
TCGA.HC.7819.11A.01R.2118.07	22.7068	Prostate	normal	PRAD
TCGA.HC.7820.01A.11R.2118.07	25.432	Prostate	tumor	PRAD
TCGA.HC.7821.01A.12R.2118.07	27.2388	Prostate	tumor	PRAD
TCGA.HC.8213.01A.11R.A29R.07	27.8784	Prostate	tumor	PRAD
TCGA.HC.8216.01A.11R.A29R.07	26.4131	Prostate	tumor	PRAD
TCGA.HC.8256.01A.11R.2263.07	25.0359	Prostate	tumor	PRAD
TCGA.HC.8257.01A.11R.2263.07	25.7252	Prostate	tumor	PRAD
TCGA.HC.8258.01A.11R.2263.07	23.8567	Prostate	tumor	PRAD
TCGA.HC.8258.11A.01R.2263.07	23.2574	Prostate	normal	PRAD
TCGA.HC.8259.01A.11R.2263.07	24.9165	Prostate	tumor	PRAD
TCGA.HC.8259.11A.01R.2263.07	21.6084	Prostate	normal	PRAD
TCGA.HC.8260.01A.11R.2263.07	24.5336	Prostate	tumor	PRAD
TCGA.HC.8260.11A.01R.2263.07	22.6303	Prostate	normal	PRAD
TCGA.HC.8261.01A.11R.2263.07	25.3103	Prostate	tumor	PRAD
TCGA.HC.8262.01A.11R.2263.07	25.7876	Prostate	tumor	PRAD
TCGA.HC.8262.11A.01R.2263.07	22.9254	Prostate	normal	PRAD
TCGA.HC.8264.01B.11R.2403.07	22.4014	Prostate	normal	PRAD
TCGA.HC.8265.01A.11R.2263.07	25.8823	Prostate	tumor	PRAD
TCGA.HC.8266.01A.11R.2263.07	23.6431	Prostate	tumor	PRAD
TCGA.HC.A48F.01A.11R.A250.07	27.4446	Prostate	tumor	PRAD
TCGA.HC.A4ZV.01A.11R.A26U.07	26.8601	Prostate	tumor	PRAD
TCGA.HC.A631.01A.11R.A29R.07	29.72	Prostate	tumor	PRAD
TCGA.HC.A632.01A.11R.A29R.07	25.591	Prostate	tumor	PRAD
TCGA.HC.A6AL.01A.11R.A30B.07	26.6526	Prostate	tumor	PRAD
TCGA.HC.A6AN.01A.11R.A30B.07	27.5326	Prostate	tumor	PRAD
TCGA.HC.A6AO.01A.11R.A30B.07	28.7901	Prostate	tumor	PRAD
TCGA.HC.A6AP.01A.11R.A30B.07	25.4184	Prostate	tumor	PRAD
TCGA.HC.A6AQ.01A.11R.A30B.07	25.9033	Prostate	tumor	PRAD
TCGA.HC.A6AS.01A.11R.A30B.07	24.9422	Prostate	tumor	PRAD
TCGA.HC.A6HX.01A.11R.A31N.07	24.8578	Prostate	tumor	PRAD
TCGA.HC.A6HY.01A.11R.A31N.07	26.2562	Prostate	tumor	PRAD
TCGA.HC.A76W.01A.11R.A33R.07	25.2168	Prostate	tumor	PRAD
TCGA.HC.A76X.01A.11R.A33R.07	26.4796	Prostate	tumor	PRAD
TCGA.HC.A8CY.01A.11R.A36G.07	27.4912	Prostate	tumor	PRAD
TCGA.HC.A8D0.01A.11R.A36G.07	24.8488	Prostate	tumor	PRAD
TCGA.HC.A8D1.01A.11R.A36G.07	24.1397	Prostate	tumor	PRAD
TCGA.HC.A9TE.01A.11R.A41O.07	26.1287	Prostate	tumor	PRAD
TCGA.HC.A9TH.01A.11R.A41O.07	30.1076	Prostate	tumor	PRAD
TCGA.HI.7168.01A.11R.2118.07	23.5283	Prostate	tumor	PRAD
TCGA.HI.7169.01A.11R.2118.07	20.5853	Prostate	tumor	PRAD
TCGA.HI.7170.01A.11R.2118.07	22.0851	Prostate	tumor	PRAD
TCGA.HI.7171.01A.12R.2118.07	26.7552	Prostate	tumor	PRAD
TCGA.J4.8198.01A.11R.2263.07	23.7553	Prostate	tumor	PRAD
TCGA.J4.8200.01A.11R.A29R.07	21.7495	Prostate	tumor	PRAD
TCGA.J4.A67K.01A.21R.A30B.07	27.7133	Prostate	tumor	PRAD
TCGA.J4.A67L.01A.11R.A30B.07	26.8515	Prostate	tumor	PRAD
TCGA.J4.A67M.01A.11R.A30B.07	24.6093	Prostate	tumor	PRAD
TCGA.J4.A67N.01A.11R.A30B.07	28.4639	Prostate	tumor	PRAD
TCGA.J4.A67O.01A.11R.A30B.07	21.9233	Prostate	tumor	PRAD
TCGA.J4.A67Q.01A.21R.A30B.07	23.5418	Prostate	tumor	PRAD
TCGA.J4.A67R.01A.21R.A30B.07	24.2333	Prostate	tumor	PRAD
TCGA.J4.A67S.01A.11R.A30B.07	25.6006	Prostate	tumor	PRAD
TCGA.J4.A67T.01A.11R.A311.07	24.6193	Prostate	tumor	PRAD
TCGA.J4.A6G1.01A.11R.A311.07	24.2633	Prostate	tumor	PRAD
TCGA.J4.A6G3.01A.11R.A311.07	25.325	Prostate	tumor	PRAD
TCGA.J4.A6M7.01A.11R.A31N.07	25.5622	Prostate	tumor	PRAD
TCGA.J4.A83I.01A.11R.A36G.07	28.8477	Prostate	tumor	PRAD
TCGA.J4.A83J.01A.11R.A36G.07	25.3561	Prostate	tumor	PRAD
TCGA.J4.A83J.11A.11R.A36G.07	22.3956	Prostate	normal	PRAD
TCGA.J4.A83K.01A.11R.A352.07	23.4861	Prostate	tumor	PRAD
TCGA.J4.A83L.01A.11R.A352.07	22.5021	Prostate	tumor	PRAD
TCGA.J4.A83M.01A.11R.A352.07	25.1198	Prostate	tumor	PRAD
TCGA.J4.A83N.01A.11R.A352.07	26.1379	Prostate	tumor	PRAD
TCGA.J4.AATV.01A.11R.A41O.07	22.2561	Prostate	tumor	PRAD
TCGA.J4.AATZ.01A.11R.A41O.07	28.8564	Prostate	tumor	PRAD
TCGA.J4.AAU2.01A.11R.A41O.07	23.2673	Prostate	tumor	PRAD
TCGA.J9.A52B.01A.11R.A26U.07	26.2584	Prostate	tumor	PRAD
TCGA.J9.A52C.01A.11R.A26U.07	24.4741	Prostate	tumor	PRAD
TCGA.J9.A52D.01A.11R.A29R.07	27.9563	Prostate	tumor	PRAD
TCGA.J9.A52E.01A.11R.A26U.07	28.3196	Prostate	tumor	PRAD
TCGA.J9.A8CK.01A.11R.A352.07	25.0564	Prostate	tumor	PRAD
TCGA.J9.A8CL.01A.11R.A352.07	26.5278	Prostate	tumor	PRAD
TCGA.J9.A8CM.01A.11R.A352.07	25.2519	Prostate	tumor	PRAD
TCGA.J9.A8CN.01A.11R.A352.07	24.2251	Prostate	tumor	PRAD
TCGA.J9.A8CP.01A.11R.A352.07	24.677	Prostate	tumor	PRAD
TCGA.KC.A4BL.01A.31R.A250.07	23.8118	Prostate	tumor	PRAD
TCGA.KC.A4BN.01A.61R.A250.07	24.9212	Prostate	tumor	PRAD
TCGA.KC.A4BR.01A.32R.A32Y.07	20.8574	Prostate	tumor	PRAD
TCGA.KC.A4BV.01A.31R.A26U.07	25.5029	Prostate	tumor	PRAD
TCGA.KC.A7F3.01A.21R.A33R.07	25.3592	Prostate	tumor	PRAD
TCGA.KC.A7F5.01A.11R.A33R.07	29.0145	Prostate	tumor	PRAD
TCGA.KC.A7F6.01A.11R.A33R.07	25.141	Prostate	tumor	PRAD
TCGA.KC.A7FA.01A.21R.A33R.07	24.0235	Prostate	tumor	PRAD
TCGA.KC.A7FD.01A.11R.A33R.07	27.3613	Prostate	tumor	PRAD
TCGA.KC.A7FE.01A.12R.A33R.07	22.4683	Prostate	tumor	PRAD
TCGA.KK.A59V.01A.11R.A29R.07	28.3766	Prostate	tumor	PRAD
TCGA.KK.A59X.01A.11R.A29R.07	28.6898	Prostate	tumor	PRAD
TCGA.KK.A59Y.01A.11R.A26U.07	28.7758	Prostate	tumor	PRAD
TCGA.KK.A59Z.01A.12R.A26U.07	24.2748	Prostate	tumor	PRAD
TCGA.KK.A5A1.01A.11R.A29R.07	24.606	Prostate	tumor	PRAD
TCGA.KK.A6DY.01A.12R.A311.07	25.635	Prostate	tumor	PRAD
TCGA.KK.A6E0.01A.11R.A311.07	27.7075	Prostate	tumor	PRAD
TCGA.KK.A6E1.01A.11R.A311.07	30.8682	Prostate	tumor	PRAD
TCGA.KK.A6E2.01A.11R.A311.07	26.8475	Prostate	tumor	PRAD
TCGA.KK.A6E3.01A.21R.A30B.07	22.8003	Prostate	tumor	PRAD
TCGA.KK.A6E4.01A.11R.A30B.07	26.8428	Prostate	tumor	PRAD
TCGA.KK.A6E5.01A.11R.A311.07	26.0526	Prostate	tumor	PRAD
TCGA.KK.A6E6.01A.11R.A311.07	25.2743	Prostate	tumor	PRAD
TCGA.KK.A6E7.01A.11R.A31N.07	27.1676	Prostate	tumor	PRAD
TCGA.KK.A6E8.01A.11R.A31N.07	26.0282	Prostate	tumor	PRAD
TCGA.KK.A7AP.01A.12R.A33R.07	29.8759	Prostate	tumor	PRAD
TCGA.KK.A7AQ.01A.11R.A33R.07	25.9736	Prostate	tumor	PRAD
TCGA.KK.A7AU.01A.11R.A32O.07	31.3528	Prostate	tumor	PRAD
TCGA.KK.A7AV.01A.11R.A32O.07	24.925	Prostate	tumor	PRAD
TCGA.KK.A7AW.01A.11R.A32O.07	27.2985	Prostate	tumor	PRAD
TCGA.KK.A7AY.01A.11R.A33R.07	27.2628	Prostate	tumor	PRAD
TCGA.KK.A7AZ.01A.12R.A32O.07	27.8541	Prostate	tumor	PRAD
TCGA.KK.A7B0.01A.11R.A32O.07	26.2078	Prostate	tumor	PRAD
TCGA.KK.A7B1.01A.11R.A32O.07	24.7896	Prostate	tumor	PRAD
TCGA.KK.A7B2.01A.12R.A32O.07	25.9458	Prostate	tumor	PRAD
TCGA.KK.A7B3.01A.11R.A33R.07	26.5653	Prostate	tumor	PRAD
TCGA.KK.A7B4.01A.11R.A32O.07	28.2614	Prostate	tumor	PRAD
TCGA.KK.A8I4.01A.11R.A36G.07	24.7245	Prostate	tumor	PRAD
TCGA.KK.A8I5.01A.11R.A36G.07	24.408	Prostate	tumor	PRAD
TCGA.KK.A8I6.01A.11R.A36G.07	27.4474	Prostate	tumor	PRAD
TCGA.KK.A8I7.01A.21R.A36G.07	24.0377	Prostate	tumor	PRAD
TCGA.KK.A8I8.01A.11R.A36G.07	28.0759	Prostate	tumor	PRAD
TCGA.KK.A8I9.01A.11R.A36G.07	26.4022	Prostate	tumor	PRAD
TCGA.KK.A8IA.01A.11R.A36G.07	28.5133	Prostate	tumor	PRAD
TCGA.KK.A8IB.01A.11R.A36G.07	25.3503	Prostate	tumor	PRAD
TCGA.KK.A8IC.01A.11R.A36G.07	25.2322	Prostate	tumor	PRAD
TCGA.KK.A8ID.01A.11R.A36G.07	28.9791	Prostate	tumor	PRAD
TCGA.KK.A8IF.01A.11R.A36G.07	27.8318	Prostate	tumor	PRAD
TCGA.KK.A8IG.01A.11R.A36G.07	22.0906	Prostate	tumor	PRAD
TCGA.KK.A8IH.01A.11R.A36G.07	27.7072	Prostate	tumor	PRAD
TCGA.KK.A8II.01A.11R.A36G.07	29.5369	Prostate	tumor	PRAD
TCGA.KK.A8IJ.01A.11R.A352.07	25.403	Prostate	tumor	PRAD
TCGA.KK.A8IK.01A.11R.A36G.07	28.4292	Prostate	tumor	PRAD
TCGA.KK.A8IL.01A.11R.A36G.07	26.5232	Prostate	tumor	PRAD
TCGA.KK.A8IM.01A.11R.A36G.07	25.0488	Prostate	tumor	PRAD
TCGA.M7.A71Y.01A.22R.A32O.07	25.5551	Prostate	tumor	PRAD
TCGA.M7.A71Z.01A.12R.A32O.07	27.3468	Prostate	tumor	PRAD
TCGA.M7.A720.01A.12R.A32O.07	25.2785	Prostate	tumor	PRAD
TCGA.M7.A721.01A.12R.A32O.07	25.7794	Prostate	tumor	PRAD
TCGA.M7.A722.01A.12R.A36G.07	28.4995	Prostate	tumor	PRAD
TCGA.M7.A723.01A.12R.A32O.07	24.392	Prostate	tumor	PRAD
TCGA.M7.A724.01A.12R.A32O.07	30.2492	Prostate	tumor	PRAD
TCGA.M7.A725.01A.12R.A32O.07	30.5307	Prostate	tumor	PRAD
TCGA.MG.AAMC.01A.11R.A41O.07	27.4016	Prostate	tumor	PRAD
TCGA.QU.A6IL.01A.11R.A31N.07	26.1365	Prostate	tumor	PRAD
TCGA.QU.A6IM.01A.11R.A31N.07	23.9827	Prostate	tumor	PRAD
TCGA.QU.A6IN.01A.11R.A31N.07	27.9003	Prostate	tumor	PRAD
TCGA.QU.A6IO.01A.11R.A31N.07	24.6231	Prostate	tumor	PRAD
TCGA.QU.A6IP.01A.11R.A31N.07	24.9975	Prostate	tumor	PRAD
TCGA.SU.A7E7.01A.22R.A33R.07	24.9719	Prostate	tumor	PRAD
TCGA.TK.A8OK.01A.22R.A36G.07	22.8848	Prostate	tumor	PRAD
TCGA.TP.A8TT.01A.12R.A41O.07	25.9091	Prostate	tumor	PRAD
TCGA.TP.A8TV.01A.11R.A41O.07	28.1552	Prostate	tumor	PRAD
TCGA.V1.A8MF.01A.11R.A36G.07	23.3416	Prostate	tumor	PRAD
TCGA.V1.A8MG.01A.11R.A36G.07	24.2521	Prostate	tumor	PRAD
TCGA.V1.A8MJ.01A.11R.A36G.07	25.2358	Prostate	tumor	PRAD
TCGA.V1.A8MK.01A.11R.A36G.07	22.4585	Prostate	tumor	PRAD
TCGA.V1.A8ML.01A.11R.A37L.07	23.7016	Prostate	tumor	PRAD
TCGA.V1.A8MM.01A.11R.A37L.07	26.3532	Prostate	tumor	PRAD
TCGA.V1.A8MU.01A.11R.A37L.07	23.4217	Prostate	tumor	PRAD
TCGA.V1.A8WL.01A.11R.A37L.07	23.0295	Prostate	tumor	PRAD
TCGA.V1.A8WN.01A.11R.A37L.07	23.1961	Prostate	tumor	PRAD
TCGA.V1.A8WS.01A.11R.A37L.07	26.2231	Prostate	tumor	PRAD
TCGA.V1.A8WV.01A.11R.A37L.07	27.5347	Prostate	tumor	PRAD
TCGA.V1.A8WW.01A.11R.A37L.07	28.613	Prostate	tumor	PRAD
TCGA.V1.A8X3.01A.11R.A37L.07	22.8405	Prostate	tumor	PRAD
TCGA.V1.A9O5.01A.11R.A41O.07	27.9612	Prostate	tumor	PRAD
TCGA.V1.A9O5.06A.11R.A41O.07	30.3523	Prostate	normal	PRAD
TCGA.V1.A9O7.01A.21R.A41O.07	21.9808	Prostate	tumor	PRAD
TCGA.V1.A9O9.01A.11R.A41O.07	27.1355	Prostate	tumor	PRAD
TCGA.V1.A9OA.01A.11R.A41O.07	24.5835	Prostate	tumor	PRAD
TCGA.V1.A9OF.01A.11R.A41O.07	26.2467	Prostate	tumor	PRAD
TCGA.V1.A9OH.01A.11R.A41O.07	26.1821	Prostate	tumor	PRAD
TCGA.V1.A9OL.01A.11R.A41O.07	29.0332	Prostate	tumor	PRAD
TCGA.V1.A9OQ.01A.11R.A41O.07	23.1252	Prostate	tumor	PRAD
TCGA.V1.A9OT.01A.11R.A41O.07	24.6274	Prostate	tumor	PRAD
TCGA.V1.A9OX.01A.11R.A41O.07	24.908	Prostate	tumor	PRAD
TCGA.V1.A9OY.01A.11R.A41O.07	25.2594	Prostate	tumor	PRAD
TCGA.V1.A9Z7.01A.11R.A41O.07	22.8965	Prostate	tumor	PRAD
TCGA.V1.A9Z8.01A.11R.A41O.07	23.6005	Prostate	tumor	PRAD
TCGA.V1.A9Z9.01A.21R.A41O.07	26.1546	Prostate	tumor	PRAD
TCGA.V1.A9ZG.01A.11R.A41O.07	25.5772	Prostate	tumor	PRAD
TCGA.V1.A9ZI.01A.11R.A41O.07	25.4701	Prostate	tumor	PRAD
TCGA.V1.A9ZK.01A.11R.A41O.07	25.147	Prostate	tumor	PRAD
TCGA.V1.A9ZR.01A.11R.A41O.07	25.5423	Prostate	tumor	PRAD
TCGA.VN.A88I.01A.11R.A352.07	22.7245	Prostate	tumor	PRAD
TCGA.VN.A88K.01A.11R.A352.07	24.7308	Prostate	tumor	PRAD
TCGA.VN.A88L.01A.11R.A352.07	23.6549	Prostate	tumor	PRAD
TCGA.VN.A88M.01A.11R.A352.07	26.15	Prostate	tumor	PRAD
TCGA.VN.A88N.01A.11R.A36G.07	27.0869	Prostate	tumor	PRAD
TCGA.VN.A88O.01A.11R.A352.07	23.4531	Prostate	tumor	PRAD
TCGA.VN.A88P.01A.11R.A352.07	22.5849	Prostate	tumor	PRAD
TCGA.VN.A88Q.01A.11R.A352.07	26.756	Prostate	tumor	PRAD
TCGA.VN.A88R.01A.11R.A36G.07	27.2031	Prostate	tumor	PRAD
TCGA.VN.A943.01A.11R.A41O.07	27.6449	Prostate	tumor	PRAD
TCGA.VP.A872.01A.11R.A352.07	25.8461	Prostate	tumor	PRAD
TCGA.VP.A875.01A.31R.A352.07	28.845	Prostate	tumor	PRAD
TCGA.VP.A876.01A.11R.A352.07	27.0019	Prostate	tumor	PRAD
TCGA.VP.A878.01A.31R.A352.07	25.1851	Prostate	tumor	PRAD
TCGA.VP.A879.01A.11R.A352.07	22.8558	Prostate	tumor	PRAD
TCGA.VP.A87B.01A.11R.A352.07	26.043	Prostate	tumor	PRAD
TCGA.VP.A87C.01A.11R.A352.07	25.6637	Prostate	tumor	PRAD
TCGA.VP.A87D.01A.11R.A352.07	27.5791	Prostate	tumor	PRAD
TCGA.VP.A87E.01A.31R.A352.07	21.4233	Prostate	tumor	PRAD
TCGA.VP.A87H.01A.11R.A352.07	25.1275	Prostate	tumor	PRAD
TCGA.VP.A87J.01A.11R.A352.07	26.3066	Prostate	tumor	PRAD
TCGA.VP.A87K.01A.11R.A352.07	27.9608	Prostate	tumor	PRAD
TCGA.VP.AA1N.01A.31R.A41O.07	25.1762	Prostate	tumor	PRAD
TCGA.WW.A8ZI.01A.11R.A37L.07	25.4216	Prostate	tumor	PRAD
TCGA.X4.A8KQ.01A.12R.A36G.07	25.7185	Prostate	tumor	PRAD
TCGA.X4.A8KS.01A.12R.A36G.07	23.8918	Prostate	tumor	PRAD
TCGA.XA.A8JR.01A.11R.A36G.07	22.8564	Prostate	tumor	PRAD
TCGA.XJ.A83F.01A.11R.A352.07	26.2336	Prostate	tumor	PRAD
TCGA.XJ.A83G.01A.11R.A352.07	26.0271	Prostate	tumor	PRAD
TCGA.XJ.A83H.01A.11R.A352.07	24.9937	Prostate	tumor	PRAD
TCGA.XJ.A9DI.01A.11R.A37L.07	26.8444	Prostate	tumor	PRAD
TCGA.XJ.A9DK.01A.11R.A37L.07	25.051	Prostate	tumor	PRAD
TCGA.XJ.A9DQ.01A.11R.A37L.07	23.5063	Prostate	tumor	PRAD
TCGA.XJ.A9DX.01A.11R.A37L.07	27.3314	Prostate	tumor	PRAD
TCGA.XK.AAIR.01A.11R.A41O.07	25.1325	Prostate	tumor	PRAD
TCGA.XK.AAIV.01A.11R.A41O.07	28.0546	Prostate	tumor	PRAD
TCGA.XK.AAIW.01A.11R.A41O.07	33.7224	Prostate	tumor	PRAD
TCGA.XK.AAJ3.01A.11R.A41O.07	26.9961	Prostate	tumor	PRAD
TCGA.XK.AAJA.01A.11R.A41O.07	27.4313	Prostate	tumor	PRAD
TCGA.XK.AAJP.01A.11R.A41O.07	29.2621	Prostate	tumor	PRAD
TCGA.XK.AAJR.01A.11R.A41O.07	25.5115	Prostate	tumor	PRAD
TCGA.XK.AAJT.01A.11R.A41O.07	23.6079	Prostate	tumor	PRAD
TCGA.XK.AAJU.01A.11R.A41O.07	23.8433	Prostate	tumor	PRAD
TCGA.XK.AAK1.01A.11R.A41O.07	27.1266	Prostate	tumor	PRAD
TCGA.XQ.A8TA.01A.11R.A36G.07	29.9887	Prostate	tumor	PRAD
TCGA.XQ.A8TB.01A.11R.A36G.07	24.5345	Prostate	tumor	PRAD
TCGA.Y6.A8TL.01A.21R.A37L.07	23.9209	Prostate	tumor	PRAD
TCGA.Y6.A9XI.01A.11R.A41O.07	26.6557	Prostate	tumor	PRAD
TCGA.YJ.A8SW.01A.11R.A37L.07	27.0028	Prostate	tumor	PRAD
TCGA.YL.A8HJ.01A.11R.A36G.07	23.8056	Prostate	tumor	PRAD
TCGA.YL.A8HK.01A.11R.A36G.07	25.5502	Prostate	tumor	PRAD
TCGA.YL.A8HL.01A.11R.A36G.07	29.244	Prostate	tumor	PRAD
TCGA.YL.A8HM.01A.11R.A36G.07	28.6896	Prostate	tumor	PRAD
TCGA.YL.A8HO.01A.11R.A36G.07	22.4269	Prostate	tumor	PRAD
TCGA.YL.A8S8.01A.11R.A37L.07	24.3738	Prostate	tumor	PRAD
TCGA.YL.A8S9.01A.11R.A37L.07	28.8423	Prostate	tumor	PRAD
TCGA.YL.A8SA.01A.21R.A37L.07	29.4299	Prostate	tumor	PRAD
TCGA.YL.A8SB.01A.31R.A37L.07	23.5695	Prostate	tumor	PRAD
TCGA.YL.A8SC.01A.11R.A37L.07	28.6341	Prostate	tumor	PRAD
TCGA.YL.A8SF.01A.11R.A37L.07	26.7493	Prostate	tumor	PRAD
TCGA.YL.A8SH.01B.11R.A37L.07	24.6631	Prostate	normal	PRAD
TCGA.YL.A8SI.01A.11R.A41O.07	22.3805	Prostate	tumor	PRAD
TCGA.YL.A8SJ.01B.11R.A37L.07	24.8597	Prostate	normal	PRAD
TCGA.YL.A8SK.01B.21R.A37L.07	23.3862	Prostate	normal	PRAD
TCGA.YL.A8SL.01B.21R.A37L.07	30.4662	Prostate	normal	PRAD
TCGA.YL.A8SO.01B.31R.A37L.07	26.4886	Prostate	normal	PRAD
TCGA.YL.A8SP.01B.11R.A37L.07	25.4701	Prostate	normal	PRAD
TCGA.YL.A8SQ.01B.11R.A37L.07	22.3793	Prostate	normal	PRAD
TCGA.YL.A8SR.01B.11R.A37L.07	24.8498	Prostate	normal	PRAD
TCGA.YL.A9WH.01A.11R.A37L.07	29.2993	Prostate	tumor	PRAD
TCGA.YL.A9WI.01A.11R.A37L.07	25.772	Prostate	tumor	PRAD
TCGA.YL.A9WJ.01A.11R.A37L.07	24.7517	Prostate	tumor	PRAD
TCGA.YL.A9WK.01A.11R.A37L.07	21.3319	Prostate	tumor	PRAD
TCGA.YL.A9WL.01A.11R.A41O.07	29.8779	Prostate	tumor	PRAD
TCGA.YL.A9WX.01A.21R.A41O.07	24.11	Prostate	tumor	PRAD
TCGA.YL.A9WY.01A.11R.A41O.07	27.6342	Prostate	tumor	PRAD
TCGA.ZG.A8QW.01A.11R.A37L.07	25.5011	Prostate	tumor	PRAD
TCGA.ZG.A8QX.01A.11R.A37L.07	21.4523	Prostate	tumor	PRAD
TCGA.ZG.A8QY.01A.11R.A37L.07	24.2975	Prostate	tumor	PRAD
TCGA.ZG.A8QZ.01A.11R.A37L.07	25.3703	Prostate	tumor	PRAD
TCGA.ZG.A9KY.01A.11R.A41O.07	26.6488	Prostate	tumor	PRAD
TCGA.ZG.A9L0.01A.11R.A41O.07	26.8709	Prostate	tumor	PRAD
TCGA.ZG.A9L1.01A.11R.A41O.07	21.6703	Prostate	tumor	PRAD
TCGA.ZG.A9L2.01A.31R.A41O.07	22.7942	Prostate	tumor	PRAD
TCGA.ZG.A9L4.01A.11R.A41O.07	24.1506	Prostate	tumor	PRAD
TCGA.ZG.A9L5.01A.12R.A41O.07	27.4084	Prostate	tumor	PRAD
TCGA.ZG.A9L6.01A.11R.A41O.07	21.7577	Prostate	tumor	PRAD
TCGA.ZG.A9L9.01A.11R.A41O.07	24.6536	Prostate	tumor	PRAD
TCGA.ZG.A9LB.01A.11R.A41O.07	23.2473	Prostate	tumor	PRAD
TCGA.ZG.A9LM.01A.11R.A41O.07	25.647	Prostate	tumor	PRAD
TCGA.ZG.A9LN.01A.11R.A41O.07	24.7923	Prostate	tumor	PRAD
TCGA.ZG.A9LS.01A.12R.A41O.07	25.0189	Prostate	tumor	PRAD
TCGA.ZG.A9LU.01A.11R.A41O.07	24.3542	Prostate	tumor	PRAD
TCGA.ZG.A9LY.01A.11R.A41O.07	25.9857	Prostate	tumor	PRAD
TCGA.ZG.A9LZ.01A.11R.A41O.07	28.3247	Prostate	tumor	PRAD
TCGA.ZG.A9M4.01A.11R.A41O.07	26.6292	Prostate	tumor	PRAD
TCGA.ZG.A9MC.01A.31R.A41O.07	25.7521	Prostate	tumor	PRAD
TCGA.ZG.A9N3.01A.11R.A41O.07	26.0388	Prostate	tumor	PRAD
TCGA.ZG.A9ND.01A.11R.A41O.07	25.4559	Prostate	tumor	PRAD
TCGA.ZG.A9NI.01A.11R.A41O.07	22.2539	Prostate	tumor	PRAD
TCGA.KL.8323.01A.21R.2315.07	31.0329	Kidney	tumor	KICH
TCGA.KL.8324.01A.11R.2315.07	30.5542	Kidney	tumor	KICH
TCGA.KL.8324.11A.01R.2315.07	25.7421	Kidney	normal	KICH
TCGA.KL.8325.01A.11R.2315.07	31.4697	Kidney	tumor	KICH
TCGA.KL.8326.01A.11R.2315.07	30.3285	Kidney	tumor	KICH
TCGA.KL.8326.11A.01R.2315.07	25.2832	Kidney	normal	KICH
TCGA.KL.8327.01A.11R.2315.07	28.5906	Kidney	tumor	KICH
TCGA.KL.8328.01A.11R.2315.07	30.7601	Kidney	tumor	KICH
TCGA.KL.8329.01A.11R.2315.07	31.7442	Kidney	tumor	KICH
TCGA.KL.8329.11A.01R.2315.07	25.4716	Kidney	normal	KICH
TCGA.KL.8330.01A.11R.2315.07	33.2849	Kidney	tumor	KICH
TCGA.KL.8331.01A.11R.2315.07	31.3038	Kidney	tumor	KICH
TCGA.KL.8332.01A.11R.2315.07	29.5083	Kidney	tumor	KICH
TCGA.KL.8332.11A.01R.2315.07	24.8653	Kidney	normal	KICH
TCGA.KL.8333.01A.11R.2315.07	24.753	Kidney	tumor	KICH
TCGA.KL.8334.01A.11R.2315.07	29.4683	Kidney	tumor	KICH
TCGA.KL.8335.01A.11R.2315.07	31.4059	Kidney	tumor	KICH
TCGA.KL.8336.01A.11R.2315.07	30.3877	Kidney	tumor	KICH
TCGA.KL.8336.11A.01R.2315.07	25.9579	Kidney	normal	KICH
TCGA.KL.8337.01A.11R.2315.07	29.8057	Kidney	tumor	KICH
TCGA.KL.8338.01A.11R.2315.07	31.0255	Kidney	tumor	KICH
TCGA.KL.8339.01A.11R.2315.07	31.8308	Kidney	tumor	KICH
TCGA.KL.8339.11A.01R.2315.07	25.1053	Kidney	normal	KICH
TCGA.KL.8340.01A.11R.2315.07	29.4065	Kidney	tumor	KICH
TCGA.KL.8341.01A.11R.2315.07	30.8954	Kidney	tumor	KICH
TCGA.KL.8342.01A.11R.2315.07	30.4476	Kidney	tumor	KICH
TCGA.KL.8343.01A.11R.2315.07	29.2095	Kidney	tumor	KICH
TCGA.KL.8344.01A.11R.2315.07	30.72	Kidney	tumor	KICH
TCGA.KL.8345.01A.11R.2315.07	29.2353	Kidney	tumor	KICH
TCGA.KL.8346.01A.11R.2315.07	31.4861	Kidney	tumor	KICH
TCGA.KM.8438.01A.11R.2315.07	31.6512	Kidney	tumor	KICH
TCGA.KM.8439.01A.11R.2315.07	32.1478	Kidney	tumor	KICH
TCGA.KM.8440.01A.11R.2315.07	31.4945	Kidney	tumor	KICH
TCGA.KM.8441.01A.11R.2315.07	30.0459	Kidney	tumor	KICH
TCGA.KM.8442.01A.11R.2315.07	31.8047	Kidney	tumor	KICH
TCGA.KM.8443.01A.11R.2315.07	30.8031	Kidney	tumor	KICH
TCGA.KM.8476.01A.11R.2315.07	28.8031	Kidney	tumor	KICH
TCGA.KM.8477.01A.11R.2315.07	32.9177	Kidney	tumor	KICH
TCGA.KM.8639.01A.11R.2403.07	32.8096	Kidney	tumor	KICH
TCGA.KN.8418.01A.11R.2315.07	32.0711	Kidney	tumor	KICH
TCGA.KN.8419.01A.11R.2315.07	29.8105	Kidney	tumor	KICH
TCGA.KN.8419.11A.01R.2315.07	26.7931	Kidney	normal	KICH
TCGA.KN.8421.01A.11R.2315.07	31.284	Kidney	tumor	KICH
TCGA.KN.8422.01A.11R.2315.07	32.6059	Kidney	tumor	KICH
TCGA.KN.8422.11A.01R.2315.07	24.0555	Kidney	normal	KICH
TCGA.KN.8423.01A.11R.2315.07	30.1421	Kidney	tumor	KICH
TCGA.KN.8423.11A.01R.2315.07	26.8639	Kidney	normal	KICH
TCGA.KN.8424.01A.11R.2315.07	30.4603	Kidney	tumor	KICH
TCGA.KN.8424.11A.01R.2315.07	24.5493	Kidney	normal	KICH
TCGA.KN.8425.01A.11R.2315.07	30.2681	Kidney	tumor	KICH
TCGA.KN.8425.11A.01R.2315.07	25.8972	Kidney	normal	KICH
TCGA.KN.8426.01A.11R.2315.07	32.8865	Kidney	tumor	KICH
TCGA.KN.8426.11A.01R.2315.07	26.854	Kidney	normal	KICH
TCGA.KN.8427.01A.11R.2315.07	29.2164	Kidney	tumor	KICH
TCGA.KN.8427.11A.01R.2315.07	28.0924	Kidney	normal	KICH
TCGA.KN.8428.01A.11R.2315.07	29.9168	Kidney	tumor	KICH
TCGA.KN.8428.11A.01R.2315.07	25.1562	Kidney	normal	KICH
TCGA.KN.8429.01A.11R.2315.07	30.3241	Kidney	tumor	KICH
TCGA.KN.8429.11A.01R.2315.07	26.3518	Kidney	normal	KICH
TCGA.KN.8430.01A.11R.2315.07	31.3179	Kidney	tumor	KICH
TCGA.KN.8430.11A.01R.2315.07	26.7936	Kidney	normal	KICH
TCGA.KN.8431.01A.11R.2315.07	31.642	Kidney	tumor	KICH
TCGA.KN.8431.11A.01R.2315.07	26.5967	Kidney	normal	KICH
TCGA.KN.8432.01A.11R.2315.07	29.6822	Kidney	tumor	KICH
TCGA.KN.8432.11A.01R.2315.07	27.7712	Kidney	normal	KICH
TCGA.KN.8433.01A.11R.2315.07	27.9144	Kidney	tumor	KICH
TCGA.KN.8433.11A.01R.2315.07	24.5694	Kidney	normal	KICH
TCGA.KN.8434.01A.11R.2315.07	29.2992	Kidney	tumor	KICH
TCGA.KN.8434.11A.01R.2315.07	25.1024	Kidney	normal	KICH
TCGA.KN.8435.01A.11R.2315.07	29.8758	Kidney	tumor	KICH
TCGA.KN.8435.11A.01R.2315.07	25.7621	Kidney	normal	KICH
TCGA.KN.8436.01A.11R.2315.07	32.9719	Kidney	tumor	KICH
TCGA.KN.8436.11A.01R.2315.07	25.5097	Kidney	normal	KICH
TCGA.KN.8437.01A.11R.2315.07	29.101	Kidney	tumor	KICH
TCGA.KN.8437.11A.01R.2315.07	25.6474	Kidney	normal	KICH
TCGA.KO.8403.01A.11R.2315.07	29.0737	Kidney	tumor	KICH
TCGA.KO.8403.11A.01R.2315.07	26.1268	Kidney	normal	KICH
TCGA.KO.8404.01A.11R.2315.07	33.5327	Kidney	tumor	KICH
TCGA.KO.8405.01A.11R.2315.07	31.5492	Kidney	tumor	KICH
TCGA.KO.8406.01A.11R.2315.07	30.5388	Kidney	tumor	KICH
TCGA.KO.8407.01A.11R.2315.07	29.95	Kidney	tumor	KICH
TCGA.KO.8408.01A.11R.2315.07	28.4596	Kidney	tumor	KICH
TCGA.KO.8409.01A.11R.2315.07	29.7344	Kidney	tumor	KICH
TCGA.KO.8410.01A.11R.2315.07	31.03	Kidney	tumor	KICH
TCGA.KO.8411.01A.11R.2315.07	27.8424	Kidney	tumor	KICH
TCGA.KO.8413.01A.11R.2315.07	30.2499	Kidney	tumor	KICH
TCGA.KO.8414.01A.11R.2315.07	30.6507	Kidney	tumor	KICH
TCGA.KO.8415.01A.11R.2315.07	33.1221	Kidney	tumor	KICH
TCGA.KO.8415.11A.01R.2315.07	24.5648	Kidney	normal	KICH
TCGA.KO.8417.01A.11R.2315.07	30.6153	Kidney	tumor	KICH
TCGA.3Z.A93Z.01A.11R.A37O.07	25.7369	Kidney	tumor	KIRC
TCGA.6D.AA2E.01A.11R.A37O.07	25.5957	Kidney	tumor	KIRC
TCGA.A3.3306.01A.01R.0864.07	30.9342	Kidney	tumor	KIRC
TCGA.A3.3307.01A.01R.0864.07	26.9893	Kidney	tumor	KIRC
TCGA.A3.3308.01A.02R.1325.07	26.9258	Kidney	tumor	KIRC
TCGA.A3.3311.01A.02R.1325.07	27.9503	Kidney	tumor	KIRC
TCGA.A3.3313.01A.02R.1325.07	27.2693	Kidney	tumor	KIRC
TCGA.A3.3316.01A.01R.0864.07	27.3219	Kidney	tumor	KIRC
TCGA.A3.3317.01A.02R.1325.07	27.4152	Kidney	tumor	KIRC
TCGA.A3.3319.01A.02R.1325.07	27.5973	Kidney	tumor	KIRC
TCGA.A3.3320.01A.02R.1325.07	26.3289	Kidney	tumor	KIRC
TCGA.A3.3322.01A.02R.1325.07	26.5998	Kidney	tumor	KIRC
TCGA.A3.3323.01A.02R.1325.07	30.5371	Kidney	tumor	KIRC
TCGA.A3.3324.01A.02R.1325.07	30.7023	Kidney	tumor	KIRC
TCGA.A3.3325.01A.01R.0864.07	26.5733	Kidney	tumor	KIRC
TCGA.A3.3326.01A.01R.0864.07	27.4993	Kidney	tumor	KIRC
TCGA.A3.3328.01A.01R.0864.07	30.3066	Kidney	tumor	KIRC
TCGA.A3.3329.01A.01R.0864.07	27.4347	Kidney	tumor	KIRC
TCGA.A3.3331.01A.02R.1325.07	27.7601	Kidney	tumor	KIRC
TCGA.A3.3335.01A.01R.0864.07	30.5997	Kidney	tumor	KIRC
TCGA.A3.3343.01A.01R.0864.07	29.7732	Kidney	tumor	KIRC
TCGA.A3.3346.01A.01R.1766.07	30.756	Kidney	tumor	KIRC
TCGA.A3.3347.01A.02R.1325.07	27.7291	Kidney	tumor	KIRC
TCGA.A3.3349.01A.01R.1188.07	27.0937	Kidney	tumor	KIRC
TCGA.A3.3351.01A.02R.1325.07	28.6301	Kidney	tumor	KIRC
TCGA.A3.3352.01A.01R.0864.07	28.8925	Kidney	tumor	KIRC
TCGA.A3.3357.01A.02R.1420.07	27.7476	Kidney	tumor	KIRC
TCGA.A3.3358.01A.01R.1541.07	28.4242	Kidney	tumor	KIRC
TCGA.A3.3358.11A.01R.1541.07	25.5234	Kidney	normal	KIRC
TCGA.A3.3359.01A.01R.0864.07	27.5282	Kidney	tumor	KIRC
TCGA.A3.3362.01A.02R.1325.07	25.5605	Kidney	tumor	KIRC
TCGA.A3.3363.01A.01R.0864.07	28.4054	Kidney	tumor	KIRC
TCGA.A3.3365.01A.01R.0864.07	25.8286	Kidney	tumor	KIRC
TCGA.A3.3367.01A.02R.1420.07	28.6565	Kidney	tumor	KIRC
TCGA.A3.3370.01A.02R.1420.07	25.4002	Kidney	tumor	KIRC
TCGA.A3.3372.01A.02R.1325.07	28.8931	Kidney	tumor	KIRC
TCGA.A3.3373.01A.02R.1420.07	28.0873	Kidney	tumor	KIRC
TCGA.A3.3374.01A.02R.1325.07	32.3888	Kidney	tumor	KIRC
TCGA.A3.3376.01A.02R.1420.07	27.1147	Kidney	tumor	KIRC
TCGA.A3.3378.01A.02R.1325.07	29.5438	Kidney	tumor	KIRC
TCGA.A3.3380.01A.01R.0864.07	25.0833	Kidney	tumor	KIRC
TCGA.A3.3382.01A.02R.1325.07	30.6138	Kidney	tumor	KIRC
TCGA.A3.3383.01A.02R.1325.07	29.5236	Kidney	tumor	KIRC
TCGA.A3.3385.01A.02R.1420.07	28.917	Kidney	tumor	KIRC
TCGA.A3.3387.01A.01R.1541.07	27.7463	Kidney	tumor	KIRC
TCGA.A3.3387.11A.01R.1541.07	25.6642	Kidney	normal	KIRC
TCGA.A3.A6NI.01A.11R.A33J.07	28.4396	Kidney	tumor	KIRC
TCGA.A3.A6NJ.01A.12R.A33J.07	26.7752	Kidney	tumor	KIRC
TCGA.A3.A6NL.01A.11R.A33J.07	29.2175	Kidney	tumor	KIRC
TCGA.A3.A6NN.01A.12R.A33J.07	27.3502	Kidney	tumor	KIRC
TCGA.A3.A8CQ.01A.11R.A37O.07	25.4147	Kidney	tumor	KIRC
[truncated: 3,710 more rows]
