# Supplementary material for: Pan-cancer analysis connects tumor matrisome to immune response
Source: NPJ Precis Oncol. 2019 May 22;3:15. doi: 10.1038/s41698-019-0087-0 (PMC6531473; doi:10.1038/s41698-019-0087-0)
Supplement: Supplementary file 7 — Data file S6 [file 41698_2019_87_MOESM7_ESM.xlsx]

## Sheet: Sheet1
patient_id	TMI	organ
GSM102426	24.0333	Ovary
GSM102428	20.0445	Kidney
GSM102429	23.8932	Colon
GSM102431	24.2236	Colon
GSM102432	23.7172	Kidney
GSM102433	21.6061	Kidney
GSM102434	25.1293	Bladder
GSM102435	19.4916	Prostate
GSM102436	22.1342	Colon
GSM102437	26.8612	Bladder
GSM102438	20.7294	Kidney
GSM102439	25.482	Breast
GSM102440	22.437	Breast
GSM102441	24.6453	Breast
GSM102442	25.4374	Transverse colon nodule
GSM102443	21.3144	Kidney
GSM102445	24.8685	Ovary
GSM102447	24.7622	Lung
GSM102448	24.0937	Renal Pelvis
GSM102449	23.9246	Lung
GSM102450	18.1367	Lung
GSM102451	25.9787	Lung
GSM102455	15.959	Lung
GSM102456	21.222	Kidney
GSM102458	21.9389	Kidney
GSM102459	21.0416	Kidney
GSM102460	23.0992	Colon
GSM102461	20.4258	Kidney
GSM102463	20.6954	Kidney
GSM102464	21.7695	Kidney
GSM102465	22.7514	Kidney
GSM102467	25.1132	Breast dermal mass
GSM102468	25.1813	Breast
GSM102470	24.6736	Urinary Bladder
GSM102471	22.9987	Kidney
GSM102472	24.4464	Colon
GSM102475	22.5675	Urinary Bladder
GSM102477	20.5366	Kidney
GSM102478	22.5879	Ovary
GSM102482	21.4668	Breast
GSM102483	21.483	Ovary
GSM102485	20.4894	Colon
GSM102487	24.7175	Breast
GSM102490	21.8524	Kidney
GSM102493	20.5424	Colon
GSM102495	21.0809	Stomach
GSM102497	24.6422	Colon
GSM102498	18.8094	Prostate
GSM102499	23.678	Breast
GSM102500	22.53	Kidney
GSM102501	24.4815	Colon
GSM102502	22.4028	Breast
GSM102503	23.4399	Liver
GSM102505	22.4905	Lung
GSM102506	25.6915	Breast
GSM102507	21.2962	Lung
GSM102510	21.3455	Prostate
GSM102512	11.3926	Lung
GSM102513	25.5414	Colon
GSM102515	24.2808	Kidney and Ureter
GSM102516	25.9519	Colon
GSM102518	24.8524	Colon
GSM102519	22.0488	Colon
GSM102520	21.7374	Kidney
GSM102521	26.5789	Colon
GSM102522	22.4348	Kidney
GSM102523	24.003	Breast
GSM102524	22.0473	Colon
GSM102525	24.3396	Breast
GSM102526	20.6617	Breast
GSM102529	20.5889	Kidney
GSM102530	21.2907	Breast
GSM102531	22.5628	Liver
GSM102533	24.6745	Colon
GSM102534	22.6387	Breast
GSM102536	23.7971	Breast
GSM102537	23.9142	Kidney
GSM102538	23.2369	Ovary
GSM102540	25.6911	Colon
GSM102542	20.9004	Kidney
GSM102544	20.875	Breast
GSM102545	16.2296	Breast
GSM102546	21.3128	Ovary
GSM102547	22.6342	Transverse colon nodule
GSM102548	24.8209	Lung
GSM102549	24.5766	Colon
GSM102550	24.7452	Colon
GSM102551	25.2343	Colon
GSM102552	22.1548	Ovary
GSM102553	21.5598	Lung
GSM102554	21.8035	Kidney
GSM102555	18.8349	Lung
GSM102556	21.2556	Lung
GSM102557	23.1675	Ovary
GSM102559	24.6756	Colon
GSM102561	25.1393	Colon
GSM102562	20.394	Kidney
GSM102563	20.9159	Breast
GSM102564	21.7211	Breast
GSM102565	20.5374	Kidney
GSM102566	18.5981	Breast
GSM102567	22.8501	Breast
GSM102568	21.503	Colon
GSM102569	24.5923	Breast
GSM102570	22.2532	Kidney
GSM102571	21.3259	Breast
GSM102572	20.0996	Colon
GSM102573	24.2732	Breast
GSM102574	25.0399	Colon
GSM102575	21.9358	Kidney
GSM102576	18.6178	Breast
GSM102577	23.1229	Colon
GSM102578	22.4532	Kidney
GSM102579	24.6858	Colon
GSM102580	19.4489	Breast
GSM102581	21.65	Colon
GSM102582	20.3188	Kidney
GSM102583	16.5289	Breast
GSM117578	23.3456	Breast
GSM117580	19.3446	Breast
GSM117581	24.5668	Breast
GSM117584	21.619	Breast
GSM117585	22.196	Breast
GSM117588	23.9809	Breast
GSM117610	27.9181	Lung
GSM117629	23.0897	Lung
GSM117632	19.6989	Lung
GSM117635	26.524	Colon
GSM117639	21.4954	Breast
GSM117642	23.5053	Colon
GSM117644	21.2623	Kidney
GSM117645	25.998	Pancreas
GSM117647	23.8856	Pancreas
GSM117649	21.4566	Colon
GSM117653	20.6838	Kidney
GSM117655	24.5723	Kidney
GSM117656	21.2922	Colon
GSM117657	24.0463	Liver
GSM117658	20.5385	Kidney
GSM117659	25.1318	Breast
GSM117660	24.9822	Breast
GSM117661	23.7328	Breast
GSM117662	24.7563	Colon
GSM117664	26.0048	Colon
GSM117668	20.7238	Ovary
GSM117670	22.3737	Ovary
GSM117671	14.693	Lung
GSM117672	22.7491	Colon
GSM117673	25.0272	Colon
GSM117674	22.4539	Kidney
GSM117675	23.0151	Breast
GSM117676	23.1224	Colon
GSM117677	17.8832	Urinary Bladder
GSM117678	25.7518	Colon
GSM117679	21.9294	Kidney
GSM117680	20.0241	Kidney
GSM117681	26.3121	Colon
GSM117682	21.3228	Kidney
GSM117685	23.2779	Breast
GSM117686	25.3863	Breast
GSM117687	21.7116	Breast
GSM117689	23.6801	Lung
GSM117692	25.1659	Breast
GSM117694	20.0177	Kidney
GSM117695	24.9186	Breast
GSM117696	25.2676	Ovary
GSM117700	20.5231	Kidney
GSM117706	20.3169	Kidney
GSM117709	23.4621	Colon
GSM117711	20.8265	Kidney
GSM117713	23.417	Renal pelvis
GSM117714	19.5381	Lung
GSM117715	18.8482	Kidney
GSM117716	24.6794	Ovary
GSM117718	23.023	Ovary
GSM117719	20.2247	Breast
GSM117720	23.5614	Colon
GSM117721	20.8246	Kidney
GSM117725	18.3316	Kidney
GSM117726	20.8674	Prostate
GSM117727	19.9636	Prostate
GSM117728	22.3432	Colon
GSM117730	24.899	Breast
GSM117731	21.6436	Lung
GSM117738	18.4592	Colon
GSM117741	18.3907	Prostate
GSM117742	24.1133	Colon
GSM117743	21.636	Kidney
GSM117744	24.357	Ovary
GSM117745	25.2173	Breast
GSM117746	25.5761	Colon
GSM117747	25.321	Colon
GSM117748	22.2123	Lung
GSM117749	20.9544	Kidney
GSM117750	19.8768	Kidney
GSM117751	20.8474	Kidney
GSM117752	21.359	Colon
GSM117753	21.9937	Kidney
GSM117756	18.0096	Lung
GSM117757	23.3013	Lung
GSM117758	24.5894	Breast
GSM117759	18.4027	Breast
GSM117760	26.0758	Colon
GSM117761	19.956	Breast
GSM117762	23.7764	Exocrine Pancreas
GSM117763	26.3756	Lung
GSM117766	20.7958	Breast
GSM117770	22.0562	Lung
GSM117772	21.5161	Lung
GSM117774	22.1723	Kidney
GSM117775	22.1512	Colon
GSM117777	22.7203	Breast
GSM137895	21.0397	Breast
GSM137896	17.6316	Breast
GSM137897	23.4009	Liver
GSM137898	19.9379	Breast
GSM137900	22.4918	Breast
GSM137903	22.2822	Breast
GSM137904	24.6632	Ovary
GSM137905	25.3294	Ovary
GSM137909	19.2375	Liver
GSM137910	22.0583	Lung
GSM137912	24.1186	Lung
GSM137916	18.4531	Lung
GSM137917	21.902	Ovary
GSM137919	25.9496	Urinary bladder
GSM137921	25.3287	Liver
GSM137922	22.2817	Colon
GSM137924	23.9523	Breast
GSM137925	24.1764	Breast
GSM137926	20.3119	Colon
GSM137928	19.9842	Kidney
GSM137929	25.3938	Colon
GSM137931	14.469	Lung
GSM137933	22.6751	Liver
GSM137934	20.5125	Kidney
GSM137935	23.0376	Liver
GSM137936	23.4673	Breast
GSM137937	21.1895	Breast
GSM137938	23.7063	Exocrine Pancreas
GSM137939	18.6195	Breast
GSM137941	16.6355	Kidney
GSM137942	25.1291	Colon
GSM137943	22.7161	Breast
GSM137944	24.5727	Breast
GSM137945	17.2674	Lung
GSM137946	22.7799	Kidney
GSM137947	24.2682	Colon
GSM137948	20.0764	Kidney
GSM137949	23.7263	Colon
GSM137950	22.6043	Breast
GSM137953	23.6839	Breast
GSM137954	22.0244	Kidney
GSM137956	21.0921	Kidney
GSM137957	20.6433	Ovary
GSM137958	22.7701	Pancreas
GSM137962	21.6818	Liver
GSM137963	19.2264	Breast
GSM137964	21.2538	Rectosigmoid colon
GSM137965	23.5665	Ovary
GSM137967	25.6616	Colon
GSM137971	19.1503	Prostate
GSM137972	24.9126	Colon
GSM137973	20.1218	Kidney
GSM137976	24.7666	Bladder
GSM137977	21.965	Kidney
GSM137978	18.1269	Breast
GSM137981	24.813	Sigmoid colon
GSM137983	21.5764	Ovary
GSM137984	25.0092	Breast
GSM137985	23.3844	Rectosigmoid colon
GSM137986	20.0284	Kidney
GSM137987	24.8144	Breast
GSM137988	22.0925	Breast
GSM137989	25.1724	Breast
GSM137990	20.6077	Kidney
GSM137991	22.7426	Breast
GSM137992	22.2232	Kidney
GSM137993	22.6427	Colon
GSM137994	24.3891	Breast
GSM137995	20.6445	Kidney
GSM137997	22.8619	Colon mesentery
GSM137998	23.6494	Colon
GSM138000	20.7507	Kidney
GSM138001	15.7966	Lung
GSM138002	20.1655	Lung
GSM138003	24.4477	Lung
GSM138005	20.4061	Colon
GSM138006	21.2386	Kidney
GSM138007	24.5394	Colon
GSM138008	22.3316	Kidney
GSM138009	20.7353	Lung
GSM138011	25.512	Breast
GSM138012	20.1195	Kidney
GSM138014	23.104	Breast
GSM138015	23.3895	Colon
GSM138016	21.8888	Kidney
GSM138017	19.1486	Kidney
GSM138018	24.2431	Colon
GSM138019	22.4921	Kidney
GSM138020	21.3091	Kidney
GSM138022	23.6498	Colon
GSM138025	21.1904	Kidney
GSM138027	22.591	Breast
GSM138028	22.3531	Breast
GSM138030	22.8385	Kidney
GSM138031	24.7426	Breast
GSM138032	26.2634	Colon
GSM138033	20.8642	Kidney
GSM138034	22.69	Kidney
GSM138035	24.3529	Breast
GSM138036	22.7504	Colon
GSM138037	24.6116	Colon
GSM138038	20.5977	Prostate
GSM138041	24.0504	Breast
GSM138042	25.7759	Colon
GSM138043	20.4663	Liver
GSM138044	23.8293	Colon
GSM138045	19.821	Kidney
GSM138046	21.8383	Kidney
GSM138047	18.4457	Lung
GSM138048	25.8467	Colon
GSM138049	25.3316	Breast
GSM138050	24.0362	Colon
GSM138051	18.2961	Breast
GSM138052	24.648	Colon
GSM138053	21.6803	Kidney
GSM138054	22.2067	Breast
GSM152564	25.771	Breast
GSM152569	23.0147	Breast
GSM152570	21.4046	Breast
GSM152571	24.7463	Breast
GSM152573	24.8357	Colon
GSM152575	21.1667	Prostate
GSM152576	23.5824	Breast
GSM152577	23.0588	Ovary
GSM152579	22.4017	Colon
GSM152581	23.3789	Ovary
GSM152582	23.0405	Colon
GSM152584	18.217	Liver
GSM152585	25.0044	Breast
GSM152590	16.2176	Breast
GSM152591	26.822	Colon
GSM152592	26.578	Lung
GSM152593	19.1342	Kidney
GSM152594	22.2809	Lung
GSM152595	21.8568	Stomach
GSM152596	22.1538	Ovary
GSM152599	21.004	Ovary
GSM152601	21.7764	Stomach (Gastroesophageal junction)
GSM152602	24.6992	Colon
GSM152603	21.5552	Ovary
GSM152605	18.8211	Breast
GSM152606	20.9746	Kidney
GSM152608	22.2704	Lung
GSM152609	20.4306	Lung
GSM152610	22.9309	Colon
GSM152611	21.3805	Prostate
GSM152612	25.5831	Liver
GSM152613	26.475	Colon
GSM152614	24.6326	Colon
GSM152615	18.6712	Breast
GSM152616	22.9259	Breast
GSM152617	18.4045	Prostate
GSM152618	19.7527	Breast
GSM152620	24.0505	Breast
GSM152621	18.5474	Breast
GSM152622	18.3525	Prostate
GSM152624	22.3834	Lung
GSM152625	27.9902	Urinary bladder
GSM152626	20.7376	Liver
GSM152627	22.6401	Breast
GSM152631	17.192	Prostate
GSM152632	21.2723	Colon
GSM152634	23.4116	Ovary
GSM152637	20.6444	Kidney
GSM152638	24.3992	Colon
GSM152639	21.6279	Ovary
GSM152645	22.3244	Breast
GSM152646	24.2313	Ovary
GSM152650	18.0742	Kidney
GSM152652	23.1293	Lung
GSM152653	21.8318	Ovary
GSM152654	24.9462	Ovary
GSM152657	24.185	Ovary
GSM152658	24.0705	Colon
GSM152659	23.2392	Ovary
GSM152661	24.3539	Breast
GSM152662	23.5214	Ovary
GSM152664	24.05	Colon
GSM152666	25.2305	Colon
GSM152668	24.5591	Ovary
GSM152669	24.1202	Breast
GSM152670	23.3671	Lung
GSM152672	20.3673	Ovary
GSM152676	24.3204	Ovary
GSM152677	20.9461	Kidney
GSM152678	20.8699	Breast
GSM152679	23.5462	Ovary
GSM152680	23.2618	Breast
GSM152681	18.8265	Lung
GSM152683	25.0473	Ovary
GSM152684	21.9347	Colon
GSM152685	26.0785	Breast
GSM152687	19.696	Kidney
GSM152688	23.5677	Ovary
GSM152691	19.8129	Breast
GSM152692	23.3288	Colon
GSM152693	22.1052	Ovary
GSM152695	23.2563	Colon
GSM152697	19.9775	kidney
GSM152698	22.8317	Breast
GSM152699	22.4741	Breast
GSM152700	22.5783	Ovary
GSM152701	20.2836	Kidney
GSM152704	21.5627	Kidney
GSM152705	20.7273	Kidney
GSM152706	19.8717	Ovary
GSM152707	22.3026	Breast
GSM152708	22.4814	Liver
GSM152709	25.7108	Ovary
GSM152711	23.2782	Breast
GSM152713	18.2961	Breast
GSM152714	21.4676	Colon
GSM152715	21	Kidney
GSM152717	27.2676	Urinary bladder
GSM152720	24.8797	Colon
GSM152721	21.0486	Ovary
GSM152722	24.0197	Ovary
GSM152724	22.5531	Ovary
GSM152725	22.6613	Colon
GSM152727	22.6771	Kidney
GSM152728	22.3652	Kidney
GSM152729	19.12	Breast
GSM152730	22.3924	Colon
GSM152732	24.5304	Urinary Bladder
GSM152733	22.5183	Ovary
GSM152735	21.2557	Ovary
GSM152739	17.4803	Ovary
GSM152740	22.7818	Kidney
GSM152741	20.7427	Kidney
GSM152744	27.1819	Pancreas
GSM152746	22.8698	Ovary
GSM152747	22.386	Ovary
GSM152749	24.3918	Ovary
GSM152752	23.5435	Ovary
GSM152753	24.3856	Breast
GSM152754	25.0225	Ovary
GSM152755	23.2274	Lung
GSM152757	22.159	Lung
GSM152759	21.1138	Breast
GSM152760	21.3599	Liver
GSM152761	24.031	Breast
GSM152762	22.8811	Colon
GSM152763	20.6262	Kidney
GSM152765	21.4429	Liver
GSM152766	22.2898	Breast
GSM152767	20.4349	Lung
GSM152768	19.8788	Breast
GSM152769	25.1524	Ovary
GSM152770	22.3481	Kidney
GSM152772	20.053	Prostate
GSM152774	19.7751	Kidney
GSM152775	23.408	Breast
GSM152776	25.3272	Breast
GSM152778	20.6743	Prostate
GSM152779	25.43	Urinary bladder
GSM152780	24.3553	Colon
GSM152781	20.4524	Breast
GSM152782	24.992	Breast
GSM152783	19.1094	Prostate
GSM152790	24.0891	Colon
GSM152792	22.1793	Ovary
GSM152795	22.2895	Ovary
GSM152797	27.2744	Urinary Bladder
GSM152798	21.2003	Kidney
GSM152799	22.8434	Colon
GSM152801	21.2596	Kidney
GSM152803	16.9025	Breast
GSM179778	21.6014	Colon
GSM179779	20.0771	Kidney
GSM179780	19.5984	Breast
GSM179781	24.8428	Pancreas
GSM179784	18.2423	Lung
GSM179786	25.6312	Lung
GSM179787	26.2517	Ovary
GSM179789	21.3153	Kidney
GSM179790	18.6586	Prostate
GSM179791	19.4553	Breast
GSM179792	19.4287	Prostate
GSM179793	24.7849	Colon
GSM179795	24.2427	Colon
GSM179797	22.4577	Kidney
GSM179798	20.9138	Ovary
GSM179799	22.1778	Ovary
GSM179800	22.8435	Gallbladder
GSM179801	23.3044	Lung
GSM179803	27.4455	Colon
GSM179804	23.7747	Colon
GSM179805	25.922	Colon
GSM179806	21.3671	Breast
GSM179807	23.4169	Ovary
GSM179808	24.8417	Ovary
GSM179810	21.7869	Kidney
GSM179813	25.9153	Ovary
GSM179816	24.475	Colon
GSM179819	20.679	Kidney
GSM179820	19.9527	Colon
GSM179821	21.3696	Kidney
GSM179822	23.8295	Ovary
GSM179823	22.2548	Ovary
GSM179827	19.1331	Lung
GSM179828	21.0799	Kidney
GSM179829	24.3332	Breast
GSM179830	21.6046	Ovary
GSM179831	24.3215	Colon
GSM179832	22.1265	Kidney
GSM179834	19.9343	Kidney
GSM179835	25.1036	Breast
GSM179836	25.399	Ovary
GSM179837	25.1688	Breast
GSM179838	24.8788	Colon
GSM179839	23.9187	Colon
GSM179840	21.707	Liver
GSM179841	24.2271	Breast
GSM179842	22.9109	Kidney
GSM179843	18.5554	Prostate
GSM179844	24.0336	Colon
GSM179846	21.9881	Kidney
GSM179847	21.5438	Kidney
GSM179848	20.4648	Kidney
GSM179849	17.8015	Prostate
GSM179850	22.3981	Ovary
GSM179854	24.4995	Breast
GSM179855	19.4126	Kidney
GSM179859	25.3675	Colon
GSM179860	24.6224	Colon
GSM179861	22.9267	Breast
GSM179862	23.7189	Breast
GSM179863	26.1156	Breast
GSM179865	25.6081	Liver
GSM179866	20.637	Ovary
GSM179867	24.4325	Colon
GSM179868	21.1787	Colon
GSM179869	24.0719	Pancreas
GSM179870	22.6772	Ovary
GSM179873	22.1592	Kidney
GSM179874	25.2392	Urinary Bladder
GSM179878	25.5372	Ovary
GSM179880	24.2417	Colon
GSM179881	24.5702	Lung
GSM179882	25.7377	Colon
GSM179883	21.7377	Kidney
GSM179885	24.201	Breast
GSM179886	24.4507	Breast
GSM179887	25.3116	Colon
GSM179888	25.7922	Colon
GSM179889	24.3434	Colon
GSM179890	25.6127	Ovary
GSM179891	20.876	Breast
GSM179892	19.2262	Breast
GSM179893	21.764	Kidney
GSM179895	24.5676	Breast
GSM179896	23.2652	Breast
GSM179897	23.5886	Colon
GSM179898	16.8501	Breast
GSM179899	24.2351	Colon
GSM179901	21.4128	Prostate
GSM179902	24.4132	Breast
GSM179903	18.4703	Prostate
GSM179904	20.885	Kidney
GSM179908	26.4403	Colon
GSM179910	21.5002	Kidney
GSM179913	26.3007	Colon
GSM179915	19.7679	Kidney
GSM179918	22.9021	Lung
GSM179919	22.8596	Breast
GSM179921	23.4134	Urinary Bladder
GSM179922	25.2283	Colon
GSM179923	23.3992	Renal Pelvis
GSM179924	25.3202	Colon
GSM179925	24.4292	Colon
GSM179926	25.6127	Urinary Bladder
GSM179928	23.8519	Colon
GSM179929	21.5428	Kidney
GSM179930	24.9	Colon
GSM179931	17.1963	Kidney
GSM179932	21.1793	Breast
GSM179933	19.7181	Breast
GSM179935	19.1052	Kidney
GSM179937	25.5381	Colon
GSM179938	19.784	Kidney
GSM179946	25.1706	Breast
GSM179948	24.9531	Colon
GSM179949	22.2121	Kidney
GSM179950	22.4316	Breast
GSM179951	18.0194	Lung
GSM179952	20.0016	Liver
GSM179954	21.1351	Prostate
GSM179955	20.5949	Kidney
GSM179957	20.6369	Breast
GSM203623	20.9887	Breast
GSM203624	25.2774	Breast
GSM203625	24.4896	Colon
GSM203626	23.6142	Ovary
GSM203627	20.9121	Colon
GSM203628	21.4726	Breast
GSM203634	21.7793	Kidney
GSM203635	24.962	Ovary
GSM203637	20.6485	Ovary
GSM203638	25.6005	Ovary
GSM203639	23.4331	Breast
GSM203640	23.6611	Colon
GSM203641	23.9955	Lung
GSM203642	22.0014	Colon
GSM203643	17.8978	Lung
GSM203644	24.0081	Kidney
GSM203645	23.6763	Colon
GSM203648	25.6077	Breast
GSM203653	23.6923	Colon
GSM203655	19.8818	Kidney
GSM203656	23.204	Kidney
GSM203657	25.0799	Colon
GSM203658	21.0145	Breast
GSM203660	23.5661	Liver
GSM203661	23.0215	Ovary
GSM203662	21.7539	Kidney
GSM203665	20.3366	Kidney
GSM203666	20.791	Stomach
GSM203667	25.5723	Colon
GSM203668	23.004	Kidney
GSM203669	19.6981	Breast
GSM203671	26.2329	Kidney
GSM203673	23.4409	Colon
GSM203674	24.0517	Colon
GSM203675	22.1328	Pancreas
GSM203676	20.1493	Liver
GSM203677	18.0453	Prostate
GSM203679	20.802	Kidney
GSM203684	18.955	Colon
GSM203686	23.3562	Ovary
GSM203687	25.2921	Colon
GSM203688	26.0286	Colon
GSM203690	22.0013	Breast
GSM203691	23.8037	Colon
GSM203692	21.0768	Kidney
GSM203693	18.4973	Breast
GSM203694	21.2488	Kidney
GSM203696	20.0965	Kidney
GSM203697	22.5207	Kidney
GSM203699	23.9676	Lung
GSM203700	25.3294	Colon
GSM203701	19.0277	Breast
GSM203702	21.3828	Colon
GSM203703	25.4329	Pancreas
GSM203704	24.8062	Liver
GSM203705	23.0998	Colon
GSM203706	24.5559	Ovary
GSM203707	20.1038	Prostate
GSM203708	24.3711	Breast
GSM203709	24.5927	Ovary
GSM203710	20.3765	Kidney
GSM203711	19.0893	Prostate
GSM203712	21.5017	Kidney
GSM203714	24.6429	Urinary Bladder
GSM203715	20.0579	Prostate
GSM203717	22.0119	Kidney
GSM203718	23.8411	Ovary
GSM203722	18.862	Prostate
GSM203723	25.3407	Colon
GSM203724	17.3766	Colon
GSM203725	24.158	Ovary
GSM203726	20.507	Breast
GSM203727	20.3305	Kidney
GSM203728	24.3967	Colon
GSM203729	20.9158	Kidney
GSM203731	23.3109	Colon
GSM203732	10.4781	Lung
GSM203733	23.9599	Colon
GSM203738	24.3435	Urinary bladder
GSM203740	19.0849	Prostate
GSM203741	20.78	Kidney
GSM203743	25.7268	Colon
GSM203744	22.5459	Ovary
GSM203745	21.38	Sigmoid colon
GSM203746	21.752	Kidney
GSM203748	22.074	Kidney
GSM203750	21.0254	Liver
GSM203751	24.3217	Liver
GSM203752	16.8725	Breast
GSM203753	23.0066	Bladder
GSM203754	21.7432	Kidney
GSM203755	25.2275	Colon
GSM203759	20.1144	Breast
GSM203761	17.8275	Pancreas
GSM203763	23.6725	Colon
GSM203764	20.6881	Prostate
GSM203765	21.2653	Kidney
GSM203766	22.0058	Ovary
GSM203769	21.4747	Kidney
GSM203771	19.5784	Kidney
GSM203775	24.2934	Liver
GSM203778	20.0476	Prostate
GSM203779	18.7156	Lung
GSM203781	21.7327	Ovary
GSM203782	26.4674	Colon
GSM203783	22.4435	Kidney
GSM203784	22.7444	Breast
GSM203786	21.8475	Prostate
GSM203787	20.6667	Lung
GSM203789	21.5088	Kidney
GSM203790	20.2047	Kidney
GSM203792	24.9619	Breast
GSM203793	23.7511	Urinary bladder
GSM203795	24.2853	Ovary
GSM203800	23.8844	Colon
GSM203801	21.8359	Kidney
GSM231868	24.4641	Colon
GSM231869	21.7862	Kidney
GSM231872	20.3942	Prostate
GSM231873	22.0287	Kidney
GSM231874	27.3906	Lung
GSM231875	19.9358	Colon
GSM231876	15.7955	Prostate
GSM231877	20.944	Kidney
GSM231878	21.1072	Kidney
GSM231879	24.3588	Colon
GSM231880	21.5309	Kidney
GSM231881	18.5184	Prostate
GSM231882	23.6869	Ovary
GSM231883	21.1483	Liver
GSM231884	25.3278	Breast
GSM231885	22.9253	Lung
GSM231886	24.4069	Breast
GSM231887	24.3353	Breast
GSM231888	19.5962	Prostate
GSM231889	19.372	Kidney
GSM231890	19.3489	Liver
GSM231891	18.6465	Lung
GSM231892	24.7304	Breast
GSM231894	19.3048	Prostate
GSM231895	23.64	Lung
GSM231896	22.7529	Lung
GSM231897	20.3762	Lung
GSM231898	21.2951	Kidney
GSM231899	18.503	Lung
GSM231900	21.4177	Kidney
GSM231902	22.8214	Breast
GSM231903	23.6351	Kidney
GSM231904	22.8351	Colon
GSM231905	24.8388	Colon
GSM231906	21.3329	Urinary Bladder
GSM231907	12.1543	Lung
GSM231908	16.346	Colon
GSM231910	22.0063	Kidney
GSM231912	22.3603	Kidney
GSM231913	23.4851	Ovary
GSM231914	22.1977	Kidney
GSM231915	24.6361	Colon
GSM231916	22.9055	Kidney
GSM231917	21.1001	Breast
GSM231918	22.75	Breast
GSM231919	22.3583	Breast
GSM231921	25.259	Colon
GSM231922	24.9775	Pancreas
GSM231924	23.0933	Ovary
GSM231925	20.9224	Kidney
GSM231926	20.9368	Kidney
GSM231927	20.4802	Kidney
GSM231928	26.7829	Colon
GSM231929	22.3238	Kidney
GSM231930	21.6134	Ovary
GSM231931	21.7582	Ovary
GSM231932	20.5435	Breast
GSM231933	21.1774	Kidney
GSM231935	22.1203	Ovary
GSM231936	18.3292	Colon
GSM231937	24.836	Ovary
GSM231938	22.0377	Kidney
GSM231939	21.6846	Colon
GSM231940	18.6268	Liver
GSM231941	26.3863	Stomach
GSM231942	19.8305	Kidney
GSM231944	22.1284	Prostate
GSM231947	24.2261	Ovary
GSM231950	23.0541	Lung
GSM231951	19.0112	Prostate
GSM231952	24.1632	Lung
GSM231953	25.2138	Colon
GSM231954	22.4364	Kidney
GSM231955	21.0884	Colon
GSM231956	27.2033	Colon
GSM231957	20.1915	Prostate
GSM231958	24.8358	Colon
GSM231959	24.4999	Colon
GSM231960	25.9604	Ovary
GSM231961	23.6401	Colon
GSM231962	22.5348	Kidney
GSM231963	20.1463	Kidney
GSM231964	21.6755	Colon
GSM231965	22.0077	Ovary
GSM231966	22.7861	Kidney
GSM231967	21.6899	Kidney
GSM231969	21.8426	Kidney
GSM231971	24.0976	Colon
GSM231972	21.7357	Kidney
GSM231974	24.4747	Ovary
GSM231975	26.923	Ovary
GSM231976	21.5109	Breast
GSM231978	19.6803	Prostate
GSM231979	21.3854	Prostate
GSM231980	21.9299	Ovary
GSM231981	24.5128	Ovary
GSM231984	21.4756	Kidney
GSM231986	20.0589	Kidney
GSM231988	24.4688	Colon
GSM231990	17.8253	Prostate
GSM231992	18.4632	Breast
GSM277677	19.2584	Prostate
GSM277678	21.3618	Lung
GSM277679	20.8697	Breast
GSM277680	26.8181	Colon
GSM277681	22.6326	Breast
GSM277682	18.2172	Breast
GSM277683	22.1517	Prostate
GSM277684	21.264	Kidney
GSM277685	24.4939	Breast
GSM277686	25.3934	Rectosigmoid Colon
GSM277687	22.3304	Liver
GSM277688	22.6854	Breast
GSM277689	23.9016	Colon
GSM277690	23.6935	Colon
GSM277691	22.9261	breast
GSM277693	16.557	Breast
GSM277694	20.8038	Prostate
GSM277695	19.6634	Lung
GSM277696	23.3065	Lung
GSM277700	18.4887	Kidney
GSM277701	21.2777	Pancreas
GSM277703	22.5211	Ovary
GSM277706	16.9975	Renal Pelvis
GSM277707	16.7459	Breast
GSM277709	23.2247	Ovary
GSM277712	21.2235	Kidney
GSM277713	23.5782	Ovary
GSM277714	22.3508	Ovary
GSM277715	23.3783	Ovary
GSM277717	21.4835	Kidney
GSM277718	21.0953	Kidney
GSM277723	22.7516	Kidney
GSM277726	20.2636	Pancreas
GSM277728	26.2408	Colon
GSM277730	19.7432	Stomach
GSM277731	26.1936	Colon
GSM277732	22.7632	ovary
GSM277733	24.1079	Ovary
GSM277734	24.1073	Breast
GSM277735	21.418	Kidney
GSM277736	21.621	Pancreas
GSM301651	22.9425	Breast
GSM301653	24.1548	Breast
GSM301655	22.4299	Kidney
GSM301656	24.2726	Colon
GSM301657	23.0438	Breast
GSM301659	17.7864	Prostate
GSM301660	20.8119	Ovary
GSM301661	21.7728	Kidney
GSM301662	20.2335	Kidney
GSM301663	25.1787	Breast
GSM301664	24.6325	Breast
GSM301665	17.9196	Prostate
GSM301666	17.3948	Prostate
GSM301668	21.533	Kidney
GSM301670	18.7153	Prostate
GSM301673	24.0392	Ovary
GSM301674	18.2782	Prostate
GSM301675	22.5868	Ovary
GSM301676	22.7657	Ovary
GSM301677	20.002	Ovary
GSM301679	20.1568	Prostate
GSM301680	19.3444	Lung
GSM301681	22.9598	Ovary
GSM301682	18.2588	Kidney
GSM301683	19.7639	Kidney
GSM301686	23.6124	Breast
GSM301687	20.1826	Kidney
GSM301688	21.6627	Breast
GSM301690	23.4673	breast
GSM301692	23.1652	Stomach
GSM301693	18.32	LUL Lung
GSM301695	23.0173	Ovary
GSM301696	23.849	Ovary
GSM301697	23.3118	Kidney
GSM301699	23.6944	Ovary
GSM301701	18.917	Prostate
GSM301704	22.4915	Ovary
GSM301706	25.1237	Sigmoid Colon
GSM301708	23.8471	Ovary
GSM301709	21.2841	Prostate
GSM301710	20.6356	KIdney
GSM301711	23.7342	Ovary
GSM325786	19.6244	Kidney
GSM325787	24.3789	Breast
GSM325788	22.9038	Breast
GSM325789	22.0849	Ascending Colon
GSM325790	22.2569	Pancreas
GSM325791	23.2555	Liver
GSM325792	22.9986	Breast
GSM325797	21.7729	Ovary
GSM325799	21.2611	Prostate
GSM325800	20.3124	Liver
GSM325802	19.5296	Prostate
GSM325804	18.5375	Prostate
GSM325805	23.6319	Colon
GSM325806	24.9205	Colon
GSM325807	20.6053	Kidney
GSM325808	17.1439	Breast
GSM325810	17.4448	Prostate
GSM325811	22.1142	Kidney
GSM325813	22.183	Kidney
GSM325814	23.4699	Kidney
GSM325815	20.2136	Kidney
GSM325816	22.4926	Ascending Colon
GSM325817	20.837	Kidney
GSM325818	22.9085	Ascending Colon
GSM325819	22.2107	liver
GSM325820	21.2615	Kidney
GSM325824	24.625	stomach
GSM325825	25.9085	Rectosigmoid colon
GSM325826	20.5212	Breast
GSM325829	19.6191	Colon
GSM325833	21.0474	Kidney
GSM325836	16.2044	Lung
GSM325837	26.1523	Breast
GSM325838	26.1394	Pancreas
GSM325840	25.8671	Colon
GSM325841	23.8858	Colon
GSM325842	20.452	Kidney
GSM325843	24.4274	Stomach
GSM325844	25.5435	Rectosigmoid Colon
GSM325845	21.0861	Breast
GSM353882	20.4856	Prostate
GSM353883	20.5385	Colon
GSM353884	17.9428	Prostate
GSM353885	19.5805	Lung
GSM353889	20.8073	Kidney
GSM353890	22.6772	Colon
GSM353891	20.8604	Prostate
GSM353892	20.9862	Prostate
GSM353893	19.3991	Prostate
GSM353894	19.0035	Prostate
GSM353895	20.6199	Colon
GSM353897	24.069	Lung
GSM353899	19.675	Prostate
GSM353900	21.9845	Colon
GSM353901	25.4071	Colon
GSM353902	20.9149	Kidney
GSM353903	21.1257	Kidney
GSM353904	23.0532	Kidney
GSM353905	24.8283	Rectosigmoid Colon
GSM353906	22.6085	Sigmoid Colon
GSM353908	16.7465	Lung
GSM353910	19.4615	Prostate
GSM353911	21.8292	Kidney
GSM353912	14.9909	Lung
GSM353913	25.2009	Lung
GSM353916	22.117	Kidney
GSM353917	19.4311	Prostate
GSM353922	22.4601	Sigmoid Colon
GSM353926	22.4433	Breast
GSM353927	20.7962	Kidney
GSM353928	21.8076	Kidney
GSM353929	21.0424	Kidney
GSM353930	20.7903	Kidney
GSM353931	20.0687	Kidney
GSM353933	25.8863	Lung
GSM353934	23.5292	Sigmoid Colon
GSM353936	21.5558	Sigmoid Colon
GSM353938	19.5189	Right Colon
GSM353939	23.0085	Colon
GSM353940	17.9662	Prostate
GSM38051	24.8394	Breast
GSM38053	20.1025	Prostate Gland
GSM38054	21.4329	Breast
GSM38055	25.0937	Colon
GSM38057	23.5995	Breast
GSM38058	26.0461	Bronchus & Lung
GSM38059	26.2708	Breast
GSM38060	12.5216	Bronchus & Lung
GSM38061	21.0669	Colon
GSM38062	24.7146	Breast
GSM38063	22.2688	Breast
GSM38064	25.3461	Ovary
GSM38065	20.7644	Ovary
GSM38066	23.9328	Ovary
GSM38070	20.4146	Ovary
GSM38071	24.1535	Ovary
GSM38073	20.3702	Kidney
GSM38074	25.8615	Colon
GSM38075	24.2502	Colon
GSM38078	22.5873	Liver
GSM38079	19.8703	Prostate
GSM38080	19.5126	Breast
GSM38081	24.5817	Breast
GSM38082	21.6291	Breast
GSM38083	24.4122	Breast
GSM38086	21.3378	Breast
GSM38088	24.6056	Ovary
GSM38089	24.9702	Colon
GSM38090	22.8782	Breast
GSM38091	22.1575	Breast
GSM38092	20.8557	Breast
GSM38094	25.1506	Breast
GSM38095	22.7084	Ovary
GSM38099	23.9448	Breast
GSM38100	22.2468	Lung
GSM38101	20.8653	Stomach
GSM38102	24.4253	Breast
GSM38103	19.5334	Lung
GSM38104	22.5746	Lung
GSM38105	21.9206	Colon
GSM38106	20.5596	Breast
GSM38107	19.0112	Colon
GSM38108	25.6093	Liver
GSM38109	26.1041	Breast
GSM38110	21.6255	Breast
GSM46815	24.0427	Ovary
GSM46816	20.5838	Breast
GSM46817	19.7205	Lung
GSM46820	21.4522	Breast
GSM46821	19.5665	Ovary
GSM46823	25.4255	Colon
GSM46824	19.4352	Lung
GSM46825	20.0326	Kidney
GSM46826	21.0411	Kidney
GSM46827	21.9147	Breast
GSM46828	23.147	Liver or Omentum
GSM46830	23.5643	Ovary
GSM46831	24.017	Ovary
GSM46832	23.3446	Colon
GSM46833	25.3818	Lung
GSM46836	19.9662	Breast
GSM46837	20.4758	Prostate
GSM46838	25.3474	R adnexa or metastatic transverse colon nodule
GSM46839	21.5481	Ovary
GSM46841	24.3456	Colon
GSM46843	16.9156	Lung
GSM46844	24.5267	Lung
GSM46845	24.889	Colon
GSM46846	23.8721	Breast
GSM46847	20.6099	Kidney
GSM46848	24.2778	Liver
GSM46849	24.8951	Breast
GSM46850	21.5694	Lung
GSM46852	23.3818	Breast
GSM46853	21.1463	Ovary
GSM46855	23.5347	Breast
GSM46857	26.3915	Colon
GSM46858	19.4348	Kidney
GSM46859	25.1943	Breast
GSM46860	18.0769	Lung
GSM46861	23.9715	Colon
GSM46862	21.8028	Breast
GSM46863	20.3595	Breast
GSM46864	23.8688	Colon
GSM46865	24.6244	Colon
GSM46866	19.8513	Prostate
GSM46868	18.9955	Lung
GSM46869	23.7367	Breast
GSM46870	23.2484	Breast
GSM46871	22.2183	Breast
GSM46873	23.1688	Breast
GSM46874	22.5904	Breast
GSM46875	20.217	Kidney
GSM46877	22.4606	Colon
GSM46878	23.4545	Colon
GSM46880	23.986	Breast
GSM46881	22.4097	Kidney
GSM46882	20.8558	Kidney
GSM46883	21.7289	Breast
GSM46884	19.2726	Lung
GSM46885	19.8603	Breast
GSM46886	25.877	Ovary
GSM46887	22.8973	Colon
GSM46889	26.1306	Renal Pelvis
GSM46890	25.7415	Breast
GSM46891	23.1564	Breast
GSM46892	19.5947	Kidney
GSM46893	23.8135	Breast
GSM46894	23.8016	Breast
GSM46895	21.9863	Colon
GSM46897	22.5917	Ovary
GSM46898	23.1825	Ovary
GSM46899	21.2717	Colon
GSM46900	23.4524	Breast
GSM46901	23.5619	Rectosigmoid Colon
GSM46903	20.7273	Lung
GSM46904	10.9098	Lung
GSM46905	18.0597	Breast
GSM46908	20.5425	Breast
GSM46909	20.5714	Lung
GSM46910	24.2096	Ovary
GSM46911	23.0986	Ovary
GSM46913	20.4108	Lung
GSM46915	23.8073	Colon
GSM46918	25.2357	Ovary
GSM46920	25.3706	Bladder
GSM46921	24.5676	Colon
GSM46924	24.04	Colon
GSM46925	23.1106	Ovary
GSM46928	19.3613	Lung
GSM46929	20.5896	Kidney
GSM46930	23.6556	Colon
GSM46931	22.9659	Colon
GSM46933	24.7474	Breast
GSM46934	22.5084	Breast
GSM46936	16.3925	Lung
GSM46938	23.4214	Breast
GSM46939	20.4135	Kidney
GSM46940	24.8947	Colon
GSM46941	19.3712	Lung
GSM46944	21.5352	Kidney
GSM46945	24.1968	Liver
GSM46947	24.4982	Breast
GSM46948	25.3033	Ovary
GSM46950	21.8854	Ovary
GSM46952	20.3306	Breast
GSM46953	23.0026	Breast
GSM46954	21.2929	Breast
GSM46955	21.8619	Breast
GSM46956	25.1108	Colon
GSM46957	21.2396	Kidney
GSM46958	23.4617	Breast
GSM46959	22.8123	Breast
GSM46960	25.6234	Lung
GSM46961	19.2709	Lung
GSM46962	21.8022	Breast
GSM46963	21.7169	Kidney
GSM46964	22.4549	Kidney
GSM46965	22.6941	Kidney
GSM46966	21.5456	Ovary
GSM46967	22.3949	Colon
GSM46968	25.092	Breast
GSM46970	19.5415	Liver
GSM46971	20.3616	Liver
GSM46973	23.6926	Lung
GSM46974	25.2381	Breast
GSM46975	22.2243	Lung
GSM46976	20.8279	Lung
GSM53027	23.6833	Breast
GSM53028	23.6185	Breast
GSM53029	20.308	Ovary
GSM53030	23.6426	Bladder
GSM53031	19.876	Breast
GSM53032	20.6901	Breast
GSM53033	25.2033	Breast
GSM53034	19.3777	Breast
GSM53035	20.8462	Breast
GSM53036	23.6367	Ovary
GSM53039	24.2386	Stomach
GSM53043	20.175	Kidney
GSM53045	23.1046	Colon
GSM53046	20.19	Pancreas
GSM53047	25.3513	Colon
GSM53051	23.3615	Colon
GSM53052	22.8266	Breast
GSM53054	22.9388	Ovary
GSM53055	23.5505	Colon
GSM53056	23.3982	Ovary
GSM53057	23.2399	Kidney
GSM53059	23.8774	Breast
GSM53060	20.5927	Kidney
GSM53061	19.8111	Prostate
GSM53062	22.5854	Kidney
GSM53063	23.073	Ovary
GSM53064	19.7073	Kidney
GSM53066	23.3363	Ovary
GSM53068	23.5998	Ovary
GSM53069	23.5443	Ovary
GSM53070	23.3782	Colon
GSM53073	23.8952	Colon
GSM53076	23.7081	Kidney
GSM53077	24.3791	Ovary
GSM53078	22.7865	Breast
GSM53079	20.1863	Kidney
GSM53080	21.7487	Breast
GSM53081	20.2987	Kidney
GSM53083	26.0019	Colon
GSM53086	19.8213	Breast
GSM53088	24.1236	Liver
GSM53089	20.956	Breast
GSM53090	25.1041	Liver
GSM53091	22.3915	Breast
GSM53092	21.5582	Kidney
GSM53094	18.5011	Breast
GSM53095	24.8912	Breast
GSM53096	25.8085	Breast
GSM53097	22.6196	Bladder
GSM53098	21.7592	Ovary
GSM53099	25.6893	Breast
GSM53100	19.4757	Ovary
GSM53102	21.1512	Breast
GSM53104	22.4555	Ovary
GSM53105	22.2188	Ovary
GSM53106	26.5683	Colon
GSM53107	23.6216	Breast
GSM53108	19.9077	Breast
GSM53109	22.962	Breast
GSM53110	17.9962	Breast
GSM53111	25.9234	Colon
GSM53113	24.6698	Colon
GSM53114	19.5435	Prostate
GSM53115	25.1817	Breast
GSM53117	24.2491	Urinary Bladder
GSM53118	22.5628	Ovary
GSM53121	22.6631	Ovary
GSM53122	20.7775	Kidney
GSM53123	22.3881	Breast
GSM53124	24.4158	Ovary
GSM53126	22.3945	Colon
GSM53127	21.7778	Kidney
GSM53128	24.6013	Breast
GSM53130	24.1303	Breast
GSM53131	23.7525	Breast
GSM53133	20.9101	Breast
GSM53134	23.944	Breast
GSM53135	23.5257	Colon
GSM53136	20.6204	Kidney
GSM53137	23.4702	Bladder
GSM53139	26.6433	Bladder
GSM53141	20.4216	Kidney
GSM53142	23.5243	Colon
GSM53144	23.238	Ovary
GSM53146	20.6342	Colon
GSM53147	22.7162	Breast
GSM53148	25.1919	Colon
GSM53150	23.1909	Ovary
GSM53151	24.0147	Ovary
GSM53152	24.1028	Prostate
GSM53153	24.9773	Colon
GSM53154	21.9746	Kidney
GSM53156	25.2771	Colon
GSM53159	22.4312	Breast
GSM53160	20.3175	Breast
GSM53161	20.6395	Breast
GSM53162	21.5601	Prostate
GSM53163	24.1237	Ovary
GSM53165	21.9781	Ovary
GSM53167	24.6571	Lung
GSM53169	24.8792	Colon
GSM53170	21.4739	Lung
GSM53171	20.5535	Kidney
GSM53172	20.806	Breast
GSM53173	26.265	Ovary
GSM53177	23.6945	Ovary
GSM53178	24.9469	Colon
GSM53180	21.0558	Ovary
GSM53182	24.6661	Renal Pelvis
GSM53184	21.3659	Ovary
GSM53185	24.6166	Ovary
GSM53186	21.1744	Ovary
GSM53187	25.6473	Breast
GSM53188	22.4041	Renal Pelvis
GSM76486	24.9282	Breast
GSM76488	21.9549	Lung
GSM76489	21.5056	Ovary
GSM76490	24.2696	Colon
GSM76491	22.286	Breast
GSM76492	21.9225	Breast
GSM76493	24.1961	Breast
GSM76494	23.3384	Stomach
GSM76495	24.4749	Breast
GSM76497	22.081	Breast
GSM76498	21.1976	Liver
GSM76500	21.9197	Ovary
GSM76501	24.3091	Colon
GSM76503	22.6744	Kidney
GSM76504	23.3994	Ovary
GSM76508	21.7393	Kidney
GSM76509	22.8588	Ovary
GSM76510	23.1163	Ovary
GSM76511	23.9306	Ovary
GSM76512	25.3946	Colon
GSM76513	24.4702	Uterine/Bladder Tumor
GSM76514	25.5649	Breast
GSM76515	19.6937	Kidney
GSM76516	20.334	Prostate
GSM76517	23.4746	Breast
GSM76518	21.7068	Kidney
GSM76519	24.4521	Colon
GSM76520	24.5942	Colon
GSM76521	18.9876	Breast
GSM76522	23.8948	Colon
GSM76524	22.5633	Colon
GSM76526	23.3976	Colon
GSM76528	20.0107	Breast
GSM76529	23.7647	Colon
GSM76530	25.3491	Colon
GSM76531	25.3203	Colon
GSM76532	22.6756	Urinary Bladder
GSM76533	22.9372	Ovary
GSM76538	21.384	Kidney
GSM76543	21.8993	Kidney
GSM76544	17.6906	Prostate
GSM76545	23.4538	Breast
GSM76548	27.1056	Colon
GSM76551	21.0038	Kidney
GSM76552	22.6502	Breast
GSM76553	20.244	Prostate
GSM76554	23.5587	Ovary
GSM76555	25.7522	Colon
GSM76556	24.9822	Breast
GSM76558	22.2479	Kidney
GSM76559	19.9335	Renal Pelvis
GSM76560	24.9736	Breast
GSM76561	25.7328	Breast
GSM76562	23.1328	Stomach
GSM76563	20.035	Breast
GSM76564	23.767	Breast
GSM76566	24.0976	Breast
GSM76567	23.6085	Ovary
GSM76568	20.9992	Kidney
GSM76570	21.8356	Kidney
GSM76572	23.9777	Lung
GSM76573	23.1166	Colon
GSM76574	21.0721	Lung
GSM76576	23.9608	Colon
GSM76577	23.5114	Kidney
GSM76579	24.7331	Renal Pelvis
GSM76580	17.4068	Kidney
GSM76581	21.362	Ovary
GSM76582	25.5099	Breast
GSM76583	26.6808	Colon
GSM76585	26.2471	Lung
GSM76586	19.2794	Breast
GSM76587	22.2229	Lung
GSM76590	22.1011	Lung
GSM76591	20.278	Kidney
GSM76592	17.9267	Breast
GSM76593	24.2827	Breast
GSM76594	26.053	Lung
GSM76595	23.6291	Lung
GSM76596	22.6957	Ovary
GSM76598	21.7063	Colon
GSM76599	22.2605	Ovary
GSM76601	23.5212	Ovary
GSM76602	21.1358	Kidney
GSM76603	18.2243	Breast
GSM76604	21.7906	Ovary
GSM76605	23.3649	Colon
GSM76606	19.8959	Kidney
GSM76607	23.7512	Colon
GSM76608	25.6293	Colon
GSM76610	23.1766	Colon
GSM76611	26.5018	Colon
GSM76613	19.7157	Breast
GSM76615	23.6087	Colon
GSM76617	24.3293	Colon
GSM76618	26.3033	Colon
GSM76619	21.1616	Breast
GSM76621	23.8363	Left Lower Lobe Lung
GSM76623	20.8387	Ovary
GSM76626	21.3338	Kidney
GSM76627	20.1573	Breast
GSM76628	22.8567	Breast
GSM76629	23.864	Colon
GSM76630	25.0359	Lung
GSM76631	25.5489	Head of Pancreas
GSM76633	20.2859	Ovary
GSM76637	20.7923	Breast
GSM76639	20.2186	Colon
GSM76640	20.9815	Prostate
GSM76644	19.561	Liver
GSM76647	22.811	Lung
GSM76648	20.1214	Prostate
GSM88945	23.6797	Colon
GSM88946	23.3147	Liver
GSM88947	20.4006	Kidney
GSM88949	20.4945	Lung
GSM88950	23.0922	Lung
GSM88953	23.2195	Lung
GSM88955	23.307	Lung
GSM88956	22.7328	Ovary
GSM88959	20.6735	Lung
GSM88960	26.524	Breast
GSM88961	24.2883	Renal Pelvis
GSM88962	17.4649	Lung
GSM88963	23.5144	Colon
GSM88964	21.3197	Kidney
GSM88965	25.0098	Colon
GSM88968	25.0254	Colon
GSM88969	22.4253	Breast
GSM88970	21.7863	Breast
GSM88971	25.1413	Breast
GSM88973	23.2394	Ovary
GSM88974	23.7823	Ovary
GSM88977	22.682	Prostate
GSM88979	20.7449	Breast
GSM88980	21.519	Breast
GSM88981	12.3351	Lung
GSM88983	24.6604	Lung
GSM88984	22.7473	Ovary
GSM88985	24.2337	Breast
GSM88986	23.6027	Breast
GSM88987	19.8069	Kidney
GSM88988	23.7587	Breast
GSM88989	21.7309	Kidney
GSM88990	23.4167	Breast
GSM88991	25.4339	Breast
GSM88992	22.5441	Ovary
GSM88993	26.1474	Bladder
GSM88994	23.9427	Colon
GSM88995	19.6181	Kidney
GSM88996	24.7586	Breast
GSM88997	21.1295	Lung
GSM88999	24.4135	Colon
GSM89000	21.9127	Breast
GSM89001	21.5028	Ovary
GSM89002	20.2721	Colon
GSM89003	23.166	Breast
GSM89004	24.3809	Colon
GSM89005	23.7314	Breast
GSM89006	22.3802	Breast
GSM89007	24.4637	Colon
GSM89008	23.3954	Breast
GSM89009	24.1687	Breast
GSM89010	19.9523	Breast
GSM89011	26.0686	Breast
GSM89012	23.8449	Ovary
GSM89014	17.8416	Breast
GSM89015	25.6318	Breast
GSM89016	24.2847	Breast
GSM89017	21.5571	Prostate
GSM89018	22.987	Breast
GSM89019	24.2935	Breast
GSM89020	23.1763	Ovary
GSM89021	22.4598	Breast
GSM89022	19.3205	Breast
GSM89023	22.8688	Breast
GSM89024	24.6258	Ovary
GSM89025	22.459	Ovary
GSM89026	22.1303	Colon
GSM89029	23.1148	Kidney
GSM89030	23.5628	Liver
GSM89031	19.3744	Stomach
GSM89036	22.4664	Ovary
GSM89037	26.31	Colon
GSM89040	20.9569	Colon
GSM89044	20.9721	Colon
GSM89045	23.0214	Pancreas
GSM89046	21.6019	Lung
GSM89047	22.8328	Colon
GSM89048	23.3337	Urinary Bladder
GSM89049	24.2448	Colon
GSM89052	24.8376	Colon
GSM89053	24.0192	Colon
GSM89054	22.2573	Liver
GSM89055	17.8603	Breast
GSM89057	21.6056	Ovary
GSM89058	21.3144	Kidney
GSM89060	19.1845	Lung
GSM89061	24.9015	Colon
GSM89062	23.0945	Colon
GSM89063	21.8904	Kidney
GSM89064	21.2872	Kidney
GSM89065	20.4252	Kidney
GSM89066	22.3354	Kidney
GSM89067	20.7162	Kidney
GSM89068	25.9007	Breast
GSM89069	24.6028	Colon
GSM89070	22.2897	Ovary
GSM89071	25.5141	Breast
GSM89072	18.3614	Lung
GSM89073	24.5434	Urinary Bladder
GSM89075	24.1394	Rectosigmoid Colon
GSM89077	22.2251	Breast
GSM89078	20.1011	Kidney
GSM89079	22.1219	Ovary
GSM89080	17.7342	Exocrine Pancreas
GSM89081	24.242	Ovary
GSM89082	20.8926	Ovary
GSM89086	21.5309	Kidney
GSM89090	21.4098	Colon
GSM89091	21.7928	Ovary
GSM89093	24.182	Ovary
GSM89097	24.5515	Ovary or Omentum
GSM89098	24.5799	Colon
GSM89099	20.546	Kidney
GSM89101	19.2655	Lung
GSM89102	23.6021	Breast
GSM89103	21.1774	Colon
GSM89104	22.8817	Kidney
