# Supplementary material for: Pan-cancer analysis connects tumor matrisome to immune response
Source: NPJ Precis Oncol. 2019 May 22;3:15. doi: 10.1038/s41698-019-0087-0 (PMC6531473; doi:10.1038/s41698-019-0087-0)
Supplement: Supplementary file 8 — Data file S7 [file 41698_2019_87_MOESM8_ESM.xlsx]

## Sheet: Sheet1
	Accession code	Cancer type	TMI N	N	HR	Lower	Upper	P	Cutoff	Endpoint
1	PRAD	Prostate	23	482	8.4	1.78	39.59	0.0018	28.7	OS
2	GSE19234	Melanoma	29	44	6.03	1.4	25.89	0.0061	21.06	OS
3	GSE22153	Melanoma	27	54	2.52	1.28	4.98	0.0058	24.69	OS
4	GSE14520	Liver	25	221	3.74	1.7	8.22	0.00044	23.72	OS
5	LIHC	Liver	17	370	2.56	1.54	4.25	0.00017	31.47	OS
6	PAAD	Pancreas	25	178	5.94	1.82	19.43	0.00099	28.16	OS
7	GSE57495	Pancreas	29	63	3.48	1.74	6.98	0.00022	21.57	OS
8	GSE21501	Pancreas	28	102	2.78	0.99	7.8	0.043	27.52	OS
9	GSE28735	Pancreas	28	42	1.93	0.85	4.38	0.11	26.13	OS
10	GSE71729	Pancreas	29	125	1.89	1.09	3.27	0.021	28.34	OS
11	KIRP	Kidney	19	287	8.52	3.66	19.81	2.9e-09	32.13	OS
12	KICH	Kidney	18	64	2.99	0.71	12.55	0.12	30.85	OS
13	GSE22541 (metastases)	Kidney	29	24	2.82	0.97	8.17	0.046	1111	OS
14	KIRC	Kidney	21	533	1.93	1.41	2.65	3e-05	28.96	OS
15	BRCA	Breast	24	1092	3.53	1.99	6.26	4.4e-06	35.36	OS
16	GSE37751	Breast	28	61	2.9	1.2	6.99	0.013	21.46	OS
17	GSE42568	Breast	29	104	2.63	1.23	5.62	0.0095	24.7	OS
18	GSE20685	Breast	29	327	2.3	1.27	4.16	0.0046	26.76	OS
19	GSE20711	Breast	29	88	2.12	0.85	5.31	0.1	25.76	OS
20	GSE3494	Breast	25	236	2.08	1.23	3.54	0.0055	24.15	OS
21	GSE12945	Colon	25	62	3.33	1.07	10.34	0.028	20.39	OS
22	GSE17536 (DSS)	Colon	29	177	2.97	1.71	5.16	5.3e-05	24.5	OS
23	COAD	Colon	24	281	2.69	0.94	7.68	0.054	37.56	OS
24	GSE17536 (OS)	Colon	29	177	2.36	1.48	3.76	0.00019	24.55	OS
25	GSE29621	Colon	29	65	2.11	0.96	4.64	0.057	22.01	OS
26	GSE39582	Colon	29	579	1.9	0.93	3.85	0.071	22.35	OS
27	GSE48276	Bladder	29	73	3.73	0.89	15.59	0.053	24.25	OS
28	GSE31684	Bladder	29	93	2.94	1.55	5.57	0.00052	24.65	OS
29	GSE13507	Bladder	27	165	2.51	1.48	4.25	0.00038	25.32	OS
30	BLCA	Bladder	29	407	0.61	0.42	0.9	0.012	33.18	OS
31	GSE73614	Ovary	28	106	2.69	1.52	4.74	0.00039	29.03	OS
32	GSE30161	Ovary	29	58	2.24	1.12	4.47	0.02	24.73	OS
33	GSE32062	Ovary	28	260	2.01	0.94	4.31	0.068	35.92	OS
34	GSE13876	Ovary	26	415	1.94	0.91	4.11	0.078	19.29	OS
35	GSE49997	Ovary	27	194	1.86	1.04	3.32	0.032	28.32	OS
36	GSE18520	Ovary	29	53	1.65	0.86	3.15	0.13	24.1	OS
37	GSE63885	Ovary	29	75	1.44	0.88	2.36	0.15	21.89	OS
38	OV	Ovary		302	0.67	0.47	0.98	0.036	28.8	OS
39	GSE26712	Ovary	25	185	0.57	0.35	0.91	0.016	23.35	OS
40	GSE17260	Ovary	28	110	0.43	0.2	0.9	0.021	26.95	OS
41	GSE34942	Stomach	29	56	1.96	0.74	5.2	0.17	25.47	OS
42	GSE15459	Stomach	29	192	1.41	0.88	2.26	0.15	23.29	OS
43	STAD	Stomach	24	407	0.62	0.39	0.97	0.036	30.96	OS
44	GSE40873	Liver	29	49	15.74	4.23	58.61	1.3e-07	20.3	Multicentric occurrence-free survival
45	GSE14520	Liver	25	221	2.72	1.32	5.61	0.0048	23.72	RFS (Relapse free)
46	GSE2603	Breast	25	82	8.63	1.13	65.97	0.012	23.48	LMFS (Lung-metastasis-free)
47	GSE9195	Breast	29	77	4.44	1.15	17.23	0.018	24.8	DMFS (Distant metastasis free)
48	GSE46563	Breast	28	94	3.07	1.04	9.06	0.032	21.75	DMFS (Distant metastasis free)
49	GSE20685	Breast	29	327	2.71	1.52	4.85	0.00046	26.76	DMFS (Distant metastasis free)
50	GSE2603	Breast	25	82	2.69	1.01	7.13	0.039	25.32	MFS (Metastasis free)
51	GSE20711	Breast	29	88	2.61	1.35	5.04	0.003	25.29	RFS (Relapse free)
52	GSE19615	Breast	29	115	2.46	0.77	7.83	0.12	26.07	DRFS (Distant recurrence free)
53	GSE21653	Breast	29	252	2.31	1.37	3.92	0.0013	26.13	DFS (Disease free)
54	GSE2990	Breast	25	122	1.97	1.08	3.6	0.024	26.64	RFS (Relapse free)
55	GSE37181	Breast	28	123	1.94	0.95	3.94	0.063	18.83	DMFS (Distant metastasis free)
56	GSE42568	Breast	29	104	1.84	1	3.4	0.046	24.68	RFS (Relapse free)
57	GSE2603	Breast	25	121	0.44	0.15	1.3	0.13	22.56	Bone-metastasis-free
58	GSE20685	Breast	29	307	0.37	0.09	1.56	0.16	19.34	RFS (Relapse free)
59	GSE33113	Colon	29	89	3.16	1.04	9.61	0.032	24.26	RFS (metastasis or recurrence within 3 years)
60	GSE17536	Colon	29	145	2.92	1.5	5.67	0.00094	24.65	DFS (Disease free; cancer recurrence)
61	GSE39582	Colon	29	574	1.77	0.78	4	0.16	21.98	RFS (relapse free)
62	GSE30378	Colon	26	83	1.78	0.91	3.27	0.089	25.25	DFS (disease free)
63	GSE28722	Colon	26	125	2.19	1.04	4.61	0.034	29.29	RFS (Recurrence free)
64	GSE29621	Colon	29	53	2.35	0.59	9.4	0.21	21.66	DFS (disease free)
65	GSE12945	Colon	25	51	6.94	0.77	62.12	0.044	20.11	RFS (Relapse free)
66	GSE31684	Bladder	29	93	2.1	0.82	5.39	0.11	24.73	RFS (Distant and local recurrence free)
67	GSE30161	Ovary	29	54	2.47	1.18	5.18	0.014	22.77	RFS (Relapse free)
68	GSE63885	Ovary	29	75	1.81	0.94	3.48	0.071	20.58	DFS (Disease free)
69	GSE49997	Ovary	27	194	1.6	0.94	2.71	0.081	30.32	PFS (Progression free)
70	GSE32062	Ovary	28	260	0.7	0.52	0.95	0.019	39.15	PFS (Progression free)
71	GSE17260	Ovary	28	110	0.51	0.31	0.82	0.005	27.78	PFS (Progression free)
72	GSE26253	Stomach		432	0.66	0.43	1.01	0.054	25.66	RFS
