# Supplementary material for: Pan-cancer analysis connects tumor matrisome to immune response
Source: NPJ Precis Oncol. 2019 May 22;3:15. doi: 10.1038/s41698-019-0087-0 (PMC6531473; doi:10.1038/s41698-019-0087-0)
Supplement: Supplementary file 9 — Data file S8 [file 41698_2019_87_MOESM9_ESM.xlsx]

## Sheet: Sheet2
Data accession codes	Organ	TMI	TMI_Group	Age at surgery	Sex	Race	Response	pT	pN	pM	pStage
BLCA	Bladder	31.7133	Low-risk	63.8987	MALE	WHITE	Progressive Disease	T3	N1	M0	Stage IV
BLCA	Bladder	28.0133	Low-risk	66.9261	MALE	WHITE	Progressive Disease	T3a	N2	MX	Stage IV
BLCA	Bladder	33.0208	Low-risk	69.2028	MALE	WHITE	Complete Response	T3a	N0	M0	Stage III
BLCA	Bladder	31.7334	Low-risk	59.8576	FEMALE	NA	Complete Response	T3a	N0	M0	Stage III
BLCA	Bladder	36.1497	High-risk	83.6166	MALE	WHITE	Complete Response	T2b	N0	M0	Stage II
BLCA	Bladder	30.7949	Low-risk	67.6796	FEMALE	WHITE	Stable Disease	T3b	N0	MX	Stage III
BLCA	Bladder	34.3858	High-risk	65.2521	MALE	WHITE	Complete Response	T3a	N0	M0	Stage III
BLCA	Bladder	27.3565	Low-risk	66.0001	MALE	WHITE	Complete Response	T3a	N0	M0	Stage III
BLCA	Bladder	35.1442	High-risk	64.7809	MALE	BLACK OR AFRICAN AMERICAN	Complete Response	T2a	N0	M0	Stage II
BLCA	Bladder	30.4994	Low-risk	79.4001	MALE	WHITE	NA	T3a	NX	M0	Stage III
BLCA	Bladder	33.2443	High-risk	73.3727	MALE	BLACK OR AFRICAN AMERICAN	Partial Response	T4b	N0	M0	Stage IV
BLCA	Bladder	29.8499	Low-risk	66.0576	MALE	BLACK OR AFRICAN AMERICAN	NA	T4a	N0	M0	Stage III
BLCA	Bladder	35.839	High-risk	55.9562	MALE	WHITE	Complete Response	T2a	N0	M0	Stage II
BLCA	Bladder	32.7125	Low-risk	60.4275	MALE	WHITE	Complete Response	T2a	N0	M0	Stage II
BLCA	Bladder	32.4432	Low-risk	73.6248	MALE	WHITE	NA	T2a	N0	M0	Stage II
BLCA	Bladder	37.3541	High-risk	80.7042	MALE	WHITE	Complete Response	T2b	N0	M0	Stage II
BLCA	Bladder	37.3109	High-risk	59.9809	MALE	BLACK OR AFRICAN AMERICAN	Complete Response	T2a	N1	M0	Stage IV
BLCA	Bladder	33.5595	High-risk	52.822	MALE	WHITE	Complete Response	T2a	N0	M0	Stage II
BLCA	Bladder	35.8239	High-risk	61.3617	MALE	WHITE	Progressive Disease	T3a	N2	M1	Stage IV
BLCA	Bladder	36.9753	High-risk	67.0275	MALE	BLACK OR AFRICAN AMERICAN	Complete Response	T3a	N1	M0	Stage IV
BLCA	Bladder	35.4595	High-risk	72.4111	MALE	BLACK OR AFRICAN AMERICAN	NA	T4a	N0	M0	Stage III
BLCA	Bladder	33.516	High-risk	61.0165	MALE	WHITE	Complete Response	T4b	N0	M0	Stage IV
BLCA	Bladder	31.8338	Low-risk	76.1015	FEMALE	WHITE	Complete Response	T4	NX	MX	Stage III
BLCA	Bladder	32.7106	Low-risk	73.7152	FEMALE	WHITE	Complete Response	T4a	N0	MX	Stage III
BLCA	Bladder	30.1611	Low-risk	73.4768	MALE	WHITE	NA	T1	NX	M0	Stage I
BLCA	Bladder	32.5222	Low-risk	57.2193	FEMALE	WHITE	NA	T3	N0	M0	Stage III
BLCA	Bladder	33.0976	Low-risk	65.5535	MALE	WHITE	NA	T4	N2	M0	Stage IV
BLCA	Bladder	30.11	Low-risk	63.0138	MALE	WHITE	NA	T3	N0	M0	Stage III
BLCA	Bladder	33.2775	High-risk	80.1289	FEMALE	WHITE	Complete Response	T4a	N0	MX	Stage III
BLCA	Bladder	29.945	Low-risk	75.433	MALE	WHITE	NA	T4a	N0	MX	Stage III
BLCA	Bladder	36.775	High-risk	70.0549	FEMALE	WHITE	NA	T3b	N0	M0	Stage III
BLCA	Bladder	29.9542	Low-risk	75.7426	MALE	WHITE	NA	T2b	N0	MX	Stage II
BLCA	Bladder	37.8833	High-risk	72.4823	MALE	NA	NA	T3a	N0	MX	Stage III
BLCA	Bladder	31.049	Low-risk	75.4357	MALE	WHITE	NA	T3a	N0	MX	Stage III
BLCA	Bladder	32.8637	Low-risk	81.1892	FEMALE	WHITE	NA	T3a	N0	M0	Stage III
BLCA	Bladder	33.851	High-risk	73.3645	MALE	WHITE	NA	T3b	N2	M0	Stage IV
BLCA	Bladder	30.0926	Low-risk	79.4166	FEMALE	WHITE	NA	T3b	N1	M0	Stage IV
BLCA	Bladder	33.0938	Low-risk	63.6165	MALE	WHITE	NA	T3b	N1	M0	Stage IV
BLCA	Bladder	36.9093	High-risk	70.5782	FEMALE	WHITE	NA	T3a	N0	M0	Stage III
BLCA	Bladder	34.5992	High-risk	59.0439	FEMALE	BLACK OR AFRICAN AMERICAN	NA	T4a	N2	M0	Stage IV
BLCA	Bladder	28.9739	Low-risk	71.4467	MALE	WHITE	NA	T2b	N0	M0	Stage II
BLCA	Bladder	37.1776	High-risk	56.2165	MALE	WHITE	NA	T4a	N2	M0	Stage IV
BLCA	Bladder	30.0325	Low-risk	54.8823	MALE	WHITE	NA	T3a	N0	M0	Stage III
BLCA	Bladder	35.4343	High-risk	73.5508	FEMALE	WHITE	NA	T3a	N0	M0	Stage III
BLCA	Bladder	30.515	Low-risk	78.5563	FEMALE	WHITE	NA	T3a	N1	M0	Stage IV
BLCA	Bladder	32.298	Low-risk	76.7946	MALE	WHITE	Progressive Disease	T3b	N2	MX	Stage IV
BLCA	Bladder	36.789	High-risk	76.222	MALE	WHITE	Complete Response	T3b	N0	M0	Stage III
BLCA	Bladder	34.8849	High-risk	80.3124	MALE	WHITE	Stable Disease	T2b	N0	MX	Stage II
BLCA	Bladder	31.5257	Low-risk	64.6138	MALE	WHITE	Complete Response	NA	N0	M0	Stage II
BLCA	Bladder	35.903	High-risk	74.096	MALE	WHITE	Complete Response	T3a	N0	M0	Stage III
BLCA	Bladder	36.1442	High-risk	64.9672	MALE	WHITE	Complete Response	T4a	N1	MX	Stage IV
BLCA	Bladder	32.1954	Low-risk	69.0467	FEMALE	NA	NA	T3a	N1	M1	Stage IV
BLCA	Bladder	36.8291	High-risk	60.4604	MALE	NA	NA	T2b	N0	M0	Stage II
BLCA	Bladder	36.981	High-risk	71.7207	MALE	NA	NA	T3b	N0	M0	Stage III
BLCA	Bladder	34.4566	High-risk	82.0577	FEMALE	NA	NA	T3b	N0	M0	Stage III
BLCA	Bladder	30.7812	Low-risk	77.885	MALE	NA	NA	T4b	N2	M0	Stage IV
BLCA	Bladder	29.5559	Low-risk	62.4028	MALE	ASIAN	NA	T3	N0	M0	Stage III
BLCA	Bladder	36.1626	High-risk	75.5207	FEMALE	ASIAN	NA	T3	N0	M0	Stage III
BLCA	Bladder	32.8812	Low-risk	52.7946	MALE	ASIAN	NA	T3	N0	M0	Stage III
BLCA	Bladder	32.3186	Low-risk	34.4028	MALE	ASIAN	NA	T3	N0	M0	Stage III
BLCA	Bladder	31.8272	Low-risk	48.2192	MALE	ASIAN	NA	T2	N0	M0	Stage II
BLCA	Bladder	32.6379	Low-risk	75.2275	MALE	ASIAN	NA	T2	N0	M0	Stage II
BLCA	Bladder	30.5555	Low-risk	62.2357	MALE	ASIAN	NA	T2	N0	M0	Stage II
BLCA	Bladder	34.4789	High-risk	41.7124	MALE	ASIAN	Complete Response	T2	N0	M0	Stage II
BLCA	Bladder	35.4987	High-risk	58.485	FEMALE	ASIAN	Complete Response	T2	N0	M0	Stage II
BLCA	Bladder	30.0835	Low-risk	52.7809	MALE	ASIAN	Complete Response	T2	N0	M0	Stage II
BLCA	Bladder	32.3088	Low-risk	42.4576	MALE	ASIAN	Complete Response	T2	N0	M0	Stage II
BLCA	Bladder	30.7657	Low-risk	60.822	MALE	ASIAN	Complete Response	T2	N0	M0	Stage II
BLCA	Bladder	30.981	Low-risk	55.9782	MALE	ASIAN	Complete Response	T2	N0	M0	Stage II
BLCA	Bladder	33.5319	High-risk	59.5453	MALE	ASIAN	Complete Response	T2	N0	M0	Stage II
BLCA	Bladder	32.4386	Low-risk	67.4659	MALE	ASIAN	Complete Response	T2	N0	M0	Stage II
BLCA	Bladder	27.1643	Low-risk	54.9562	MALE	ASIAN	Complete Response	T2	N0	M0	Stage II
BLCA	Bladder	34.2448	High-risk	55.5042	FEMALE	ASIAN	Complete Response	T2	N0	M0	Stage II
BLCA	Bladder	34.4609	High-risk	59.2768	MALE	ASIAN	Complete Response	T2	N0	M0	Stage II
BLCA	Bladder	29.0777	Low-risk	52.5891	MALE	ASIAN	Complete Response	T2	N0	M0	Stage II
BLCA	Bladder	32.8375	Low-risk	85.5782	MALE	ASIAN	Complete Response	T2	N0	M0	Stage II
BLCA	Bladder	32.8012	Low-risk	85.2029	MALE	ASIAN	Complete Response	T3b	N0	M0	Stage III
BLCA	Bladder	32.0736	Low-risk	50.5343	MALE	ASIAN	Complete Response	T1	N0	M0	Stage I
BLCA	Bladder	37.4941	High-risk	60.0741	MALE	WHITE	NA	T3a	N0	M0	Stage III
BLCA	Bladder	28.782	Low-risk	84.4303	MALE	WHITE	NA	T3a	N2	MX	Stage IV
BLCA	Bladder	35.9093	High-risk	84.0385	MALE	WHITE	NA	T2	N2	M0	Stage IV
BLCA	Bladder	37.8525	High-risk	75.8686	MALE	WHITE	NA	T3b	N0	M0	Stage III
BLCA	Bladder	32.057	Low-risk	58.1727	MALE	WHITE	Complete Response	T2b	N1	M0	Stage IV
BLCA	Bladder	29.74	Low-risk	67.1891	MALE	WHITE	Complete Response	T4a	N0	M0	Stage III
BLCA	Bladder	31.6593	Low-risk	70.4275	MALE	WHITE	Complete Response	T4a	N0	M0	Stage III
BLCA	Bladder	33.031	Low-risk	76.6111	MALE	WHITE	Partial Response	T3b	N2	M0	Stage IV
BLCA	Bladder	28.7929	Low-risk	60.9179	MALE	WHITE	NA	T3	N2	M0	Stage IV
BLCA	Bladder	35.7968	High-risk	79.7563	MALE	WHITE	NA	T2b	N0	M0	Stage II
BLCA	Bladder	37.5708	High-risk	53.5727	MALE	WHITE	NA	T2a	N1	M0	Stage IV
BLCA	Bladder	29.0943	Low-risk	67.1206	FEMALE	WHITE	NA	T3	N2	M0	Stage IV
BLCA	Bladder	33.7557	High-risk	57.7891	MALE	WHITE	NA	T3	N0	M0	Stage III
BLCA	Bladder	35.2258	High-risk	74.3179	FEMALE	WHITE	NA	T4a	N2	M0	Stage IV
BLCA	Bladder	32.3354	Low-risk	72.0741	MALE	WHITE	NA	T3b	N0	M0	Stage III
BLCA	Bladder	30.9127	Low-risk	69.3617	MALE	WHITE	NA	T3b	N2	M0	Stage IV
BLCA	Bladder	35.4843	High-risk	84.1289	MALE	WHITE	NA	T3	N0	M0	Stage III
BLCA	Bladder	30.4767	Low-risk	84.696	FEMALE	WHITE	NA	T3	N2	M0	Stage IV
BLCA	Bladder	32.3708	Low-risk	66.0138	MALE	WHITE	NA	T3	N0	M0	Stage III
BLCA	Bladder	29.2499	Low-risk	80.3618	FEMALE	WHITE	NA	T3	N2	M0	Stage IV
BLCA	Bladder	33.1401	Low-risk	73.222	FEMALE	WHITE	NA	T2b	N0	M0	Stage II
BLCA	Bladder	34.6705	High-risk	63.3316	FEMALE	WHITE	NA	T3	N3	M0	Stage IV
BLCA	Bladder	32.1567	Low-risk	79.5535	MALE	WHITE	NA	T3b	N0	M0	Stage III
BLCA	Bladder	34.9968	High-risk	81.6138	MALE	WHITE	NA	T2b	N1	M0	Stage IV
BLCA	Bladder	33.0874	Low-risk	87.8796	MALE	WHITE	NA	T3	N2	M0	Stage IV
BLCA	Bladder	31.6175	Low-risk	79.5809	FEMALE	WHITE	NA	T3	N2	M0	Stage IV
BLCA	Bladder	35.87	High-risk	77.0029	MALE	WHITE	NA	T3	N0	M0	Stage III
BLCA	Bladder	35.4978	High-risk	72.7727	MALE	WHITE	NA	T4a	N0	M0	Stage III
BLCA	Bladder	32.3506	Low-risk	74.5042	MALE	WHITE	NA	T3	N0	M0	Stage III
BLCA	Bladder	31.9077	Low-risk	68.7617	MALE	WHITE	NA	T2a	N0	M0	Stage II
BLCA	Bladder	31.1748	Low-risk	62.4275	MALE	WHITE	NA	T3	N0	M0	Stage III
BLCA	Bladder	29.3609	Low-risk	58.5453	MALE	WHITE	NA	T2b	N0	M0	Stage II
BLCA	Bladder	32.1748	Low-risk	60.9234	MALE	WHITE	NA	NA	NX	M0	Stage II
BLCA	Bladder	40.3651	High-risk	57.285	MALE	WHITE	Complete Response	T3	N0	M0	Stage III
BLCA	Bladder	37.5334	High-risk	67.2686	FEMALE	WHITE	Progressive Disease	T3	N0	M0	Stage III
BLCA	Bladder	28.7568	Low-risk	67.222	FEMALE	WHITE	Complete Response	T3	N0	M0	Stage III
BLCA	Bladder	36.24	High-risk	78.7864	FEMALE	WHITE	Complete Response	T3	N0	M0	Stage III
BLCA	Bladder	33.6765	High-risk	85.37	MALE	WHITE	Complete Response	T3	N2	M0	Stage IV
BLCA	Bladder	31.9364	Low-risk	82.4357	FEMALE	ASIAN	Complete Response	T2a	N0	M0	Stage II
BLCA	Bladder	31.0942	Low-risk	70.2576	MALE	WHITE	Complete Response	T2a	N0	M0	Stage II
BLCA	Bladder	32.0467	Low-risk	61.4768	MALE	WHITE	Complete Response	T2b	N0	M0	Stage II
BLCA	Bladder	27.7355	Low-risk	67.4165	MALE	WHITE	Complete Response	T2a	N0	M0	Stage II
BLCA	Bladder	31.0636	Low-risk	70.2056	MALE	WHITE	Complete Response	T3	N1	M0	Stage IV
BLCA	Bladder	37.2227	High-risk	45.0768	MALE	WHITE	Complete Response	T4a	N2	M0	Stage IV
BLCA	Bladder	33.3951	High-risk	57.5535	MALE	WHITE	Complete Response	NA	NX	MX	Stage II
BLCA	Bladder	37.3081	High-risk	48.3151	MALE	WHITE	Progressive Disease	T3	N1	MX	Stage IV
BLCA	Bladder	35.4348	High-risk	64.5864	FEMALE	WHITE	Partial Response	T2	N0	M0	Stage II
BLCA	Bladder	32.3099	Low-risk	72.7672	FEMALE	WHITE	Partial Response	NA	N0	M0	Stage II
BLCA	Bladder	37.1517	High-risk	61.1343	FEMALE	WHITE	Progressive Disease	T3	N1	M0	Stage IV
BLCA	Bladder	36.7053	High-risk	69.0302	MALE	WHITE	Stable Disease	T4	N1	M0	Stage IV
BLCA	Bladder	35.4979	High-risk	60.348	MALE	WHITE	Complete Response	T3b	N0	M0	Stage III
BLCA	Bladder	28.663	Low-risk	63.5563	MALE	WHITE	NA	NA	N0	M0	Stage II
BLCA	Bladder	33.7615	High-risk	64.6878	MALE	WHITE	Complete Response	NA	N0	M0	Stage II
BLCA	Bladder	32.6507	Low-risk	79.0494	MALE	WHITE	Stable Disease	T2	N0	M0	Stage II
BLCA	Bladder	31.8735	Low-risk	63.5837	MALE	WHITE	Progressive Disease	NA	N0	M0	Stage II
BLCA	Bladder	37.0752	High-risk	71.096	MALE	WHITE	Stable Disease	T2b	N0	M0	Stage II
BLCA	Bladder	32.8518	Low-risk	75.9727	MALE	WHITE	Complete Response	T3	N0	M0	Stage III
BLCA	Bladder	30.9411	Low-risk	82.4385	MALE	WHITE	Stable Disease	T3	N0	M0	Stage III
BLCA	Bladder	31.8778	Low-risk	64.4987	FEMALE	WHITE	Complete Response	NA	N0	M0	Stage II
BLCA	Bladder	34.5015	High-risk	61.2741	MALE	WHITE	Stable Disease	T2a	N0	M0	Stage II
BLCA	Bladder	37.2401	High-risk	61.1179	FEMALE	WHITE	NA	T2b	N1	MX	Stage IV
BLCA	Bladder	33.9322	High-risk	64.5645	MALE	WHITE	Progressive Disease	T4b	N2	MX	Stage IV
BLCA	Bladder	32.5473	Low-risk	72.0686	MALE	NA	Complete Response	T2b	N0	M0	Stage II
BLCA	Bladder	37.2684	High-risk	70.0933	MALE	WHITE	NA	T2	NX	M0	Stage II
BLCA	Bladder	29.3919	Low-risk	57.3069	MALE	WHITE	NA	NA	N0	M0	Stage II
BLCA	Bladder	31.535	Low-risk	56.7754	MALE	ASIAN	NA	T2b	NX	M0	Stage II
BLCA	Bladder	34.6984	High-risk	66.5179	MALE	ASIAN	NA	T2	N0	M0	Stage II
BLCA	Bladder	31.3679	Low-risk	72.4028	MALE	WHITE	NA	T2b	NX	M0	Stage II
BLCA	Bladder	30.4537	Low-risk	66.3179	MALE	WHITE	Complete Response	T2b	N0	MX	Stage II
BLCA	Bladder	33.6878	High-risk	78.6686	FEMALE	ASIAN	NA	T2a	N0	M0	Stage II
BLCA	Bladder	31.9525	Low-risk	67.2001	MALE	ASIAN	NA	T2a	N0	M0	Stage II
BLCA	Bladder	34.0139	High-risk	81.1316	MALE	ASIAN	NA	T2b	N0	M0	Stage II
BLCA	Bladder	33.5438	High-risk	55.2576	MALE	ASIAN	NA	T3	N0	M0	Stage III
BLCA	Bladder	29.2959	Low-risk	66.2467	MALE	WHITE	NA	T4a	N1	M0	Stage IV
BLCA	Bladder	29.4825	Low-risk	75.8083	MALE	ASIAN	Complete Response	T2b	NX	M0	Stage II
BLCA	Bladder	28.9189	Low-risk	37.9918	MALE	ASIAN	Complete Response	T2a	NX	M0	Stage II
BLCA	Bladder	32.4552	Low-risk	73.9727	MALE	WHITE	Complete Response	T3	N0	M0	Stage III
BLCA	Bladder	33.8445	High-risk	44.2329	MALE	WHITE	Stable Disease	T4	N3	MX	Stage IV
BLCA	Bladder	32.5863	Low-risk	63.17	MALE	ASIAN	Complete Response	T3a	NX	M0	Stage III
BLCA	Bladder	39.7384	High-risk	67.0302	MALE	ASIAN	NA	T3	N0	M0	Stage III
BLCA	Bladder	34.3171	High-risk	64.3754	MALE	ASIAN	Complete Response	T3	N0	M0	Stage III
BLCA	Bladder	32.6478	Low-risk	52.2275	MALE	ASIAN	Complete Response	T2	N0	M0	Stage II
BLCA	Bladder	32.8311	Low-risk	59.2576	MALE	ASIAN	Complete Response	T2	N0	M0	Stage II
BLCA	Bladder	36.8339	High-risk	73.8522	MALE	ASIAN	Complete Response	T2	NX	M0	Stage II
BLCA	Bladder	32.479	Low-risk	60.9563	FEMALE	WHITE	Stable Disease	T4a	N3	MX	Stage IV
BLCA	Bladder	32.385	Low-risk	74.159	FEMALE	WHITE	NA	T3	N0	MX	Stage III
BLCA	Bladder	34.6805	High-risk	55.833	FEMALE	BLACK OR AFRICAN AMERICAN	NA	T4a	N0	MX	Stage III
BLCA	Bladder	35.9139	High-risk	86.1426	MALE	BLACK OR AFRICAN AMERICAN	NA	T2b	N1	MX	Stage IV
BLCA	Bladder	35.7157	High-risk	75.4549	MALE	WHITE	NA	T2b	N0	MX	Stage II
BLCA	Bladder	34.4545	High-risk	66.4248	MALE	BLACK OR AFRICAN AMERICAN	NA	T3a	N0	MX	Stage III
BLCA	Bladder	31.3384	Low-risk	56.3152	MALE	WHITE	NA	T2b	N0	MX	Stage II
BLCA	Bladder	35.0632	High-risk	69.4302	MALE	BLACK OR AFRICAN AMERICAN	NA	T2b	N0	MX	Stage II
BLCA	Bladder	37.2821	High-risk	43.1727	FEMALE	BLACK OR AFRICAN AMERICAN	NA	T2b	N0	MX	Stage II
BLCA	Bladder	36.7282	High-risk	60.0987	MALE	WHITE	NA	T2b	N0	MX	Stage II
BLCA	Bladder	29.9305	Low-risk	59.2193	MALE	WHITE	NA	T2b	N2	MX	Stage IV
BLCA	Bladder	28.8984	Low-risk	60.3289	MALE	WHITE	Progressive Disease	T4a	N2	M1	Stage IV
BLCA	Bladder	32.9772	Low-risk	70.8275	MALE	WHITE	NA	T3a	N2	M1	Stage IV
BLCA	Bladder	35.7196	High-risk	79.9152	MALE	WHITE	Progressive Disease	T3b	N0	MX	Stage III
BLCA	Bladder	38.1294	High-risk	68.896	MALE	WHITE	Progressive Disease	T3a	N1	MX	Stage IV
BLCA	Bladder	34.2124	High-risk	60.2878	MALE	WHITE	Complete Response	T3b	N0	MX	Stage III
BLCA	Bladder	32.5001	Low-risk	62.1563	MALE	WHITE	Stable Disease	T3a	N2	MX	Stage IV
BLCA	Bladder	29.6602	Low-risk	68.4357	MALE	WHITE	NA	T4a	N2	MX	Stage IV
BLCA	Bladder	32.3845	Low-risk	66.8713	MALE	WHITE	NA	T4	N3	MX	Stage IV
BLCA	Bladder	34.1355	High-risk	76.2549	MALE	WHITE	NA	T3a	N0	MX	Stage III
BLCA	Bladder	30.6273	Low-risk	74.5234	MALE	BLACK OR AFRICAN AMERICAN	Complete Response	T2a	N0	MX	Stage II
BLCA	Bladder	27.4132	Low-risk	71.2138	FEMALE	WHITE	Complete Response	T3b	N0	MX	Stage III
BLCA	Bladder	36.8788	High-risk	70.7974	MALE	WHITE	Complete Response	T4a	N2	MX	Stage IV
BLCA	Bladder	34.0352	High-risk	84.2851	MALE	WHITE	NA	T2a	N0	MX	Stage II
BLCA	Bladder	37.7515	High-risk	65.4494	MALE	WHITE	Complete Response	T4	N0	MX	Stage III
BLCA	Bladder	29.0399	Low-risk	57.4357	MALE	WHITE	Complete Response	T2b	N0	MX	Stage II
BLCA	Bladder	32.7297	Low-risk	68.3919	MALE	WHITE	NA	T3b	N0	MX	Stage III
BLCA	Bladder	30.8695	Low-risk	84.0714	MALE	WHITE	NA	T3b	N0	MX	Stage III
BLCA	Bladder	35.4179	High-risk	76.3892	FEMALE	BLACK OR AFRICAN AMERICAN	Complete Response	T2b	N0	MX	Stage II
BLCA	Bladder	31.7142	Low-risk	47.948	FEMALE	WHITE	Progressive Disease	T3b	N0	MX	Stage III
BLCA	Bladder	35.364	High-risk	82.9481	MALE	WHITE	Progressive Disease	T3b	N1	MX	Stage IV
BLCA	Bladder	35.2657	High-risk	63.233	FEMALE	WHITE	Complete Response	T3a	N0	MX	Stage III
BLCA	Bladder	31.7445	Low-risk	77.9481	FEMALE	WHITE	NA	T3a	N1	MX	Stage IV
BLCA	Bladder	29.367	Low-risk	61.6439	MALE	WHITE	Complete Response	T3a	N2	MX	Stage IV
BLCA	Bladder	35.792	High-risk	61.6576	FEMALE	WHITE	NA	T3b	N0	MX	Stage III
BLCA	Bladder	34.0548	High-risk	69.3069	MALE	ASIAN	Complete Response	T3b	N0	MX	Stage III
BLCA	Bladder	34.1808	High-risk	74.822	MALE	WHITE	NA	T3a	N2	MX	Stage IV
BLCA	Bladder	32.1359	Low-risk	76.2823	MALE	WHITE	NA	T2b	N0	MX	Stage II
BLCA	Bladder	33.6977	High-risk	60.2741	FEMALE	BLACK OR AFRICAN AMERICAN	Progressive Disease	T3b	N0	MX	Stage III
BLCA	Bladder	32.6538	Low-risk	58.0713	MALE	WHITE	Complete Response	T3b	N2	MX	Stage IV
BLCA	Bladder	26.6217	Low-risk	82.6988	MALE	WHITE	Complete Response	T3a	N0	MX	Stage III
BLCA	Bladder	33.2791	High-risk	79.3508	FEMALE	WHITE	NA	T4a	N0	MX	Stage III
BLCA	Bladder	33.7934	High-risk	77.6111	MALE	WHITE	Complete Response	T3a	N0	MX	Stage III
BLCA	Bladder	33.3141	High-risk	54.4494	MALE	WHITE	NA	T3a	N2	MX	Stage IV
BLCA	Bladder	29.1753	Low-risk	80.3207	FEMALE	WHITE	NA	T3b	N2	M1	Stage IV
BLCA	Bladder	29.9533	Low-risk	73.6796	MALE	WHITE	NA	T3a	N2	MX	Stage IV
BLCA	Bladder	32.1119	Low-risk	63.6604	MALE	WHITE	Complete Response	T3	N2	MX	Stage IV
BLCA	Bladder	27.4388	Low-risk	73.6275	MALE	WHITE	NA	T4b	N1	MX	Stage IV
BLCA	Bladder	34.7281	High-risk	60.1152	MALE	WHITE	Complete Response	T3a	N0	MX	Stage III
BLCA	Bladder	29.7695	Low-risk	76.8549	MALE	WHITE	Complete Response	T4a	N2	MX	Stage IV
BLCA	Bladder	33.3431	High-risk	72.6439	MALE	WHITE	Complete Response	TX	N0	M0	NA
BLCA	Bladder	31.8596	Low-risk	65.3864	MALE	WHITE	Progressive Disease	NA	N3	M1	Stage IV
BLCA	Bladder	29.9298	Low-risk	73.4933	MALE	WHITE	NA	NA	N0	M0	Stage III
BLCA	Bladder	33.1505	Low-risk	49.4549	MALE	WHITE	Progressive Disease	T3b	NX	MX	Stage III
BLCA	Bladder	34.046	High-risk	80.2549	FEMALE	WHITE	NA	T4a	N0	MX	Stage III
BLCA	Bladder	31.0285	Low-risk	76.9371	MALE	WHITE	Complete Response	T3b	N2	MX	Stage IV
BLCA	Bladder	31.0814	Low-risk	58.1234	FEMALE	BLACK OR AFRICAN AMERICAN	NA	NA	N0	M0	Stage II
BLCA	Bladder	34.4956	High-risk	50.5946	MALE	WHITE	NA	NA	N0	M0	Stage II
BLCA	Bladder	37.7676	High-risk	56.5727	FEMALE	WHITE	NA	NA	N0	M0	Stage II
BLCA	Bladder	29.2754	Low-risk	57.5206	MALE	WHITE	NA	NA	N0	M0	Stage II
BLCA	Bladder	32.6848	Low-risk	77.7261	MALE	WHITE	NA	NA	N0	M0	Stage II
BLCA	Bladder	35.8255	High-risk	69.6987	MALE	WHITE	NA	T3a	N0	M0	Stage III
BLCA	Bladder	40.1002	High-risk	85.7344	MALE	WHITE	NA	T3b	N0	M0	Stage II
BLCA	Bladder	38.7599	High-risk	66.1617	MALE	BLACK OR AFRICAN AMERICAN	NA	NA	NX	MX	Stage II
BLCA	Bladder	34.062	High-risk	52.0083	MALE	WHITE	NA	NA	NX	MX	Stage II
BLCA	Bladder	29.7112	Low-risk	66.0604	MALE	ASIAN	Stable Disease	NA	NA	NA	Stage II
BLCA	Bladder	34.3224	High-risk	75.7426	FEMALE	WHITE	Complete Response	T2	N0	M0	Stage II
BLCA	Bladder	32.129	Low-risk	66.485	MALE	WHITE	NA	T3b	N1	M0	Stage IV
BLCA	Bladder	31.106	Low-risk	60.8357	MALE	WHITE	Complete Response	T3	N2	M0	Stage IV
BLCA	Bladder	35.8154	High-risk	77.9645	MALE	WHITE	Partial Response	T3	N1	M0	Stage IV
BLCA	Bladder	32.4586	Low-risk	70.1617	MALE	WHITE	NA	T2b	N0	M0	Stage II
BLCA	Bladder	36.1964	High-risk	45.2165	MALE	WHITE	NA	T3a	N0	M0	Stage III
BLCA	Bladder	30.6481	Low-risk	79.6303	MALE	WHITE	NA	T2b	N0	M0	Stage II
BLCA	Bladder	32.6126	Low-risk	54.8521	MALE	WHITE	NA	T3b	N0	M0	Stage III
BLCA	Bladder	38.2014	High-risk	59.3645	MALE	WHITE	NA	T2b	N0	M0	Stage II
BLCA	Bladder	36.9877	High-risk	83.6412	FEMALE	WHITE	NA	T3a	N0	M0	Stage III
BLCA	Bladder	30.87	Low-risk	80.2604	FEMALE	WHITE	NA	T3	N0	MX	Stage III
BLCA	Bladder	36.8467	High-risk	61.685	MALE	WHITE	NA	T3a	N1	MX	Stage IV
BLCA	Bladder	32.7683	Low-risk	71.1343	MALE	WHITE	NA	T3a	N0	M0	Stage III
BLCA	Bladder	37.8052	High-risk	90.0631	FEMALE	WHITE	NA	T2b	N0	MX	Stage II
BLCA	Bladder	33.0021	Low-risk	90.0631	FEMALE	BLACK OR AFRICAN AMERICAN	Complete Response	T3a	N1	MX	Stage IV
BLCA	Bladder	32.7413	Low-risk	53.4193	FEMALE	WHITE	NA	T3a	N2	MX	Stage IV
BLCA	Bladder	29.3637	Low-risk	84.8111	FEMALE	WHITE	NA	T4a	N2	MX	Stage IV
BLCA	Bladder	36.4248	High-risk	48.4439	MALE	WHITE	NA	T4a	N1	MX	Stage IV
BLCA	Bladder	28.99	Low-risk	54.1809	FEMALE	WHITE	NA	NA	NX	MX	Stage II
BLCA	Bladder	33.7862	High-risk	64.7426	MALE	WHITE	Complete Response	T3a	N0	MX	Stage III
BLCA	Bladder	28.7464	Low-risk	86.496	FEMALE	WHITE	Complete Response	T2b	N0	MX	Stage II
BLCA	Bladder	30.0292	Low-risk	72.7289	MALE	WHITE	Stable Disease	T3a	N1	M0	Stage IV
BLCA	Bladder	37.9015	High-risk	67.2165	MALE	WHITE	Complete Response	T3b	N0	M0	Stage III
BLCA	Bladder	35.0751	High-risk	68.8604	MALE	WHITE	Progressive Disease	T4a	N2	MX	Stage IV
BLCA	Bladder	31.5408	Low-risk	87.1563	MALE	WHITE	Progressive Disease	T4a	N2	MX	Stage IV
BLCA	Bladder	33.4194	High-risk	72.6768	MALE	WHITE	Stable Disease	T4	N0	M0	Stage III
BLCA	Bladder	33.7187	High-risk	66.6932	MALE	WHITE	Complete Response	T2b	N0	MX	Stage II
BLCA	Bladder	28.1674	Low-risk	62.3946	MALE	WHITE	Progressive Disease	T2a	N0	MX	Stage II
BLCA	Bladder	26.247	Low-risk	81.4768	MALE	WHITE	Progressive Disease	T3b	N2	MX	Stage IV
BLCA	Bladder	32.9095	Low-risk	75.8467	MALE	WHITE	Progressive Disease	T4a	N2	MX	Stage IV
BLCA	Bladder	35.1296	High-risk	74.107	MALE	WHITE	Progressive Disease	T2	N2	MX	Stage IV
BLCA	Bladder	35.3262	High-risk	69.0001	MALE	WHITE	Stable Disease	T3b	N0	MX	Stage III
BLCA	Bladder	29.1031	Low-risk	66.4193	MALE	WHITE	NA	T3b	N1	MX	Stage IV
BLCA	Bladder	32.7572	Low-risk	74.222	MALE	WHITE	NA	T2	NX	MX	Stage II
BLCA	Bladder	30.0189	Low-risk	59.9672	MALE	WHITE	NA	T3b	N0	MX	Stage III
BLCA	Bladder	31.1829	Low-risk	55.9453	MALE	WHITE	NA	T4a	N3	MX	Stage IV
BLCA	Bladder	32.3998	Low-risk	79.1508	MALE	WHITE	Stable Disease	T3b	N2	MX	Stage IV
BLCA	Bladder	31.1237	Low-risk	67.6193	MALE	WHITE	NA	NA	NX	MX	Stage II
BLCA	Bladder	29.8873	Low-risk	47.6247	MALE	WHITE	NA	T3b	N0	MX	Stage III
BLCA	Bladder	31.263	Low-risk	56.9919	FEMALE	WHITE	Stable Disease	T4a	N2	M0	Stage IV
BLCA	Bladder	35.269	High-risk	75.5316	MALE	WHITE	Stable Disease	NA	NX	MX	Stage II
BLCA	Bladder	31.2068	Low-risk	77.2713	MALE	WHITE	Complete Response	T2a	N0	MX	Stage II
BLCA	Bladder	34.1671	High-risk	54.4412	MALE	WHITE	NA	T2b	N0	MX	Stage II
BLCA	Bladder	27.5136	Low-risk	53.7809	MALE	WHITE	NA	T4a	N0	MX	Stage III
BLCA	Bladder	33.1866	High-risk	64.4878	FEMALE	BLACK OR AFRICAN AMERICAN	NA	NA	NX	M1	Stage IV
BLCA	Bladder	34.0114	High-risk	NA	MALE	NA	NA	T2a	N2	MX	NA
BLCA	Bladder	32.7449	Low-risk	52.0987	FEMALE	NA	Complete Response	T3b	N0	M0	Stage III
BLCA	Bladder	31.1798	Low-risk	78.233	MALE	NA	Progressive Disease	T3b	N1	M0	Stage IV
BLCA	Bladder	34.3897	High-risk	56.5672	MALE	NA	Complete Response	T3	N0	M0	Stage III
BLCA	Bladder	31.4982	Low-risk	66.0932	MALE	WHITE	NA	T3a	N0	MX	Stage III
BLCA	Bladder	26.4705	Low-risk	88.0385	MALE	WHITE	NA	T4a	N0	MX	Stage III
BLCA	Bladder	34.3767	High-risk	77.9289	FEMALE	WHITE	NA	T2b	N0	MX	Stage II
BLCA	Bladder	32.296	Low-risk	76.4987	MALE	WHITE	NA	T4a	N0	MX	Stage III
BLCA	Bladder	37.1818	High-risk	83.9864	MALE	WHITE	Partial Response	T2b	N0	MX	Stage II
BLCA	Bladder	37.7773	High-risk	59.1809	MALE	WHITE	Complete Response	T2b	N0	MX	Stage II
BLCA	Bladder	30.4894	Low-risk	69.3289	MALE	WHITE	Progressive Disease	T3a	N0	MX	Stage III
BLCA	Bladder	35.6847	High-risk	67.4357	FEMALE	WHITE	Progressive Disease	T3a	N0	MX	Stage III
BLCA	Bladder	29.0185	Low-risk	75.3919	MALE	WHITE	NA	T2b	N0	MX	Stage II
BLCA	Bladder	33.57	High-risk	75.8522	FEMALE	WHITE	Complete Response	T3a	N0	MX	Stage III
BLCA	Bladder	31.2677	Low-risk	64.833	MALE	WHITE	NA	T3b	N1	MX	Stage IV
BLCA	Bladder	28.1537	Low-risk	77.9809	MALE	WHITE	Partial Response	T4a	N1	MX	Stage IV
BLCA	Bladder	25.6646	Low-risk	56.6658	MALE	WHITE	NA	T3a	N0	MX	Stage III
BLCA	Bladder	34.767	High-risk	73.5261	MALE	BLACK OR AFRICAN AMERICAN	Complete Response	T3b	N0	M0	Stage III
BLCA	Bladder	32.002	Low-risk	84.3125	MALE	NA	Complete Response	T3	N1	M0	Stage IV
BLCA	Bladder	34.0229	High-risk	76.2083	MALE	WHITE	Stable Disease	T3b	N3	M1	Stage IV
BLCA	Bladder	37.0712	High-risk	89.0714	MALE	WHITE	NA	T3b	N0	MX	Stage III
BLCA	Bladder	31.7752	Low-risk	80.4138	FEMALE	WHITE	Complete Response	T2	N0	MX	Stage II
BLCA	Bladder	28.2642	Low-risk	87.7837	FEMALE	WHITE	Complete Response	T4a	NX	MX	Stage III
BLCA	Bladder	34.6213	High-risk	78.885	MALE	WHITE	NA	T4a	N2	MX	Stage IV
BLCA	Bladder	33.316	High-risk	56.8384	MALE	WHITE	NA	NA	NX	MX	Stage II
BLCA	Bladder	32.7077	Low-risk	69.8576	FEMALE	WHITE	Complete Response	T2a	N0	M0	Stage II
BLCA	Bladder	26.1056	Low-risk	75.1508	MALE	WHITE	Complete Response	T3a	N0	M0	Stage III
BLCA	Bladder	37.6496	High-risk	70.3343	MALE	WHITE	Complete Response	T2a	N0	MX	Stage II
BLCA	Bladder	36.6351	High-risk	78.2083	FEMALE	WHITE	NA	T3a	N0	MX	Stage III
BLCA	Bladder	29.5804	Low-risk	70.0713	MALE	WHITE	Complete Response	T3a	N0	M0	Stage III
BLCA	Bladder	29.7734	Low-risk	83.8193	MALE	WHITE	NA	T4a	N2	MX	Stage IV
BLCA	Bladder	32.5855	Low-risk	46.4987	MALE	BLACK OR AFRICAN AMERICAN	Complete Response	T3a	N0	MX	Stage III
BLCA	Bladder	27.2901	Low-risk	82.7535	MALE	WHITE	Complete Response	T4	N1	M0	Stage IV
BLCA	Bladder	35.3065	High-risk	66.4658	MALE	WHITE	Complete Response	T4a	N0	M0	Stage III
BLCA	Bladder	29.0163	Low-risk	60.3289	MALE	WHITE	NA	NA	N2	MX	Stage IV
BLCA	Bladder	36.3104	High-risk	62.2384	MALE	WHITE	Progressive Disease	NA	N1	MX	Stage IV
BLCA	Bladder	37.088	High-risk	81.3864	FEMALE	ASIAN	NA	T2	N2	MX	Stage IV
BLCA	Bladder	32.3757	Low-risk	79.8138	MALE	WHITE	NA	T2	N1	MX	Stage IV
BLCA	Bladder	33.2629	High-risk	74.6138	FEMALE	WHITE	NA	T2	N0	MX	Stage II
BLCA	Bladder	34.3569	High-risk	78.6823	FEMALE	WHITE	NA	T2	N0	MX	Stage II
BLCA	Bladder	34.9132	High-risk	64.0001	MALE	WHITE	Complete Response	T3a	N1	MX	Stage IV
BLCA	Bladder	36.1017	High-risk	90.1864	MALE	WHITE	NA	T4	N1	MX	Stage IV
BLCA	Bladder	29.5943	Low-risk	67.3645	FEMALE	BLACK OR AFRICAN AMERICAN	NA	T2b	N0	MX	Stage II
BLCA	Bladder	33.295	High-risk	48.0001	MALE	WHITE	Complete Response	T3a	N0	MX	Stage III
BLCA	Bladder	36.6033	High-risk	49.0001	MALE	WHITE	NA	T3a	N0	MX	Stage III
BLCA	Bladder	33.33	High-risk	81.0001	MALE	WHITE	NA	T3a	N0	MX	Stage III
BLCA	Bladder	33.2161	High-risk	87.0001	MALE	WHITE	Complete Response	T2b	N2	MX	Stage IV
BLCA	Bladder	29.3133	Low-risk	78.0001	MALE	WHITE	Complete Response	T3a	N2	MX	Stage IV
BLCA	Bladder	33.5101	High-risk	73.0248	MALE	WHITE	NA	T2b	N0	MX	Stage II
BLCA	Bladder	32.3375	Low-risk	50.8056	FEMALE	NA	Complete Response	T2b	N0	MX	Stage II
BLCA	Bladder	30.1553	Low-risk	79.4412	MALE	ASIAN	NA	T3a	N2	MX	Stage IV
BLCA	Bladder	35.6087	High-risk	77.5481	MALE	WHITE	NA	T3a	N0	MX	Stage III
BLCA	Bladder	37.7594	High-risk	47.1562	MALE	WHITE	Complete Response	T3b	N0	MX	Stage III
BLCA	Bladder	32.3421	Low-risk	80.2412	MALE	WHITE	Complete Response	T3a	N0	M0	Stage III
BLCA	Bladder	33.4872	High-risk	69.6467	MALE	WHITE	Complete Response	T3b	N0	MX	Stage III
BLCA	Bladder	31.8803	Low-risk	61.3508	FEMALE	WHITE	Partial Response	T3b	N2	M0	Stage IV
BLCA	Bladder	31.1592	Low-risk	57.696	FEMALE	WHITE	Progressive Disease	T2b	N2	MX	Stage IV
BLCA	Bladder	30.2422	Low-risk	65.9179	FEMALE	ASIAN	Stable Disease	T2b	N0	M0	Stage II
BLCA	Bladder	26.4786	Low-risk	73.2028	FEMALE	ASIAN	Complete Response	T2b	N0	MX	Stage II
BLCA	Bladder	31.6205	Low-risk	83.1837	MALE	WHITE	Progressive Disease	T3b	N2	MX	Stage IV
BLCA	Bladder	35.519	High-risk	65.8056	MALE	WHITE	Stable Disease	T3b	N1	MX	Stage IV
BLCA	Bladder	25.6704	Low-risk	69.7535	MALE	WHITE	Complete Response	T3a	N2	MX	Stage IV
BLCA	Bladder	36.5205	High-risk	76.2357	MALE	WHITE	Complete Response	T3b	N0	MX	Stage III
BLCA	Bladder	26.9754	Low-risk	59.6604	MALE	WHITE	Stable Disease	T3b	N0	MX	Stage III
BLCA	Bladder	32.2735	Low-risk	68.7124	MALE	WHITE	NA	T3b	N0	MX	Stage III
BLCA	Bladder	30.6533	Low-risk	74.159	FEMALE	WHITE	Progressive Disease	T3b	N1	MX	Stage IV
BLCA	Bladder	33.3982	High-risk	82.9179	MALE	WHITE	Progressive Disease	T4a	N2	M1	Stage IV
BLCA	Bladder	26.5506	Low-risk	85.0659	MALE	WHITE	Partial Response	T3b	N2	MX	Stage IV
BLCA	Bladder	33.6098	High-risk	63.97	FEMALE	WHITE	Progressive Disease	T3b	N2	MX	Stage IV
BLCA	Bladder	35.2056	High-risk	60.8549	FEMALE	WHITE	Progressive Disease	T3b	N2	MX	Stage IV
BLCA	Bladder	34.5821	High-risk	79.7261	MALE	WHITE	Complete Response	T3b	N2	MX	Stage IV
BLCA	Bladder	35.1231	High-risk	69.0138	MALE	WHITE	Complete Response	T3b	N0	MX	Stage III
BLCA	Bladder	33.5481	High-risk	54.6439	MALE	WHITE	NA	T3b	N0	MX	Stage III
BLCA	Bladder	28.9274	Low-risk	69.9508	FEMALE	WHITE	NA	T3b	N2	MX	Stage IV
BLCA	Bladder	34.0078	High-risk	48.5699	MALE	WHITE	Partial Response	T2b	N1	MX	Stage IV
BLCA	Bladder	34.3688	High-risk	78.296	FEMALE	WHITE	Complete Response	T3a	N1	MX	Stage IV
BLCA	Bladder	36.1916	High-risk	88.2385	FEMALE	WHITE	NA	T3b	N0	MX	Stage III
BLCA	Bladder	35.2038	High-risk	64.1179	MALE	WHITE	NA	T3b	N0	MX	Stage III
BLCA	Bladder	27.8249	Low-risk	64.2412	FEMALE	WHITE	Progressive Disease	T2b	N0	MX	Stage II
BLCA	Bladder	33.013	Low-risk	68.5563	MALE	WHITE	Stable Disease	T4	N2	MX	Stage IV
BLCA	Bladder	33.5482	High-risk	49.3727	MALE	WHITE	Complete Response	T4a	N0	MX	Stage III
BLCA	Bladder	34.5127	High-risk	70.7891	MALE	ASIAN	Complete Response	T3b	N0	M0	Stage III
BLCA	Bladder	31.8981	Low-risk	75.1289	MALE	WHITE	Complete Response	T2b	N0	MX	Stage II
BLCA	Bladder	33.1187	Low-risk	59.3426	FEMALE	WHITE	Complete Response	T2a	N0	MX	Stage II
BLCA	Bladder	25.8999	Low-risk	48.411	MALE	WHITE	Complete Response	T3b	N0	MX	Stage III
BLCA	Bladder	35.3148	High-risk	75.0604	FEMALE	WHITE	Partial Response	T3b	N2	MX	Stage IV
BLCA	Bladder	34.5487	High-risk	79.1864	FEMALE	WHITE	Partial Response	T2b	N0	NA	Stage IV
BLCA	Bladder	33.3828	High-risk	87.3536	FEMALE	BLACK OR AFRICAN AMERICAN	Complete Response	T3b	N0	MX	Stage III
BLCA	Bladder	28.9532	Low-risk	78.107	MALE	WHITE	Complete Response	T3b	N0	MX	Stage III
BLCA	Bladder	30.7318	Low-risk	81.2796	FEMALE	WHITE	Partial Response	T3a	N2	MX	Stage IV
BLCA	Bladder	30.1274	Low-risk	68.1563	MALE	WHITE	Complete Response	T4a	N2	M0	Stage IV
BLCA	Bladder	33.1644	Low-risk	75.8549	FEMALE	NA	Partial Response	T4a	N0	M0	Stage III
BLCA	Bladder	37.5767	High-risk	73.2056	MALE	WHITE	Complete Response	T2b	N0	MX	Stage II
BLCA	Bladder	36.5591	High-risk	76.4631	MALE	WHITE	Complete Response	T3b	N2	MX	Stage IV
BLCA	Bladder	25.9328	Low-risk	77.5398	FEMALE	WHITE	Complete Response	T3b	N0	MX	Stage III
BLCA	Bladder	38.2544	High-risk	61.4001	FEMALE	WHITE	Complete Response	T3b	N0	MX	Stage III
BLCA	Bladder	25.9875	Low-risk	60.1398	MALE	WHITE	Complete Response	T3a	N1	MX	Stage IV
BLCA	Bladder	27.1418	Low-risk	74.8193	FEMALE	WHITE	NA	T3b	N0	MX	Stage III
BLCA	Bladder	37.338	High-risk	78.7426	FEMALE	WHITE	Complete Response	NA	NA	MX	Stage II
BLCA	Bladder	27.8923	Low-risk	71.5891	MALE	WHITE	Complete Response	T2a	N0	MX	Stage II
BLCA	Bladder	32.7914	Low-risk	72.0083	MALE	WHITE	Progressive Disease	NA	NA	M1	Stage IV
BLCA	Bladder	31.3646	Low-risk	47.3097	FEMALE	NA	Complete Response	T2b	N0	MX	Stage II
BLCA	Bladder	34.6536	High-risk	57.8001	MALE	NA	Complete Response	T2a	NX	MX	Stage II
BLCA	Bladder	30.6731	Low-risk	82.8001	MALE	WHITE	Progressive Disease	T3b	NX	M0	Stage III
BLCA	Bladder	31.3744	Low-risk	81.1234	MALE	WHITE	NA	T3b	N1	M0	Stage IV
BLCA	Bladder	35.1966	High-risk	75.4439	MALE	WHITE	Complete Response	T2b	N0	M0	Stage II
BLCA	Bladder	33.0492	Low-risk	53.1069	FEMALE	WHITE	Complete Response	T2	NX	M0	Stage II
BLCA	Bladder	33.9202	High-risk	83.2823	MALE	WHITE	Complete Response	T2	NX	M0	Stage II
BLCA	Bladder	32.4418	Low-risk	59.7563	MALE	WHITE	Complete Response	T3	N0	M0	Stage III
BLCA	Bladder	34.1867	High-risk	76.885	FEMALE	WHITE	Complete Response	NA	NX	M0	Stage II
BLCA	Bladder	32.1911	Low-risk	58.8795	MALE	WHITE	Complete Response	T3b	N2	MX	Stage IV
BLCA	Bladder	33.8758	High-risk	77.4659	MALE	WHITE	Complete Response	T3a	N0	MX	Stage III
BLCA	Bladder	33.132	Low-risk	75.3316	FEMALE	WHITE	NA	T3a	N2	MX	Stage IV
BLCA	Bladder	35.3206	High-risk	78.4166	FEMALE	WHITE	Progressive Disease	NA	NA	MX	Stage II
BLCA	Bladder	31.762	Low-risk	74.7426	MALE	WHITE	Complete Response	T1	NX	M0	Stage II
BLCA	Bladder	33.2335	High-risk	61.5891	MALE	WHITE	Complete Response	NA	NA	MX	Stage II
BLCA	Bladder	32.0907	Low-risk	70.2522	MALE	WHITE	Complete Response	T0	N0	MX	Stage II
BLCA	Bladder	32.7406	Low-risk	67.9316	FEMALE	WHITE	Partial Response	T3b	NX	M0	Stage III
BLCA	Bladder	34.3772	High-risk	74.1261	MALE	WHITE	Progressive Disease	NA	NA	NA	Stage II
BLCA	Bladder	37.0596	High-risk	67.2248	MALE	WHITE	NA	T3a	N1	MX	Stage IV
BLCA	Bladder	32.3369	Low-risk	65.6823	MALE	WHITE	NA	T4	N2	MX	Stage IV
BLCA	Bladder	34.5234	High-risk	70.3617	MALE	WHITE	Progressive Disease	T4a	NX	MX	Stage III
BLCA	Bladder	36.2923	High-risk	66.9809	MALE	WHITE	Complete Response	T3b	N0	M0	Stage III
BLCA	Bladder	36.9366	High-risk	56.4686	MALE	WHITE	Complete Response	T3b	N0	MX	Stage III
BLCA	Bladder	30.357	Low-risk	56.3809	MALE	WHITE	Complete Response	T2	NX	M0	Stage II
BLCA	Bladder	34.1131	High-risk	69.8193	FEMALE	WHITE	Complete Response	T2	NX	M0	Stage II
BLCA	Bladder	33.302	High-risk	70.0796	MALE	WHITE	Partial Response	T3a	NX	MX	Stage III
BLCA	Bladder	35.5525	High-risk	60.37	MALE	WHITE	Complete Response	T2	NX	M0	Stage II
BLCA	Bladder	32.1667	Low-risk	71.5837	MALE	WHITE	NA	T3	NX	MX	Stage III
BLCA	Bladder	35.7864	High-risk	79.2796	FEMALE	WHITE	Progressive Disease	T4a	N0	MX	Stage III
BLCA	Bladder	34.2185	High-risk	61.7782	FEMALE	WHITE	Complete Response	T3a	N2	MX	Stage IV
BLCA	Bladder	35.1918	High-risk	60.6083	FEMALE	WHITE	Stable Disease	T3b	N2	M0	Stage IV
BLCA	Bladder	35.76	High-risk	62.3042	FEMALE	WHITE	Progressive Disease	T2	NX	M1	Stage IV
BLCA	Bladder	26.2623	Low-risk	65.6741	MALE	WHITE	Complete Response	T2b	N2	M0	Stage IV
BRCA	Breast	31.9342	Low-risk	55.3727	FEMALE	WHITE	NA	TX	NX	MX	Stage X
BRCA	Breast	32.4845	Low-risk	50.7891	FEMALE	BLACK OR AFRICAN AMERICAN	NA	T2	N1a	M0	Stage IIB
BRCA	Breast	31.0371	Low-risk	62.5974	FEMALE	BLACK OR AFRICAN AMERICAN	NA	T2	N1a	M0	Stage IIB
BRCA	Breast	31.3274	Low-risk	52.2576	FEMALE	BLACK OR AFRICAN AMERICAN	NA	T1c	N0 (i+)	M0	Stage IA
BRCA	Breast	32.3389	Low-risk	50.3316	FEMALE	WHITE	NA	T2	N2a	M0	Stage IIIA
BRCA	Breast	32.0738	Low-risk	42.1727	FEMALE	WHITE	NA	T2	N0	M0	Stage IIA
BRCA	Breast	31.1388	Low-risk	63.6302	FEMALE	WHITE	NA	T2	N0	M1	Stage IV
BRCA	Breast	36.1515	High-risk	52.1398	FEMALE	BLACK OR AFRICAN AMERICAN	NA	T2	NX	MX	Stage IIA
BRCA	Breast	26.0402	Low-risk	70.7754	FEMALE	WHITE	NA	T1c	N0	M0	Stage I
BRCA	Breast	29.4941	Low-risk	59.7069	FEMALE	WHITE	NA	T2	N0	M0	Stage IIA
BRCA	Breast	29.5959	Low-risk	56.759	FEMALE	WHITE	NA	T1c	N0 (i-)	M0	Stage I
BRCA	Breast	27.4938	Low-risk	54.0576	FEMALE	WHITE	NA	T2	N0	M0	Stage IIA
BRCA	Breast	31.0901	Low-risk	61.3152	FEMALE	WHITE	NA	T2	N1a	M0	Stage IIB
BRCA	Breast	32.6558	Low-risk	39.9864	FEMALE	WHITE	NA	T2	N0 (i-)	M0	Stage IIA
BRCA	Breast	32.1383	Low-risk	52.7398	FEMALE	WHITE	NA	T2	N1a	M0	Stage IIB
BRCA	Breast	28.3439	Low-risk	39.4055	FEMALE	BLACK OR AFRICAN AMERICAN	NA	T3	N1a	M0	Stage IIIA
BRCA	Breast	33.2932	Low-risk	54.9261	FEMALE	ASIAN	NA	T2	N0 (i-)	M0	Stage IIA
BRCA	Breast	35.9962	High-risk	77.2549	MALE	WHITE	NA	T2	N0 (i-)	M0	Stage IIA
BRCA	Breast	33.7569	Low-risk	50.4138	FEMALE	WHITE	NA	T1c	N1	MX	Stage IIA
BRCA	Breast	31.4311	Low-risk	68.0165	FEMALE	WHITE	NA	T2	N1	M0	Stage IIB
BRCA	Breast	33.3468	Low-risk	40.9699	FEMALE	NA	NA	T2	N0 (i-)	M0	Stage IIA
BRCA	Breast	29.4186	Low-risk	45.0905	FEMALE	WHITE	NA	T2	N1	MX	Stage IIB
BRCA	Breast	32.1514	Low-risk	66.1782	FEMALE	WHITE	NA	T1c	N0 (i-)	M0	Stage IA
BRCA	Breast	30.5537	Low-risk	36.2685	FEMALE	BLACK OR AFRICAN AMERICAN	NA	T2	N3c	M0	Stage IIIC
BRCA	Breast	32.2436	Low-risk	48.3836	FEMALE	WHITE	NA	T1	N0 (i-)	M0	Stage IA
BRCA	Breast	31.8089	Low-risk	36.9398	FEMALE	BLACK OR AFRICAN AMERICAN	NA	T1	N0 (i-)	M0	Stage IA
BRCA	Breast	32.1417	Low-risk	62.211	FEMALE	WHITE	NA	T2	N0 (i-)	M0	Stage IIA
BRCA	Breast	33.8605	Low-risk	47.874	FEMALE	WHITE	NA	T2	N0 (i+)	M0	Stage IIA
BRCA	Breast	31.7014	Low-risk	39.0412	FEMALE	WHITE	NA	T2	N0 (i-)	M0	Stage IIA
BRCA	Breast	34.3524	Low-risk	50.2603	FEMALE	WHITE	NA	T2	N1mi	M0	Stage IIB
BRCA	Breast	31.7797	Low-risk	34.6357	FEMALE	WHITE	NA	T2	N0 (i-)	M0	Stage IIA
BRCA	Breast	29.221	Low-risk	53.5151	FEMALE	WHITE	NA	T2	N1mi	M0	Stage IIB
BRCA	Breast	26.294	Low-risk	60.5316	FEMALE	WHITE	NA	T3	N2a	M0	Stage IIIA
BRCA	Breast	26.387	Low-risk	37.1398	FEMALE	BLACK OR AFRICAN AMERICAN	NA	T3	N2a	M0	Stage IIIA
BRCA	Breast	32.7684	Low-risk	41.011	FEMALE	BLACK OR AFRICAN AMERICAN	NA	T2	N0 (i-)	M0	Stage IIA
BRCA	Breast	24.1852	Low-risk	86.0385	FEMALE	WHITE	NA	T3	N0	M0	Stage IIB
BRCA	Breast	29.3367	Low-risk	60.6384	FEMALE	WHITE	NA	T1c	N0 (i-)	M0	Stage IA
BRCA	Breast	31.5012	Low-risk	62.4932	FEMALE	BLACK OR AFRICAN AMERICAN	NA	T1	N0 (i-)	M0	Stage IA
BRCA	Breast	26.37	Low-risk	55.0001	FEMALE	ASIAN	NA	T3	N0	M0	Stage IIB
BRCA	Breast	35.567	High-risk	73.4713	FEMALE	WHITE	NA	T4b	N3a	M1	Stage IV
BRCA	Breast	33.689	Low-risk	71.1207	FEMALE	WHITE	NA	T2	N0 (i-)	M0	Stage IIA
BRCA	Breast	27.0479	Low-risk	73.4878	FEMALE	WHITE	NA	T2	N0 (i+)	M0	Stage IIA
BRCA	Breast	28.1675	Low-risk	41.8877	FEMALE	ASIAN	NA	T2	N1a	M0	Stage IIB
BRCA	Breast	33.5303	Low-risk	67.2357	FEMALE	WHITE	NA	T2	N1a	M0	Stage IIB
BRCA	Breast	35.4719	High-risk	52.4713	FEMALE	WHITE	NA	T2	N0 (i-)	M0	Stage IIA
BRCA	Breast	36.2696	High-risk	63.6412	FEMALE	WHITE	NA	T2	N1	M0	Stage IIB
BRCA	Breast	28.0546	Low-risk	46.6466	FEMALE	WHITE	NA	T2	N0 (i-)	M0	Stage IIA
BRCA	Breast	34.9532	Low-risk	60.5891	FEMALE	BLACK OR AFRICAN AMERICAN	NA	T2	N0 (i-)	M0	Stage IIA
BRCA	Breast	35.135	Low-risk	76.9426	FEMALE	WHITE	NA	T2	N0 (i-)	M0	Stage IIA
BRCA	Breast	32.8175	Low-risk	45.5425	FEMALE	WHITE	NA	T2	N0 (i+)	M0	Stage IIA
BRCA	Breast	27.8475	Low-risk	42.5316	FEMALE	WHITE	NA	T1c	N0 (i-)	M0	Stage IA
BRCA	Breast	28.5335	Low-risk	37.822	FEMALE	BLACK OR AFRICAN AMERICAN	NA	T2	N1a	M0	Stage IIB
BRCA	Breast	33.049	Low-risk	73.5481	FEMALE	WHITE	NA	T1	N0 (i-)	M0	Stage IA
BRCA	Breast	28.9605	Low-risk	70.6056	FEMALE	WHITE	NA	T2	N0 (i+)	M0	Stage IIA
BRCA	Breast	30.8578	Low-risk	54.4658	FEMALE	WHITE	NA	T1	N0 (i-)	M0	Stage IA
BRCA	Breast	26.8006	Low-risk	56.3973	FEMALE	WHITE	NA	T1	N0 (i+)	M0	Stage I
BRCA	Breast	30.0536	Low-risk	64.5015	FEMALE	BLACK OR AFRICAN AMERICAN	NA	T2	N0 (i-)	M0	Stage IIA
BRCA	Breast	30.4142	Low-risk	63.0713	FEMALE	WHITE	NA	T1c	N1mi	M0	Stage IB
BRCA	Breast	22.9088	Low-risk	52.4932	FEMALE	WHITE	NA	T2	N0 (i-)	M0	Stage IIA
BRCA	Breast	29.8114	Low-risk	58.8056	FEMALE	WHITE	NA	T2	N2a	M0	Stage IIIA
BRCA	Breast	32.5223	Low-risk	79.8467	FEMALE	WHITE	NA	T1c	N0 (i-)	M0	Stage IA
BRCA	Breast	32.3846	Low-risk	80.233	FEMALE	WHITE	NA	T1c	N0 (i-)	M0	Stage IA
BRCA	Breast	25.8372	Low-risk	53.1864	FEMALE	WHITE	NA	T1b	N3a	M0	Stage IIIC
BRCA	Breast	29.596	Low-risk	46.1864	FEMALE	WHITE	NA	T3	N0 (i+)	M0	Stage IIB
BRCA	Breast	29.6004	Low-risk	62.6631	FEMALE	WHITE	NA	T2	N1a	M0	Stage IIB
BRCA	Breast	28.1596	Low-risk	62.8001	FEMALE	WHITE	NA	T1c	N1a	M0	Stage IIA
BRCA	Breast	30.6371	Low-risk	66.3535	FEMALE	WHITE	NA	T2	N0 (i+)	M0	Stage IIA
BRCA	Breast	36.0705	High-risk	63.359	FEMALE	WHITE	NA	T2	N2a	M1	Stage IV
BRCA	Breast	32.1473	Low-risk	82.4248	FEMALE	WHITE	NA	T2	N2	M1	Stage IV
BRCA	Breast	31.855	Low-risk	48.696	FEMALE	WHITE	NA	T1c	N0 (i-)	M0	Stage IA
BRCA	Breast	27.8538	Low-risk	62.8165	FEMALE	WHITE	NA	T3	N1	M0	Stage IIIA
BRCA	Breast	37.5792	High-risk	59.1097	FEMALE	WHITE	NA	T2	N1	M0	Stage IIB
BRCA	Breast	31.1473	Low-risk	55.4165	FEMALE	AMERICAN INDIAN OR ALASKA NATIVE	NA	T3	N3	M0	Stage IIIC
BRCA	Breast	35.4329	High-risk	66.3974	FEMALE	WHITE	NA	T3	N3	M1	Stage IV
BRCA	Breast	30.5043	Low-risk	37.4795	FEMALE	WHITE	NA	T1c	N1mi	M0	Stage IB
BRCA	Breast	27.7575	Low-risk	62.6001	FEMALE	WHITE	NA	T2	N0 (i-)	M0	Stage IIA
BRCA	Breast	30.752	Low-risk	39.7343	FEMALE	WHITE	NA	T2	N0 (i-)	M0	Stage IIA
BRCA	Breast	29.8834	Low-risk	50.2302	FEMALE	WHITE	NA	T3	N0 (i-)	M0	Stage IIB
BRCA	Breast	31.1649	Low-risk	51.3864	FEMALE	WHITE	NA	T2	N0 (i+)	M0	Stage IIA
BRCA	Breast	32.1057	Low-risk	59.411	FEMALE	WHITE	NA	T2	N1mi	M0	Stage IIB
BRCA	Breast	28.1003	Low-risk	63.0713	FEMALE	WHITE	NA	T3	N0 (i+)	M0	Stage IIB
BRCA	Breast	35.1311	Low-risk	48.5672	FEMALE	WHITE	NA	T2	N1a	M0	Stage IIB
BRCA	Breast	29.8637	Low-risk	67.5617	FEMALE	BLACK OR AFRICAN AMERICAN	NA	T1b	N0 (i+)	M0	Stage I
BRCA	Breast	33.0607	Low-risk	63.1727	FEMALE	WHITE	NA	T2	N3a	M0	Stage IIIC
BRCA	Breast	33.7732	Low-risk	53.6877	FEMALE	WHITE	NA	T2	N2a	M0	Stage IIIA
BRCA	Breast	29.7624	Low-risk	62.9069	FEMALE	WHITE	NA	T1c	N0 (i+)	M0	Stage I
BRCA	Breast	38.0701	High-risk	39.5836	FEMALE	WHITE	NA	T3	N2a	M0	Stage IIIA
BRCA	Breast	24.198	Low-risk	61.9864	FEMALE	WHITE	NA	T2	N0 (i-)	M0	Stage IIA
BRCA	Breast	27.4043	Low-risk	48.4987	FEMALE	WHITE	NA	T3	N2a	M0	Stage IIIA
BRCA	Breast	33.422	Low-risk	68.0302	FEMALE	WHITE	NA	T2	N0 (i-)	M0	Stage IIA
BRCA	Breast	28.9694	Low-risk	56.1151	FEMALE	WHITE	NA	T4b	N2a	M0	Stage IIIB
BRCA	Breast	26.0678	Low-risk	74.759	FEMALE	WHITE	NA	T3	N0 (i+)	M0	Stage IIB
BRCA	Breast	28.953	Low-risk	62.4083	FEMALE	WHITE	NA	T3	N2a	M0	Stage IIIA
BRCA	Breast	31.6075	Low-risk	61.2165	FEMALE	WHITE	NA	T3	N2a	M0	Stage IIIA
BRCA	Breast	28.6432	Low-risk	63.1645	FEMALE	WHITE	NA	T2	N0 (i-)	M0	Stage IIA
BRCA	Breast	27.5075	Low-risk	49.3206	FEMALE	WHITE	NA	T2	N1a	M0	Stage IIB
BRCA	Breast	35.8227	High-risk	85.5426	FEMALE	WHITE	NA	T2	N1	M0	Stage IIB
BRCA	Breast	31.477	Low-risk	71.1398	FEMALE	WHITE	NA	T3	N1a	M0	Stage IIIA
BRCA	Breast	23.4465	Low-risk	50.7234	FEMALE	WHITE	NA	T2	N2a	M0	Stage IIIA
BRCA	Breast	28.0551	Low-risk	70.3179	FEMALE	BLACK OR AFRICAN AMERICAN	NA	T1c	N0 (i-)	M0	Stage I
BRCA	Breast	25.3379	Low-risk	44.0658	FEMALE	WHITE	NA	T2	N0 (i-)	M0	Stage IIA
BRCA	Breast	35.051	Low-risk	39.6001	FEMALE	BLACK OR AFRICAN AMERICAN	NA	T2	N1	M0	Stage IIB
BRCA	Breast	30.0476	Low-risk	50.7069	FEMALE	WHITE	NA	T2	N1a	M0	Stage IIB
BRCA	Breast	28.7004	Low-risk	90.0604	FEMALE	WHITE	NA	T2	N3a	M0	Stage IIIC
BRCA	Breast	29.4887	Low-risk	34.5233	FEMALE	BLACK OR AFRICAN AMERICAN	NA	T2	N2a	M0	Stage IIIA
BRCA	Breast	28.0959	Low-risk	66.6275	FEMALE	WHITE	NA	T2	N0 (i-)	M0	Stage IIA
BRCA	Breast	28.1543	Low-risk	55.8932	FEMALE	BLACK OR AFRICAN AMERICAN	NA	T2	N1a	M0	Stage IIB
BRCA	Breast	27.0321	Low-risk	47.5946	FEMALE	WHITE	NA	T3	N1mi	M0	Stage IIIA
BRCA	Breast	28.9027	Low-risk	63.0138	FEMALE	BLACK OR AFRICAN AMERICAN	NA	T1	N2a	M0	Stage IIIA
BRCA	Breast	32.3369	Low-risk	45.6138	FEMALE	BLACK OR AFRICAN AMERICAN	NA	T2	N1a	M0	Stage IIB
BRCA	Breast	30.9238	Low-risk	35.7425	FEMALE	BLACK OR AFRICAN AMERICAN	NA	T2	N1mi	M0	Stage IIB
BRCA	Breast	28.838	Low-risk	46.496	FEMALE	BLACK OR AFRICAN AMERICAN	NA	T2	N0	M0	Stage IIA
BRCA	Breast	28.0896	Low-risk	42.9316	FEMALE	BLACK OR AFRICAN AMERICAN	NA	T2	N1a	M0	Stage IIB
BRCA	Breast	30.9005	Low-risk	49.2631	FEMALE	BLACK OR AFRICAN AMERICAN	NA	T2	N0	M0	Stage IIA
BRCA	Breast	29.3436	Low-risk	49.4768	FEMALE	BLACK OR AFRICAN AMERICAN	NA	T2	N1a	M0	Stage IIB
BRCA	Breast	28.6377	Low-risk	46.5151	FEMALE	BLACK OR AFRICAN AMERICAN	NA	T1c	N0	M0	Stage I
BRCA	Breast	34.4625	Low-risk	57.6001	FEMALE	BLACK OR AFRICAN AMERICAN	NA	T2	N1a	M0	Stage IIB
BRCA	Breast	28.0172	Low-risk	49.4795	FEMALE	WHITE	NA	T2	N3a	M0	Stage IIIC
BRCA	Breast	30.4456	Low-risk	67.8878	FEMALE	BLACK OR AFRICAN AMERICAN	NA	T2	N0	M0	Stage IIA
BRCA	Breast	25.4516	Low-risk	47.0055	FEMALE	WHITE	NA	T3	N3a	M0	Stage IIIC
BRCA	Breast	30.8299	Low-risk	77.8522	FEMALE	WHITE	NA	T2	N0	M0	Stage IIA
BRCA	Breast	29.6235	Low-risk	66.7206	FEMALE	WHITE	NA	T2	N0	M0	Stage IIA
BRCA	Breast	30.5008	Low-risk	62.8384	FEMALE	WHITE	NA	T3	N2	M0	Stage IIIA
BRCA	Breast	31.4234	Low-risk	59.622	FEMALE	BLACK OR AFRICAN AMERICAN	NA	T2	N1a	M0	Stage IIB
BRCA	Breast	32.6636	Low-risk	66.4165	FEMALE	WHITE	NA	T1	N0	M0	Stage I
BRCA	Breast	30.0427	Low-risk	57.159	FEMALE	WHITE	NA	T2	N0 (i-)	M0	Stage IIA
BRCA	Breast	27.0668	Low-risk	78.3453	FEMALE	WHITE	NA	T2	N0 (i-)	M0	Stage IIA
BRCA	Breast	34.9327	Low-risk	79.7371	FEMALE	WHITE	NA	T2	N0 (i-)	M0	Stage IIA
BRCA	Breast	36.6983	High-risk	57.5727	FEMALE	WHITE	NA	T2	N0 (i-)	M0	Stage IIA
BRCA	Breast	31.5269	Low-risk	37.9069	FEMALE	WHITE	NA	T2	N0 (i-)	M0	Stage IIA
BRCA	Breast	34.3186	Low-risk	62.2138	FEMALE	WHITE	NA	T2	N0 (i-)	M0	Stage IIA
BRCA	Breast	29.9341	Low-risk	56.3562	FEMALE	WHITE	NA	T2	N0 (i-)	M0	Stage IIA
BRCA	Breast	33.5249	Low-risk	63.8193	FEMALE	WHITE	NA	T1c	N0 (i-)	M0	Stage IA
BRCA	Breast	35.4554	High-risk	46.7672	FEMALE	BLACK OR AFRICAN AMERICAN	NA	T2	N0 (i-)	M0	Stage IIA
BRCA	Breast	35.8657	High-risk	62.1645	FEMALE	WHITE	NA	T2	N1	MX	Stage IIB
BRCA	Breast	33.7986	Low-risk	44.8302	FEMALE	WHITE	NA	T3	N1a	M0	Stage IIIA
BRCA	Breast	33.2623	Low-risk	79.3672	FEMALE	WHITE	NA	T2	N0	MX	Stage IIA
BRCA	Breast	30.6832	Low-risk	62.0357	FEMALE	WHITE	NA	T2	N1a	MX	Stage IIB
BRCA	Breast	31.1612	Low-risk	71.9837	FEMALE	WHITE	NA	T3	N1a	MX	Stage IIIA
BRCA	Breast	35.5919	High-risk	55.3699	FEMALE	WHITE	NA	T1	N0	M0	Stage IA
BRCA	Breast	31.046	Low-risk	50.3069	FEMALE	BLACK OR AFRICAN AMERICAN	NA	T2	N0 (i+)	M0	Stage IIA
BRCA	Breast	32.5202	Low-risk	72.3919	FEMALE	WHITE	NA	T1	N1a	M0	Stage IIA
BRCA	Breast	34.6226	Low-risk	65.6111	FEMALE	WHITE	NA	T2	N0	M0	Stage IIA
BRCA	Breast	32.4457	Low-risk	49.1234	FEMALE	WHITE	NA	T2	N0	M0	Stage IIA
BRCA	Breast	34.3304	Low-risk	53.5973	FEMALE	BLACK OR AFRICAN AMERICAN	NA	T2	N2a	MX	Stage IIIA
BRCA	Breast	34.4003	Low-risk	71.348	FEMALE	WHITE	NA	T1c	N0	M0	Stage I
BRCA	Breast	33.3674	Low-risk	63.0056	FEMALE	WHITE	NA	T2	N0 (i+)	M0	Stage IIA
BRCA	Breast	31.16	Low-risk	62.1152	FEMALE	WHITE	NA	T2	N0	M0	Stage IIA
BRCA	Breast	27.1798	Low-risk	63.5864	FEMALE	WHITE	NA	T1c	N0	MX	Stage IA
BRCA	Breast	34.8792	Low-risk	79.9563	FEMALE	WHITE	NA	T2	N0	M0	Stage IIA
BRCA	Breast	26.7708	Low-risk	70.3508	FEMALE	WHITE	NA	T3	N3a	MX	Stage IIIC
BRCA	Breast	25.0857	Low-risk	50.1261	FEMALE	WHITE	NA	T3	N3a	MX	Stage IIIC
BRCA	Breast	27.5517	Low-risk	40.8384	FEMALE	WHITE	NA	T2	N1a	M0	Stage IIB
BRCA	Breast	27.4998	Low-risk	56.2713	FEMALE	WHITE	NA	T3	N1mi	M0	Stage IIIA
BRCA	Breast	25.6525	Low-risk	63.0357	FEMALE	WHITE	NA	T3	N0	MX	Stage IIB
BRCA	Breast	36.1512	High-risk	52.4138	FEMALE	BLACK OR AFRICAN AMERICAN	NA	T2	N0	M0	Stage IIA
BRCA	Breast	30.9339	Low-risk	55.0138	FEMALE	BLACK OR AFRICAN AMERICAN	NA	T2	N0	M0	Stage IIA
BRCA	Breast	33.5459	Low-risk	54.7535	FEMALE	BLACK OR AFRICAN AMERICAN	NA	T2	N0	M0	Stage IIA
BRCA	Breast	35.3886	High-risk	84.3371	FEMALE	BLACK OR AFRICAN AMERICAN	NA	T2	N0	M0	Stage IIA
BRCA	Breast	31.2477	Low-risk	62.9206	FEMALE	BLACK OR AFRICAN AMERICAN	NA	T2	N0	M0	Stage IIA
BRCA	Breast	29.9353	Low-risk	48.0247	FEMALE	BLACK OR AFRICAN AMERICAN	NA	T1c	N1a	M0	Stage IIA
BRCA	Breast	28.2687	Low-risk	48.4466	FEMALE	WHITE	NA	T2	N3a	M0	Stage IIIC
BRCA	Breast	33.7859	Low-risk	51.2193	FEMALE	BLACK OR AFRICAN AMERICAN	NA	T2	N0	M0	Stage IIA
BRCA	Breast	34.9908	Low-risk	48.0521	FEMALE	BLACK OR AFRICAN AMERICAN	NA	T2	N0	M0	Stage IIA
BRCA	Breast	32.6894	Low-risk	68.6741	FEMALE	BLACK OR AFRICAN AMERICAN	NA	T2	N0	M0	Stage IIA
BRCA	Breast	36.4492	High-risk	48.3288	FEMALE	BLACK OR AFRICAN AMERICAN	NA	T2	N1	M0	Stage IIB
BRCA	Breast	34.8282	Low-risk	66.5426	FEMALE	NA	NA	T4b	N0	M0	Stage IIIB
BRCA	Breast	30.6442	Low-risk	60.7042	FEMALE	NA	NA	T1c	N0	M0	Stage I
BRCA	Breast	31.2477	Low-risk	63.0439	FEMALE	NA	NA	T1c	N2a	M0	Stage IIIA
BRCA	Breast	30.4156	Low-risk	63.4631	FEMALE	NA	NA	T3	N2	M0	Stage IIIA
BRCA	Breast	36.2717	High-risk	69.8001	FEMALE	NA	NA	T2	N1a	M0	Stage IIB
BRCA	Breast	32.1203	Low-risk	75.0494	FEMALE	NA	NA	T3	N1a	M0	Stage IIIA
BRCA	Breast	34.8649	Low-risk	80.8905	FEMALE	NA	NA	T2	N1a	M0	Stage IIB
BRCA	Breast	34.727	Low-risk	77.6385	FEMALE	NA	NA	T3	N0	M0	Stage IIB
BRCA	Breast	34.7899	Low-risk	66.9645	FEMALE	NA	NA	T2	N0	M0	Stage IIA
BRCA	Breast	34.6334	Low-risk	84.8878	FEMALE	NA	NA	T3	N0	M0	Stage IIB
BRCA	Breast	33.7956	Low-risk	42.1069	FEMALE	NA	NA	T2	N1a	M0	Stage IIB
BRCA	Breast	34.5284	Low-risk	66.3837	FEMALE	NA	NA	T2	N0	M0	Stage IIA
BRCA	Breast	35.3094	Low-risk	69.2987	FEMALE	NA	NA	T4b	N3	M0	Stage IIIB
BRCA	Breast	33.7302	Low-risk	69.7946	FEMALE	NA	NA	T2	N0	M0	Stage IIA
BRCA	Breast	33.31	Low-risk	57.0412	FEMALE	NA	NA	T2	N0	M0	Stage IIA
BRCA	Breast	27.7602	Low-risk	81.644	FEMALE	NA	NA	T4b	N3a	MX	Stage X
BRCA	Breast	33.431	Low-risk	65.0467	FEMALE	NA	NA	T2	N1a	M0	Stage IIB
BRCA	Breast	33.7085	Low-risk	65.5508	FEMALE	NA	NA	T1c	N1a	M0	Stage IIA
BRCA	Breast	35.2159	Low-risk	69.2138	FEMALE	NA	NA	T2	N2a	M0	Stage IIIA
BRCA	Breast	30.5257	Low-risk	35.5206	FEMALE	NA	NA	T2	N1a	M0	Stage IIB
BRCA	Breast	33.7486	Low-risk	58.7069	FEMALE	NA	NA	T3	N1a	M0	Stage IIIA
BRCA	Breast	37.2526	High-risk	51.6987	FEMALE	NA	NA	T2	N0	M0	Stage IIA
BRCA	Breast	34.4649	Low-risk	68.2987	FEMALE	NA	NA	T2	N1	M0	Stage IIB
BRCA	Breast	34.2428	Low-risk	80.1398	FEMALE	NA	NA	T2	N3a	M0	Stage IIIC
BRCA	Breast	34.97	Low-risk	73.9672	FEMALE	NA	NA	T2	N0	M0	Stage IIA
BRCA	Breast	29.2615	Low-risk	66.8795	FEMALE	NA	NA	T2	N2a	M0	Stage IIIA
BRCA	Breast	34.4578	Low-risk	76.5535	FEMALE	NA	NA	T2	NX	M1	Stage IV
BRCA	Breast	34.1978	Low-risk	85.8933	FEMALE	NA	NA	T2	N0	M0	Stage IIA
BRCA	Breast	32.9364	Low-risk	80.9727	FEMALE	NA	NA	T2	N0	M0	Stage IIA
BRCA	Breast	35.8151	High-risk	58.4604	FEMALE	NA	NA	T2	N1a	M0	Stage IIB
BRCA	Breast	33.1935	Low-risk	67.7974	FEMALE	NA	NA	T3	N0	M0	Stage IIB
BRCA	Breast	36.3634	High-risk	81.8029	FEMALE	NA	NA	T2	N1a	M0	Stage IIB
BRCA	Breast	35.5745	High-risk	44.8686	MALE	NA	NA	T2	N1a	M0	Stage IIB
BRCA	Breast	35.247	Low-risk	59.5371	FEMALE	NA	NA	T1c	N1a	M0	Stage IIA
BRCA	Breast	32.6971	Low-risk	89.7262	FEMALE	NA	NA	T1c	N0	M0	Stage I
BRCA	Breast	34.5377	Low-risk	52.3672	FEMALE	NA	NA	T2	N0	M0	Stage IIA
BRCA	Breast	32.2026	Low-risk	65.8001	FEMALE	NA	NA	T2	N0	M0	Stage IIA
BRCA	Breast	35.7832	High-risk	59.2905	FEMALE	NA	NA	T2	N3a	M0	Stage IIIC
BRCA	Breast	33.4651	Low-risk	41.0302	FEMALE	NA	NA	T2	N0	M0	Stage IIA
BRCA	Breast	28.9852	Low-risk	66.1289	FEMALE	NA	NA	T2	N0	M0	Stage IIA
BRCA	Breast	31.7566	Low-risk	53.1206	FEMALE	NA	NA	T2	N0	M0	Stage IIA
BRCA	Breast	36.1024	High-risk	52.7836	FEMALE	NA	NA	T4b	N3	M1	Stage IV
BRCA	Breast	29.5546	Low-risk	89.9782	FEMALE	NA	NA	T3	N2a	M0	Stage IIIA
BRCA	Breast	30.545	Low-risk	45.7014	FEMALE	NA	NA	T2	N3a	M1	Stage IV
BRCA	Breast	35.4952	High-risk	70.1316	FEMALE	NA	NA	T2	N2a	M0	Stage IIIA
BRCA	Breast	34.2557	Low-risk	52.8713	FEMALE	NA	NA	T2	N1a	M0	Stage IIB
BRCA	Breast	33.6469	Low-risk	71.2165	FEMALE	NA	NA	T1c	N1	M0	Stage IIA
BRCA	Breast	33.6798	Low-risk	64.548	FEMALE	NA	NA	T2	N1a	M1	Stage IV
BRCA	Breast	35.962	High-risk	43.0275	FEMALE	NA	NA	T4d	N3a	M0	Stage IIIC
BRCA	Breast	35.0485	Low-risk	76.7207	FEMALE	NA	NA	T4b	N3a	M0	[Discrepancy]
BRCA	Breast	33.7606	Low-risk	74.3042	FEMALE	NA	NA	T2	N0	M0	Stage IIA
BRCA	Breast	30.8004	Low-risk	61.7919	FEMALE	NA	NA	T2	N0	M0	Stage IIA
BRCA	Breast	33.7306	Low-risk	48.7864	FEMALE	NA	NA	T2	N2a	M0	Stage IIIA
BRCA	Breast	34.3735	Low-risk	61.296	FEMALE	NA	NA	T2	N0	M0	Stage IIA
BRCA	Breast	36.3253	High-risk	75.97	FEMALE	NA	NA	T2	N0	M0	Stage IIA
BRCA	Breast	30.4893	Low-risk	45.8686	FEMALE	NA	NA	T1c	N0	M0	Stage I
BRCA	Breast	35.27	Low-risk	73.2138	FEMALE	NA	NA	T2	N0	M0	Stage IIA
BRCA	Breast	32.6489	Low-risk	65.0439	FEMALE	NA	NA	T2	N1	M0	Stage IIB
BRCA	Breast	35.1317	Low-risk	76.885	FEMALE	NA	NA	T4b	N3a	MX	Stage X
BRCA	Breast	31.0458	Low-risk	40.7754	FEMALE	NA	NA	T2	NX	M0	Stage X
BRCA	Breast	30.4456	Low-risk	58.959	FEMALE	NA	NA	T4b	N1a	M0	Stage IIIB
BRCA	Breast	32.0037	Low-risk	69.4659	FEMALE	NA	NA	T2	N0	MX	Stage X
BRCA	Breast	30.7864	Low-risk	47.7809	FEMALE	NA	NA	T2	N1	M0	Stage IIB
BRCA	Breast	32.5543	Low-risk	73.2165	FEMALE	NA	NA	T4b	N1a	M0	Stage IIIB
BRCA	Breast	28.8969	Low-risk	79.4686	FEMALE	NA	NA	T3	N3a	M0	Stage IIIC
BRCA	Breast	36.3161	High-risk	84.1398	FEMALE	NA	NA	T2	N0	M0	Stage IIA
BRCA	Breast	28.4745	Low-risk	68.3837	FEMALE	NA	NA	T1c	N1	M0	Stage IIA
BRCA	Breast	36.2933	High-risk	75.2193	FEMALE	NA	NA	T2	N3a	M0	Stage IIIC
BRCA	Breast	32.2016	Low-risk	57.5398	FEMALE	NA	NA	T2	N3a	M0	Stage IIIC
BRCA	Breast	31.532	Low-risk	83.6385	FEMALE	NA	NA	T4b	N2a	M0	Stage IIIB
BRCA	Breast	34.5128	Low-risk	82.7289	FEMALE	NA	NA	T2	N1	M0	Stage IIB
BRCA	Breast	34.7951	Low-risk	68.7946	FEMALE	NA	NA	T1c	N0	MX	[Discrepancy]
BRCA	Breast	32.4002	Low-risk	51.0357	FEMALE	NA	NA	T2	N0	M0	Stage IIA
BRCA	Breast	31.632	Low-risk	70.2987	FEMALE	NA	NA	T2	N3	M0	Stage IIIB
BRCA	Breast	31.4157	Low-risk	62.6247	FEMALE	NA	NA	T2	N3a	M0	Stage IIIC
BRCA	Breast	36.4767	High-risk	83.8083	FEMALE	NA	NA	T3	N0	M0	Stage IIB
BRCA	Breast	30.3386	Low-risk	84.2248	FEMALE	NA	NA	T2	N0	M0	Stage IIA
BRCA	Breast	32.9679	Low-risk	66.7946	FEMALE	NA	NA	T2	N0	M0	Stage IIA
BRCA	Breast	29.8982	Low-risk	73.1316	FEMALE	NA	NA	T2	N0	M0	Stage IIA
BRCA	Breast	29.9876	Low-risk	64.1206	FEMALE	NA	NA	T2	N3a	M0	Stage IIIC
BRCA	Breast	32.2754	Low-risk	57.3699	FEMALE	NA	NA	T2	N1a	M0	Stage IIB
BRCA	Breast	33.6375	Low-risk	80.4659	FEMALE	NA	NA	T2	N0	M0	Stage IIA
BRCA	Breast	32.6427	Low-risk	54.285	FEMALE	NA	NA	T2	N0	M0	Stage IIA
BRCA	Breast	33.129	Low-risk	83.307	FEMALE	NA	NA	T1c	N0	M0	Stage I
BRCA	Breast	31.7458	Low-risk	62.3316	FEMALE	WHITE	NA	T2	N1	MX	Stage IIB
BRCA	Breast	35.3346	Low-risk	50.685	FEMALE	WHITE	NA	T2	N1	MX	Stage IIB
BRCA	Breast	32.6778	Low-risk	76.5316	FEMALE	WHITE	NA	T1c	N1	MX	Stage IIA
BRCA	Breast	35.9437	High-risk	90.0631	FEMALE	WHITE	NA	T2	NX	M0	Stage IIA
BRCA	Breast	29.5168	Low-risk	84.9398	FEMALE	WHITE	NA	T3	N0 (i-)	M0	Stage IIB
BRCA	Breast	32.7073	Low-risk	78.4248	FEMALE	BLACK OR AFRICAN AMERICAN	NA	T2	N2a	MX	Stage IIIA
BRCA	Breast	30.5378	Low-risk	41.6768	FEMALE	BLACK OR AFRICAN AMERICAN	NA	T2	N1a	MX	Stage IIB
BRCA	Breast	25.595	Low-risk	65.3453	FEMALE	WHITE	NA	T2	N0	MX	Stage IIA
BRCA	Breast	28.0839	Low-risk	62.3179	FEMALE	WHITE	NA	T3	N3a	MX	Stage IIIC
BRCA	Breast	25.5592	Low-risk	NA	FEMALE	ASIAN	NA	T2	N1	MX	Stage IIB
BRCA	Breast	25.4472	Low-risk	80.0303	FEMALE	WHITE	NA	T2	N1a	MX	Stage IIB
BRCA	Breast	22.4505	Low-risk	45.5535	FEMALE	WHITE	NA	T2	N3a	M0	Stage IIIC
BRCA	Breast	26.7167	Low-risk	87.1371	FEMALE	WHITE	NA	T2	N1mi	M0	Stage IIB
BRCA	Breast	25.5121	Low-risk	65.5563	FEMALE	WHITE	NA	T2	N1	MX	Stage IIB
BRCA	Breast	29.0556	Low-risk	58.8713	FEMALE	WHITE	NA	T3	N0	MX	Stage IIB
BRCA	Breast	32.2388	Low-risk	76.3426	FEMALE	WHITE	NA	T3	N1a	MX	Stage IIIA
BRCA	Breast	33.2919	Low-risk	48.1343	FEMALE	WHITE	NA	T4b	N0	M0	Stage IIIB
BRCA	Breast	27.4383	Low-risk	46.5288	FEMALE	BLACK OR AFRICAN AMERICAN	NA	T3	N2a	MX	Stage IIIA
BRCA	Breast	35.1567	Low-risk	79.4905	FEMALE	WHITE	NA	T3	N3	M0	Stage IIIC
BRCA	Breast	28.6432	Low-risk	87.8385	FEMALE	WHITE	NA	T2	N1a	MX	Stage IIB
BRCA	Breast	28.2442	Low-risk	69.0028	FEMALE	WHITE	NA	T2	N1mi	MX	Stage IIB
BRCA	Breast	28.5253	Low-risk	79.7618	FEMALE	WHITE	NA	T2	N1mi	MX	Stage IIB
BRCA	Breast	30.8869	Low-risk	54.0357	FEMALE	WHITE	NA	T1c	N0 (i-)	MX	Stage IA
BRCA	Breast	31.0021	Low-risk	50.7809	FEMALE	WHITE	NA	T3	N1mi	M0	Stage IIIA
BRCA	Breast	29.4381	Low-risk	75.1261	FEMALE	WHITE	NA	T3	N0	MX	Stage IIB
BRCA	Breast	31.6087	Low-risk	65.833	FEMALE	BLACK OR AFRICAN AMERICAN	NA	T2	N0	MX	Stage IIA
BRCA	Breast	29.23	Low-risk	90.0604	FEMALE	WHITE	NA	T3	N1	MX	Stage IIIA
BRCA	Breast	29.2289	Low-risk	66.6494	FEMALE	WHITE	NA	T2	N1a	MX	Stage IIB
BRCA	Breast	28.8234	Low-risk	74.3645	FEMALE	WHITE	NA	T1c	N3a	MX	Stage IIIC
BRCA	Breast	31.9437	Low-risk	66.9563	FEMALE	WHITE	NA	T2	N0 (i-)	MX	Stage IIA
BRCA	Breast	25.2514	Low-risk	63.7919	FEMALE	WHITE	NA	T3	N0	M0	Stage IIB
BRCA	Breast	35.3845	High-risk	76.6138	FEMALE	BLACK OR AFRICAN AMERICAN	NA	T2	N1mi	MX	Stage IIB
BRCA	Breast	26.5611	Low-risk	74.4111	FEMALE	WHITE	NA	T2	N0	MX	Stage IIA
BRCA	Breast	34.589	Low-risk	74.496	FEMALE	BLACK OR AFRICAN AMERICAN	NA	T3	N0 (i-)	MX	Stage IIB
BRCA	Breast	32.5505	Low-risk	58.6001	MALE	BLACK OR AFRICAN AMERICAN	NA	T2	N1a	M1	Stage IV
BRCA	Breast	30.0624	Low-risk	72.9508	FEMALE	BLACK OR AFRICAN AMERICAN	NA	T2	N0	MX	Stage IIA
BRCA	Breast	30.9134	Low-risk	79.1124	FEMALE	WHITE	NA	T2	N1	MX	Stage IIB
BRCA	Breast	28.3078	Low-risk	48.0028	FEMALE	WHITE	NA	T2	N1	MX	Stage IIB
BRCA	Breast	30.883	Low-risk	73.6878	FEMALE	BLACK OR AFRICAN AMERICAN	NA	T2	N0 (i-)	MX	Stage IIA
BRCA	Breast	26.4209	Low-risk	49.2302	FEMALE	WHITE	NA	T2	N3a	MX	Stage IIIC
BRCA	Breast	29.8949	Low-risk	43.8247	FEMALE	BLACK OR AFRICAN AMERICAN	NA	T2	N1a	MX	Stage IIB
BRCA	Breast	28.8073	Low-risk	51.5234	FEMALE	BLACK OR AFRICAN AMERICAN	NA	T1c	N1a	MX	Stage IIA
BRCA	Breast	34.1763	Low-risk	56.1069	FEMALE	WHITE	NA	T3	N0	MX	Stage IIB
BRCA	Breast	27.409	Low-risk	72.7398	FEMALE	BLACK OR AFRICAN AMERICAN	NA	T1c	N0 (i-)	MX	Stage IA
BRCA	Breast	29.2705	Low-risk	72.6987	FEMALE	BLACK OR AFRICAN AMERICAN	NA	T2	N1a	MX	Stage IIB
BRCA	Breast	36.8046	High-risk	75.6302	FEMALE	WHITE	NA	T1c	N0 (i-)	MX	Stage IA
BRCA	Breast	25.0539	Low-risk	71.9124	FEMALE	WHITE	NA	T2	N0 (i-)	MX	Stage IIA
BRCA	Breast	32.926	Low-risk	74.4193	FEMALE	WHITE	NA	T2	N0	M0	Stage IIA
BRCA	Breast	32.9455	Low-risk	66.3891	FEMALE	WHITE	NA	T2	N0	M0	Stage IIA
BRCA	Breast	34.4911	Low-risk	29.622	FEMALE	WHITE	NA	T2	N1a	M0	Stage IIB
BRCA	Breast	31.8028	Low-risk	68.9261	FEMALE	WHITE	NA	T2	N0	M0	Stage IIA
BRCA	Breast	32.7475	Low-risk	62.2193	FEMALE	WHITE	NA	T2	N0	M0	Stage IIA
BRCA	Breast	33.7249	Low-risk	36.8357	FEMALE	WHITE	NA	T2	N2	M0	Stage IIIA
BRCA	Breast	30.5494	Low-risk	51.6467	FEMALE	WHITE	NA	T2	N1	M0	Stage IIB
BRCA	Breast	33.9831	Low-risk	58.7015	FEMALE	WHITE	NA	T2	N1	M0	Stage IIB
BRCA	Breast	34.5737	Low-risk	79.8111	FEMALE	WHITE	NA	T3	N0	M0	Stage IIB
BRCA	Breast	35.2659	Low-risk	76.6494	FEMALE	WHITE	NA	T2	N0	M0	Stage IIA
BRCA	Breast	34.0147	Low-risk	41.8795	FEMALE	WHITE	NA	T4	N0	M0	Stage IIIB
BRCA	Breast	35.8271	High-risk	56.748	FEMALE	WHITE	NA	T2	N0	M0	Stage IIA
BRCA	Breast	31.7557	Low-risk	55.211	FEMALE	WHITE	NA	T2	N0	M0	Stage IIA
BRCA	Breast	34.8601	Low-risk	70.296	FEMALE	WHITE	NA	T2	N2	M0	Stage IIIA
BRCA	Breast	33.4176	Low-risk	62.4604	FEMALE	WHITE	NA	T2	N0	M0	Stage IIA
BRCA	Breast	36.4662	High-risk	71.2522	FEMALE	WHITE	NA	T2	N0	M0	Stage IIA
BRCA	Breast	29.9875	Low-risk	32.6822	FEMALE	WHITE	NA	T1b	N0	M0	Stage IA
BRCA	Breast	34.2875	Low-risk	60.0275	FEMALE	WHITE	NA	T2	N2	M1	Stage IV
BRCA	Breast	32.1444	Low-risk	88.9371	FEMALE	WHITE	NA	T4	N0	M0	Stage IIIB
BRCA	Breast	34.4109	Low-risk	62.4795	FEMALE	WHITE	NA	T2	N0	M0	Stage IIA
BRCA	Breast	29.8986	Low-risk	61.9974	FEMALE	WHITE	NA	T1c	N0	M0	Stage IA
BRCA	Breast	25.7961	Low-risk	55.759	FEMALE	WHITE	NA	T1c	N0	M0	Stage IA
BRCA	Breast	30.9921	Low-risk	63.8357	FEMALE	WHITE	NA	T2	N1	M0	Stage IIB
BRCA	Breast	35.9298	High-risk	58.8467	FEMALE	WHITE	NA	T2	N0	M0	Stage IIA
BRCA	Breast	27.7173	Low-risk	67.6494	FEMALE	WHITE	NA	T2	N2	M0	Stage IIIA
BRCA	Breast	30.7558	Low-risk	52.9014	FEMALE	WHITE	NA	T2	N0	M0	Stage IIA
BRCA	Breast	33.3865	Low-risk	55.7453	FEMALE	WHITE	NA	T1c	N0	M0	Stage IA
BRCA	Breast	33.4432	Low-risk	45.296	FEMALE	WHITE	NA	T2	N2	M0	Stage IIIA
BRCA	Breast	34.18	Low-risk	56.1754	FEMALE	WHITE	NA	T2	N0	M0	Stage IIA
BRCA	Breast	24.5864	Low-risk	61.2083	FEMALE	WHITE	NA	T2	N0	M0	Stage IIA
BRCA	Breast	34.9441	Low-risk	68.5727	FEMALE	WHITE	NA	T2	N2	M0	Stage IIIA
BRCA	Breast	34.4929	Low-risk	59.2878	FEMALE	WHITE	NA	T2	N2	M0	Stage IIIA
BRCA	Breast	36.1515	High-risk	69.3289	FEMALE	WHITE	NA	T2	N2	M0	Stage IIIA
BRCA	Breast	36.6134	High-risk	55.8384	FEMALE	WHITE	NA	T2	N2	M0	Stage IIIA
BRCA	Breast	31.0439	Low-risk	63.9946	FEMALE	WHITE	NA	T2	N2	M0	Stage IIIA
BRCA	Breast	29.4342	Low-risk	54.2302	FEMALE	WHITE	NA	T2	N2	M0	Stage IIIA
BRCA	Breast	36.0151	High-risk	54.9371	FEMALE	WHITE	NA	T2	N0	M0	Stage IIA
BRCA	Breast	28.2588	Low-risk	67.8878	FEMALE	WHITE	NA	T2	N2	M0	Stage IIIA
BRCA	Breast	35.1958	Low-risk	36.1864	FEMALE	WHITE	NA	T2	N2	M0	Stage IIIA
BRCA	Breast	31.8259	Low-risk	34.0905	FEMALE	ASIAN	NA	T3	N2	M0	Stage IIIA
BRCA	Breast	30.9873	Low-risk	29.085	FEMALE	WHITE	NA	T1c	N0 (i-)	M0	Stage I
BRCA	Breast	34.5147	Low-risk	59.7699	FEMALE	WHITE	NA	T2	N1a	M0	Stage IIB
BRCA	Breast	31.4749	Low-risk	69.485	FEMALE	BLACK OR AFRICAN AMERICAN	NA	T2	N0 (i-)	M0	Stage IIA
BRCA	Breast	35.3138	Low-risk	54.0384	FEMALE	BLACK OR AFRICAN AMERICAN	NA	T2	N1	M0	Stage IIB
BRCA	Breast	26.6479	Low-risk	57.3425	FEMALE	WHITE	NA	T2	N1a	M0	Stage IIB
BRCA	Breast	26.6373	Low-risk	42.5754	FEMALE	WHITE	NA	T2	N1a	M0	Stage IIB
BRCA	Breast	30.9263	Low-risk	31.1069	FEMALE	WHITE	NA	T1c	N0 (i-)	M0	Stage I
BRCA	Breast	29.0232	Low-risk	41.874	FEMALE	WHITE	NA	T1c	N0 (i-)	M0	Stage I
BRCA	Breast	34.2687	Low-risk	41.9836	FEMALE	WHITE	NA	T1c	N0 (i-)	M0	Stage IA
BRCA	Breast	33.9672	Low-risk	67.1754	FEMALE	WHITE	NA	T2	N1b	M0	Stage IIB
BRCA	Breast	32.3603	Low-risk	41.2384	FEMALE	BLACK OR AFRICAN AMERICAN	NA	T1c	N0 (i-)	M0	Stage IA
BRCA	Breast	28.5615	Low-risk	48.8083	FEMALE	WHITE	NA	T4	N1a	M1	Stage IV
BRCA	Breast	36.6022	High-risk	61.5398	FEMALE	WHITE	NA	T2	N0 (i-)	M0	Stage IIA
BRCA	Breast	35.9711	High-risk	72.0028	FEMALE	WHITE	NA	T2	N1	M0	Stage IIB
BRCA	Breast	33.1139	Low-risk	61.0521	FEMALE	WHITE	NA	T2	N0 (i+)	M0	Stage IIA
BRCA	Breast	28.0295	Low-risk	62.033	FEMALE	WHITE	NA	T2	N3	M0	Stage IIIC
BRCA	Breast	31.2368	Low-risk	36.4576	FEMALE	BLACK OR AFRICAN AMERICAN	NA	T2	N3	M0	Stage IIIC
BRCA	Breast	27.119	Low-risk	50.8521	FEMALE	WHITE	NA	T3	N1a	M0	Stage IIIA
BRCA	Breast	26.7343	Low-risk	64.1206	FEMALE	WHITE	NA	T2	N0 (i-)	M0	Stage IIA
BRCA	Breast	32.4615	Low-risk	59.811	FEMALE	WHITE	NA	T3	N1a	M0	Stage IIIA
BRCA	Breast	33.9277	Low-risk	53.4686	FEMALE	BLACK OR AFRICAN AMERICAN	NA	T2	N2a	M0	Stage IIIA
BRCA	Breast	28.6442	Low-risk	68.2823	FEMALE	WHITE	NA	T1c	N1a	M0	Stage IIA
BRCA	Breast	27.4408	Low-risk	49.3727	FEMALE	WHITE	NA	T2	N2a	M0	Stage IIIA
BRCA	Breast	27.3174	Low-risk	56.696	FEMALE	WHITE	NA	T1c	N1	M0	Stage IIA
BRCA	Breast	25.8459	Low-risk	54.1316	FEMALE	WHITE	NA	T2	N1a	M0	Stage IIB
BRCA	Breast	31.1793	Low-risk	59.9864	FEMALE	WHITE	NA	T2	N2a	M0	Stage IIIA
BRCA	Breast	32.8464	Low-risk	40.1453	FEMALE	NA	NA	T2	N1	M0	Stage IIB
BRCA	Breast	32.9266	Low-risk	38.8329	FEMALE	WHITE	NA	T2	N0 (i-)	M0	Stage IIA
BRCA	Breast	30.4017	Low-risk	72.5097	FEMALE	BLACK OR AFRICAN AMERICAN	NA	T2	N0 (i-)	M0	Stage IIA
BRCA	Breast	32.988	Low-risk	39.0795	FEMALE	ASIAN	NA	T2	N0 (i-)	M0	Stage IIA
BRCA	Breast	31.713	Low-risk	61.2056	FEMALE	WHITE	NA	T2	N0 (i-)	M0	Stage IIA
BRCA	Breast	32.5045	Low-risk	29.8576	FEMALE	WHITE	NA	T2	N1a	M0	Stage IIB
BRCA	Breast	26.2129	Low-risk	47.7261	FEMALE	WHITE	NA	T2	N0 (i+)	M0	Stage IIA
BRCA	Breast	29.3139	Low-risk	63.4247	FEMALE	WHITE	NA	T2	N0 (i-)	M0	Stage IIA
BRCA	Breast	31.817	Low-risk	42.3809	FEMALE	WHITE	NA	T2	N1a	M0	Stage IIB
BRCA	Breast	33.8858	Low-risk	43.2165	FEMALE	WHITE	NA	T1c	N1a	M0	Stage IIA
BRCA	Breast	24.0067	Low-risk	51.2905	FEMALE	WHITE	NA	T3	N0 (i+)	M0	Stage IIB
BRCA	Breast	31.4249	Low-risk	36.737	FEMALE	WHITE	NA	T2	N0 (i-)	M0	Stage IIA
BRCA	Breast	31.417	Low-risk	75.9042	FEMALE	WHITE	NA	T2	N0 (i+)	M0	Stage IIA
BRCA	Breast	34.9034	Low-risk	69.9042	FEMALE	BLACK OR AFRICAN AMERICAN	NA	T2	N0 (i-)	M0	Stage IIA
BRCA	Breast	20.7386	Low-risk	46.074	FEMALE	WHITE	NA	T3	N0 (i+)	M0	Stage IIB
BRCA	Breast	33.1241	Low-risk	77.3892	FEMALE	WHITE	NA	T1	N1	M0	Stage IIA
BRCA	Breast	33.1427	Low-risk	84.5453	MALE	WHITE	NA	T4	N1	M0	Stage IIIB
BRCA	Breast	30.4578	Low-risk	51.7809	FEMALE	WHITE	NA	T2	N0	M0	Stage IIA
BRCA	Breast	30.3265	Low-risk	69.1234	FEMALE	WHITE	NA	T2	N0 (i-)	M0	Stage IIA
BRCA	Breast	34.8519	Low-risk	78.5207	FEMALE	WHITE	NA	T1	N1	M0	Stage IIA
BRCA	Breast	31.0939	Low-risk	61.7508	FEMALE	WHITE	NA	T2	N2a	MX	Stage IIIA
BRCA	Breast	29.0731	Low-risk	45.5206	FEMALE	WHITE	NA	T2	N0 (i+)	M0	Stage IIA
BRCA	Breast	35.0199	Low-risk	48.6549	FEMALE	WHITE	NA	T2	N0 (i-)	MX	Stage IIA
BRCA	Breast	35.3005	Low-risk	70.6659	FEMALE	WHITE	NA	T2	N2a	MX	Stage IIIA
BRCA	Breast	34.2541	Low-risk	84.8166	FEMALE	WHITE	NA	T2	N2a	MX	Stage IIIA
BRCA	Breast	29.0588	Low-risk	49.8001	FEMALE	WHITE	NA	T2	N3a	MX	Stage IIIC
BRCA	Breast	33.2356	Low-risk	51.3453	FEMALE	BLACK OR AFRICAN AMERICAN	NA	T2	N0	M0	Stage IIA
BRCA	Breast	32.8366	Low-risk	51.2165	MALE	BLACK OR AFRICAN AMERICAN	NA	T2	N0	M0	Stage IIA
BRCA	Breast	30.3232	Low-risk	55.4494	FEMALE	WHITE	NA	T2	N2a	M0	Stage IIIA
BRCA	Breast	30.2504	Low-risk	43.3206	FEMALE	WHITE	NA	T2	N0	M0	Stage IIA
BRCA	Breast	29.1932	Low-risk	27.0494	FEMALE	WHITE	NA	T3	N1	M0	Stage IIIA
BRCA	Breast	29.5292	Low-risk	69.0138	FEMALE	WHITE	NA	T2	N1	M0	Stage IIB
BRCA	Breast	28.8252	Low-risk	46.9617	FEMALE	WHITE	NA	T2	N1	M0	Stage IIB
BRCA	Breast	31.4404	Low-risk	53.9151	FEMALE	BLACK OR AFRICAN AMERICAN	NA	T2	N2	M0	Stage IIIA
BRCA	Breast	32.6689	Low-risk	35.7233	FEMALE	NA	NA	T2	N0	M0	Stage IIA
BRCA	Breast	34.8865	Low-risk	66.5179	FEMALE	NA	NA	T2	N0	M0	Stage IIA
BRCA	Breast	34.5134	Low-risk	50.0357	FEMALE	WHITE	NA	T3	N1	M0	Stage IIIA
BRCA	Breast	29.6306	Low-risk	64.8028	FEMALE	NA	NA	T1	N1	M0	Stage IIA
BRCA	Breast	32.0292	Low-risk	54.3453	FEMALE	WHITE	NA	T2	N0	M0	Stage IIA
BRCA	Breast	33.581	Low-risk	43.0686	FEMALE	WHITE	NA	T2	N2	M1	[Discrepancy]
BRCA	Breast	37.7419	High-risk	73.9535	FEMALE	WHITE	NA	T2	N1	M0	Stage IIB
BRCA	Breast	34.2071	Low-risk	47.6439	FEMALE	WHITE	NA	T2	N2	M0	Stage IIIA
BRCA	Breast	32.4669	Low-risk	59.6028	FEMALE	WHITE	NA	T2	N1	M0	Stage IIB
BRCA	Breast	34.2549	Low-risk	54.0521	FEMALE	WHITE	NA	T2	N0	M0	Stage IIA
BRCA	Breast	32.9167	Low-risk	52.0302	FEMALE	WHITE	NA	T2	N1	M0	Stage IIB
BRCA	Breast	33.3981	Low-risk	47.2028	FEMALE	WHITE	NA	T2	N0	M0	Stage IIA
BRCA	Breast	28.1905	Low-risk	83.5316	FEMALE	WHITE	NA	T1	N0	M0	Stage I
BRCA	Breast	26.9365	Low-risk	70.7535	FEMALE	WHITE	NA	T1	N0	M0	Stage I
BRCA	Breast	25.7839	Low-risk	60.3371	FEMALE	WHITE	NA	T3	N1	M0	Stage IIIA
BRCA	Breast	27.0452	Low-risk	52.3919	FEMALE	WHITE	NA	T3	N1	M0	Stage IIIA
BRCA	Breast	27.6336	Low-risk	46.5042	FEMALE	WHITE	NA	T2	N0	M0	Stage IIA
BRCA	Breast	27.7442	Low-risk	47.485	FEMALE	WHITE	NA	T1	N1	M0	Stage IIA
BRCA	Breast	29.7091	Low-risk	80.5645	FEMALE	WHITE	NA	T1	N0	M0	Stage I
BRCA	Breast	33.8654	Low-risk	49.6138	FEMALE	WHITE	NA	T2	N0	M0	Stage IIA
BRCA	Breast	29.0364	Low-risk	50.6357	FEMALE	WHITE	NA	T1	N2	M0	Stage IIIA
BRCA	Breast	36.755	High-risk	54.8713	FEMALE	ASIAN	NA	T2	N1	M0	Stage IIB
BRCA	Breast	32.2251	Low-risk	62.8549	FEMALE	WHITE	NA	T2	N0	M0	Stage IIA
BRCA	Breast	26.9177	Low-risk	39.9014	FEMALE	WHITE	NA	T2	N2	M0	Stage IIIA
BRCA	Breast	33.6063	Low-risk	68.1508	MALE	WHITE	NA	T2	N1	M0	Stage IIB
BRCA	Breast	28.4073	Low-risk	65.3563	FEMALE	WHITE	NA	T2	N0	M0	Stage IIA
BRCA	Breast	28.5555	Low-risk	64.4028	FEMALE	WHITE	NA	T1	N0	M0	Stage I
BRCA	Breast	33.2084	Low-risk	65.5535	FEMALE	WHITE	NA	T1	N0	M0	Stage I
BRCA	Breast	31.8676	Low-risk	65.8795	FEMALE	WHITE	NA	T2	N0	M0	Stage IIA
BRCA	Breast	34.9902	Low-risk	46.4686	FEMALE	WHITE	NA	T2	N0	M0	Stage IIA
BRCA	Breast	33.3205	Low-risk	26.5918	FEMALE	WHITE	NA	T2	N1	M0	Stage IIB
BRCA	Breast	33.5904	Low-risk	38.6822	FEMALE	WHITE	NA	T2	N2	M0	Stage IIIA
BRCA	Breast	31.6395	Low-risk	54.7645	FEMALE	WHITE	NA	T1	N0	M0	Stage I
BRCA	Breast	26.9681	Low-risk	43.7727	FEMALE	WHITE	NA	T3	N2	M0	Stage IIIA
BRCA	Breast	32.5854	Low-risk	47.9179	FEMALE	WHITE	NA	T1	N0	M0	Stage I
BRCA	Breast	31.8606	Low-risk	49.5453	FEMALE	WHITE	NA	T3	N0	M0	Stage IIB
BRCA	Breast	30.5662	Low-risk	45.5946	FEMALE	WHITE	NA	T1	N2	M0	Stage IIIA
BRCA	Breast	31.4504	Low-risk	61.8823	FEMALE	WHITE	NA	T1	N0	M0	Stage I
BRCA	Breast	30.8611	Low-risk	46.9453	FEMALE	WHITE	NA	T3	N3	M0	Stage IIIC
BRCA	Breast	30.0106	Low-risk	48.0083	FEMALE	WHITE	NA	T1	N1	M0	Stage IIA
BRCA	Breast	35.2787	Low-risk	52.1288	FEMALE	WHITE	NA	T2	N1	M0	Stage IIB
BRCA	Breast	24.0132	Low-risk	55.1316	FEMALE	WHITE	NA	T2	N1	M0	Stage IIB
BRCA	Breast	29.1818	Low-risk	52.1371	FEMALE	WHITE	NA	T2	N0	M0	Stage IIA
BRCA	Breast	33.3438	Low-risk	57.2604	FEMALE	WHITE	NA	T2	N0	M0	Stage IIA
BRCA	Breast	35.1176	Low-risk	58.3809	FEMALE	WHITE	NA	T2	N0	M0	Stage IIA
BRCA	Breast	31.082	Low-risk	51.4275	FEMALE	WHITE	NA	T2	N2	M0	Stage IIIA
BRCA	Breast	24.9422	Low-risk	50.9891	FEMALE	WHITE	NA	T1	N0	M0	Stage I
BRCA	Breast	33.0429	Low-risk	50.0549	FEMALE	WHITE	NA	T2	N2	M0	Stage IIIA
BRCA	Breast	28.8495	Low-risk	62.4905	FEMALE	WHITE	NA	T1	N0	M0	Stage I
BRCA	Breast	33.0702	Low-risk	45.5946	FEMALE	WHITE	NA	T2	N0	M0	Stage IIA
BRCA	Breast	31.3004	Low-risk	69.8604	FEMALE	WHITE	NA	T1	N0	M0	Stage I
BRCA	Breast	24.761	Low-risk	55.5836	FEMALE	WHITE	NA	T3	N3	M0	Stage III
BRCA	Breast	28.1232	Low-risk	40.337	FEMALE	WHITE	NA	T3	N1	MX	Stage IIIA
BRCA	Breast	35.0776	Low-risk	62.4658	FEMALE	WHITE	NA	T3	N2	M0	Stage III
BRCA	Breast	31.4772	Low-risk	70.5398	FEMALE	WHITE	NA	T3	N0	M0	Stage IIB
BRCA	Breast	29.3955	Low-risk	49.4603	FEMALE	WHITE	NA	T1	N1	M0	Stage II
BRCA	Breast	25.8502	Low-risk	65.7316	FEMALE	WHITE	NA	T2	N0	M0	Stage IIA
BRCA	Breast	27.0516	Low-risk	46.7946	FEMALE	WHITE	NA	T2	N1	M0	Stage IIB
BRCA	Breast	25.0621	Low-risk	59.9042	FEMALE	WHITE	NA	T3	N0	M0	Stage IIB
BRCA	Breast	27.9989	Low-risk	49.9014	FEMALE	WHITE	NA	T1	N0	M0	Stage I
BRCA	Breast	28.0612	Low-risk	62.411	FEMALE	WHITE	NA	T2	N0	M0	Stage IIA
BRCA	Breast	26.9669	Low-risk	68.7371	FEMALE	WHITE	NA	T2	N3	M0	Stage IIIC
BRCA	Breast	27.7381	Low-risk	54.2604	FEMALE	WHITE	NA	T2	N1	M0	Stage IIB
BRCA	Breast	34.5167	Low-risk	68.0576	FEMALE	WHITE	NA	T3	N1	M0	Stage IIIA
BRCA	Breast	31.9294	Low-risk	73.7042	FEMALE	BLACK OR AFRICAN AMERICAN	NA	T2	N0	M0	Stage IIA
BRCA	Breast	33.6725	Low-risk	45.759	FEMALE	WHITE	NA	T1c	N0 (i-)	M0	Stage IA
BRCA	Breast	30.9556	Low-risk	49.4192	FEMALE	WHITE	NA	T2	N1b	M0	Stage IIB
BRCA	Breast	33.9299	Low-risk	49.3535	FEMALE	BLACK OR AFRICAN AMERICAN	NA	T1c	N1	M0	Stage IIA
BRCA	Breast	31.792	Low-risk	46.7754	FEMALE	WHITE	NA	T1	NX	M0	Stage X
BRCA	Breast	34.3607	Low-risk	62.4604	FEMALE	WHITE	NA	T3	NX	M1	Stage IV
BRCA	Breast	36.1254	High-risk	51.3645	FEMALE	WHITE	NA	T2	N0 (i-)	M0	Stage IIA
BRCA	Breast	30.6671	Low-risk	64.7837	FEMALE	WHITE	NA	T3	N3	M1	Stage IV
BRCA	Breast	35.4609	High-risk	90.0604	FEMALE	WHITE	NA	T2	NX	MX	Stage X
BRCA	Breast	27.9409	Low-risk	38.3069	FEMALE	BLACK OR AFRICAN AMERICAN	NA	T3	N1b	M0	Stage IIIA
BRCA	Breast	31.9948	Low-risk	50.5014	FEMALE	WHITE	NA	T2	N1b	M0	Stage IIB
BRCA	Breast	26.3463	Low-risk	81.9371	FEMALE	WHITE	NA	T3	N1b	M0	Stage IIIA
BRCA	Breast	33.406	Low-risk	42.8083	FEMALE	BLACK OR AFRICAN AMERICAN	NA	T3	N0 (i-)	M0	Stage IIB
BRCA	Breast	32.088	Low-risk	63.4247	FEMALE	WHITE	NA	T4	N1	M0	Stage IIIB
BRCA	Breast	32.6672	Low-risk	75.4987	FEMALE	BLACK OR AFRICAN AMERICAN	NA	T3	N0 (i-)	M0	Stage IIB
BRCA	Breast	28.2716	Low-risk	45.7672	FEMALE	WHITE	NA	T1c	NX	MX	Stage X
BRCA	Breast	33.3046	Low-risk	66.6357	FEMALE	WHITE	NA	T2	N0 (i-)	M0	Stage IIA
BRCA	Breast	32.4391	Low-risk	74.1015	FEMALE	WHITE	NA	T1c	N0 (i-)	M0	Stage IA
BRCA	Breast	32.439	Low-risk	40.1891	FEMALE	WHITE	NA	T3	N1b	M0	Stage IIIA
BRCA	Breast	35.29	Low-risk	61.5042	FEMALE	BLACK OR AFRICAN AMERICAN	NA	TX	N0 (i-)	M0	Stage X
BRCA	Breast	34.0707	Low-risk	26.9589	FEMALE	WHITE	NA	T3	N0 (i-)	M0	Stage IIB
BRCA	Breast	33.3829	Low-risk	51.3946	FEMALE	BLACK OR AFRICAN AMERICAN	NA	T2	N0 (i-)	M0	Stage IIA
BRCA	Breast	34.4639	Low-risk	44.2138	FEMALE	WHITE	NA	T4b	N1b	M0	Stage IIIB
BRCA	Breast	34.3051	Low-risk	60.9261	FEMALE	BLACK OR AFRICAN AMERICAN	NA	T2	N0 (i-)	M0	Stage IIA
BRCA	Breast	30.494	Low-risk	57.6631	FEMALE	BLACK OR AFRICAN AMERICAN	NA	TX	NX	MX	Stage X
BRCA	Breast	33.6559	Low-risk	60.485	FEMALE	WHITE	NA	T1c	N0 (i-)	M0	Stage IA
BRCA	Breast	31.1248	Low-risk	71.97	FEMALE	WHITE	NA	T4	N1a	M0	Stage IIIB
BRCA	Breast	32.4208	Low-risk	73.8111	FEMALE	WHITE	NA	T2	N1b	M0	[Discrepancy]
BRCA	Breast	25.1562	Low-risk	68.5206	FEMALE	WHITE	NA	T3	N0 (i-)	M0	Stage IIB
BRCA	Breast	31.9589	Low-risk	38.7233	FEMALE	WHITE	NA	T2	N0 (i-)	M0	Stage IIA
BRCA	Breast	27.9349	Low-risk	39.3809	FEMALE	WHITE	NA	T3	N1	M0	Stage IIIA
BRCA	Breast	24.8652	Low-risk	40.8768	FEMALE	WHITE	NA	T1c	N0 (i-)	M0	Stage IA
BRCA	Breast	26.8302	Low-risk	42.485	FEMALE	WHITE	NA	T3	N2	M0	Stage IIIA
BRCA	Breast	31.4112	Low-risk	58.1645	FEMALE	BLACK OR AFRICAN AMERICAN	NA	T1c	NX	MX	Stage X
BRCA	Breast	33.8132	Low-risk	61.2658	FEMALE	WHITE	NA	T2	N1	M0	Stage IIB
BRCA	Breast	32.9044	Low-risk	67.9535	FEMALE	WHITE	NA	T2	N1b	M0	Stage IIB
BRCA	Breast	35.7837	High-risk	58.8467	FEMALE	BLACK OR AFRICAN AMERICAN	NA	T2	N1b	MX	Stage X
BRCA	Breast	29.027	Low-risk	40.5042	FEMALE	BLACK OR AFRICAN AMERICAN	NA	T3	N1b	M0	Stage IIIA
BRCA	Breast	29.4127	Low-risk	40.4877	FEMALE	WHITE	NA	T3	N1b	M0	Stage IIIA
BRCA	Breast	34.2717	Low-risk	50.9151	FEMALE	BLACK OR AFRICAN AMERICAN	NA	T2	N1b	M0	Stage II
BRCA	Breast	31.779	Low-risk	54.2521	FEMALE	WHITE	NA	T1c	N0 (i-)	M0	Stage I
BRCA	Breast	34.3266	Low-risk	48.285	FEMALE	WHITE	NA	T2	N1	M1	[Discrepancy]
BRCA	Breast	34.8101	Low-risk	62.159	FEMALE	WHITE	NA	T2	N1b	M0	Stage IIB
BRCA	Breast	33.8628	Low-risk	61.3152	FEMALE	BLACK OR AFRICAN AMERICAN	NA	T2	N1b	M0	Stage IIB
BRCA	Breast	29.5243	Low-risk	62.2549	FEMALE	WHITE	NA	T1c	NX	MX	Stage X
BRCA	Breast	31.6621	Low-risk	67.9206	FEMALE	WHITE	NA	T2	N1	M0	Stage IIB
BRCA	Breast	32.9813	Low-risk	68.1946	FEMALE	WHITE	NA	T2	N1	M0	Stage IIB
BRCA	Breast	29.5888	Low-risk	63.0987	FEMALE	WHITE	NA	T1c	N0	M0	Stage I
BRCA	Breast	32.1575	Low-risk	58.0357	FEMALE	WHITE	NA	T4b	N1	M0	Stage IIIB
BRCA	Breast	29.7396	Low-risk	62.7535	FEMALE	WHITE	NA	T2	N0	M0	Stage IIA
BRCA	Breast	29.6811	Low-risk	50.5042	FEMALE	BLACK OR AFRICAN AMERICAN	NA	T3	N1	M1	Stage IV
BRCA	Breast	32.2703	Low-risk	43.896	FEMALE	BLACK OR AFRICAN AMERICAN	NA	T2	N2a	M0	Stage IIIA
BRCA	Breast	30.9085	Low-risk	47.7754	FEMALE	BLACK OR AFRICAN AMERICAN	NA	T1c	N1a	M0	Stage IIA
BRCA	Breast	34.9152	Low-risk	47.4357	FEMALE	BLACK OR AFRICAN AMERICAN	NA	T1c	N0 (i-)	M0	Stage I
BRCA	Breast	34.1676	Low-risk	55.0741	FEMALE	BLACK OR AFRICAN AMERICAN	NA	T2	N3a	M0	Stage IIIC
BRCA	Breast	30.7438	Low-risk	44.3234	FEMALE	BLACK OR AFRICAN AMERICAN	NA	T1c	N2a	M0	Stage IIIA
BRCA	Breast	31.9973	Low-risk	76.1946	FEMALE	WHITE	NA	T1b	N0 (i-)	M0	Stage I
BRCA	Breast	32.0463	Low-risk	51.6494	FEMALE	WHITE	NA	T3	N0 (i-)	M0	Stage IIB
BRCA	Breast	30.8296	Low-risk	45.7206	FEMALE	WHITE	NA	T2	N0	M0	Stage IIA
BRCA	Breast	32.6282	Low-risk	52.9151	FEMALE	BLACK OR AFRICAN AMERICAN	NA	T1c	N0	M0	Stage I
BRCA	Breast	32.3236	Low-risk	56.0768	FEMALE	WHITE	NA	T1c	N1a	M0	Stage IIA
BRCA	Breast	28.7441	Low-risk	62.2001	FEMALE	WHITE	NA	T2	N0 (i-)	M0	Stage IIA
BRCA	Breast	29.618	Low-risk	47.8494	FEMALE	WHITE	NA	T3	N1a	cM0 (i+)	Stage IIIA
BRCA	Breast	29.1731	Low-risk	56.9206	FEMALE	BLACK OR AFRICAN AMERICAN	NA	T1c	N0	M0	Stage I
BRCA	Breast	30.306	Low-risk	66.6165	FEMALE	WHITE	NA	T2	N1a	M0	Stage IIB
BRCA	Breast	34.2645	Low-risk	53.3672	FEMALE	WHITE	NA	T2	N1a	M0	Stage IIB
BRCA	Breast	31.3298	Low-risk	65.6987	MALE	WHITE	NA	T2	N2	M0	Stage IIIA
BRCA	Breast	30.9919	Low-risk	40.8768	FEMALE	WHITE	NA	T2	N2a	M0	Stage IIIA
BRCA	Breast	29.8223	Low-risk	47.5234	FEMALE	WHITE	NA	T1c	N0	M0	Stage I
BRCA	Breast	28.0502	Low-risk	42.7206	FEMALE	WHITE	NA	T2	N1a	M0	Stage IIB
BRCA	Breast	31.1475	Low-risk	64.0549	FEMALE	WHITE	NA	T1b	N0 (i-)	M0	Stage I
BRCA	Breast	30.7155	Low-risk	44.685	FEMALE	WHITE	NA	T1c	N0 (i-)	M0	Stage IA
BRCA	Breast	25.9795	Low-risk	51.6138	FEMALE	WHITE	NA	T3	N3a	M0	Stage IIIC
BRCA	Breast	31.7343	Low-risk	60.1343	FEMALE	WHITE	NA	T2	N3	M0	Stage IIIC
BRCA	Breast	30.2974	Low-risk	47.3288	FEMALE	WHITE	NA	T1c	N1a	M0	Stage IIA
BRCA	Breast	32.4476	Low-risk	56.6878	FEMALE	WHITE	NA	T2	N1mi	M0	Stage IIB
BRCA	Breast	31.808	Low-risk	73.9398	FEMALE	WHITE	NA	T1	N0	M0	Stage I
BRCA	Breast	29.964	Low-risk	41.1699	FEMALE	WHITE	NA	T2	N1a	M0	Stage IIB
BRCA	Breast	31.2475	Low-risk	35.1809	FEMALE	WHITE	NA	T1c	N0	M0	Stage I
BRCA	Breast	26.31	Low-risk	54.9288	FEMALE	WHITE	NA	T2	N1a	M0	Stage IIB
BRCA	Breast	24.9904	Low-risk	54.1562	FEMALE	WHITE	NA	T1b	N0	M0	Stage I
BRCA	Breast	26.9488	Low-risk	76.485	FEMALE	WHITE	NA	T1c	N0	M0	Stage I
BRCA	Breast	28.9996	Low-risk	39.7096	FEMALE	WHITE	NA	T1c	N0	M0	Stage I
BRCA	Breast	32.5613	Low-risk	59.2384	FEMALE	WHITE	NA	T1c	N0	M0	Stage I
BRCA	Breast	29.373	Low-risk	55.8193	FEMALE	WHITE	NA	T3	N1c	M0	Stage IIIA
BRCA	Breast	32.4389	Low-risk	56.5069	FEMALE	WHITE	NA	T1c	N1mi	M0	Stage IIA
BRCA	Breast	33.6103	Low-risk	78.6275	FEMALE	WHITE	NA	T2	N1a	M0	Stage IIB
BRCA	Breast	32.5643	Low-risk	71.1617	FEMALE	BLACK OR AFRICAN AMERICAN	NA	T1c	N0	M0	Stage I
BRCA	Breast	34.5163	Low-risk	59.8795	FEMALE	WHITE	NA	T3	N1a	M0	Stage IIIA
BRCA	Breast	33.4246	Low-risk	63.0302	FEMALE	WHITE	NA	T1c	N1a	M0	Stage IIA
BRCA	Breast	31.5237	Low-risk	61.3069	FEMALE	WHITE	NA	T3	N2a	M0	Stage IIIA
BRCA	Breast	24.587	Low-risk	47.1809	FEMALE	WHITE	NA	T1c	N0	M0	Stage I
BRCA	Breast	29.214	Low-risk	48.9617	FEMALE	WHITE	NA	T2	N1mi	M0	Stage IIB
BRCA	Breast	35.8625	High-risk	58.5919	MALE	WHITE	NA	T2	N1a	M0	Stage IIB
BRCA	Breast	27.9433	Low-risk	62.0713	FEMALE	WHITE	NA	T2	N0	M0	Stage IIA
BRCA	Breast	29.3342	Low-risk	30.6959	FEMALE	BLACK OR AFRICAN AMERICAN	NA	T2	N0	M0	Stage IIA
BRCA	Breast	32.0495	Low-risk	64.0165	FEMALE	WHITE	NA	T2	N1a	M0	Stage IIB
BRCA	Breast	29.569	Low-risk	63.9097	FEMALE	WHITE	NA	T2	N1a	M0	Stage IIB
BRCA	Breast	28.4943	Low-risk	49.9645	FEMALE	WHITE	NA	T2	N0 (i-)	M0	Stage IIA
BRCA	Breast	33.999	Low-risk	64.7343	FEMALE	WHITE	NA	T2	N0	M0	Stage IIA
BRCA	Breast	26.8017	Low-risk	78.1618	FEMALE	WHITE	NA	T1c	N0	M0	Stage I
BRCA	Breast	29.4987	Low-risk	60.8193	FEMALE	WHITE	NA	T3	N0 (i-)	M0	Stage IIB
BRCA	Breast	29.4677	Low-risk	42.5562	FEMALE	WHITE	NA	T2	N1	M0	Stage IIB
BRCA	Breast	31.9076	Low-risk	71.0796	FEMALE	WHITE	NA	T2	N2a	M0	Stage IIIA
BRCA	Breast	27.3252	Low-risk	41.3096	FEMALE	WHITE	NA	T1c	N1a	M0	Stage IIA
BRCA	Breast	26.0394	Low-risk	54.1946	FEMALE	WHITE	NA	T2	N2a	M0	Stage IIIA
BRCA	Breast	28.5498	Low-risk	62.5563	FEMALE	WHITE	NA	T1b	N0	M0	Stage I
BRCA	Breast	33.6743	Low-risk	43.7809	FEMALE	WHITE	NA	T2	N1a	M0	Stage IIB
BRCA	Breast	31.2817	Low-risk	38.8357	FEMALE	WHITE	NA	T3	N3a	M0	Stage IIIC
BRCA	Breast	29.2972	Low-risk	52.5809	FEMALE	WHITE	NA	T2	N1	M0	Stage IIB
BRCA	Breast	32.5288	Low-risk	49.7316	FEMALE	BLACK OR AFRICAN AMERICAN	NA	T2	N2a	M0	Stage IIIA
BRCA	Breast	31.8284	Low-risk	69.6111	FEMALE	WHITE	NA	T1c	N0 (i-)	M0	Stage IA
BRCA	Breast	33.5877	Low-risk	79.7672	FEMALE	WHITE	NA	T2	N1a	M0	Stage IIB
BRCA	Breast	24.9761	Low-risk	53.1919	FEMALE	WHITE	NA	T2	N1a	M0	Stage IIB
BRCA	Breast	27.7277	Low-risk	72.7344	FEMALE	WHITE	NA	T1c	N1a	M0	Stage IIA
BRCA	Breast	34.4802	Low-risk	69.2028	FEMALE	WHITE	NA	T1c	N0 (i-)	M0	Stage IA
BRCA	Breast	35.5395	High-risk	68.0823	FEMALE	WHITE	NA	T3	N0 (i-)	M0	Stage IIB
BRCA	Breast	34.4893	Low-risk	51.3453	FEMALE	WHITE	NA	T1c	N1a	M0	Stage IIA
BRCA	Breast	31.6997	Low-risk	67.1042	FEMALE	WHITE	NA	T2	N1	M0	Stage IIA
BRCA	Breast	32.585	Low-risk	62.2302	FEMALE	WHITE	NA	T1c	N1a	M0	Stage IIA
BRCA	Breast	29.2857	Low-risk	69.1042	FEMALE	WHITE	NA	T1c	N0 (i-)	M0	Stage IA
BRCA	Breast	27.6446	Low-risk	46.9918	FEMALE	WHITE	NA	T1c	N0	M0	Stage I
BRCA	Breast	26.021	Low-risk	45.8055	FEMALE	WHITE	NA	T1c	N0 (i-)	M0	Stage I
BRCA	Breast	31.1269	Low-risk	82.5344	FEMALE	WHITE	NA	T1b	NX	M0	Stage I
BRCA	Breast	33.7873	Low-risk	65.6768	FEMALE	WHITE	NA	T1c	N2a	M0	Stage IIIA
BRCA	Breast	29.1683	Low-risk	69.285	FEMALE	WHITE	NA	T2	N0 (i-)	M0	Stage IIA
BRCA	Breast	30.4427	Low-risk	31.1754	FEMALE	WHITE	NA	T1c	N0 (i-)	M0	Stage I
BRCA	Breast	32.0207	Low-risk	56.022	FEMALE	WHITE	NA	T1c	N0 (i-)	M0	Stage IA
BRCA	Breast	33.2079	Low-risk	78.4768	FEMALE	WHITE	NA	T1c	N0 (i-)	M0	Stage IA
BRCA	Breast	26.0217	Low-risk	81.5097	FEMALE	WHITE	NA	T2	N1	M0	Stage IIB
BRCA	Breast	33.4848	Low-risk	56.9973	FEMALE	WHITE	NA	T2	N1a	M0	Stage IIB
BRCA	Breast	35.8644	High-risk	67.7563	FEMALE	WHITE	NA	T1c	N0 (i-)	M0	Stage IA
BRCA	Breast	29.4248	Low-risk	48.5206	FEMALE	WHITE	NA	T1c	N1a	M0	Stage IIA
BRCA	Breast	27.3138	Low-risk	65.433	FEMALE	WHITE	NA	T3	N2a	M0	Stage IIIA
BRCA	Breast	32.5477	Low-risk	56.7645	FEMALE	WHITE	NA	T2	N0 (i+)	M0	Stage IIA
BRCA	Breast	32.92	Low-risk	52.6467	FEMALE	WHITE	NA	T1c	N0 (i-)	M0	Stage IA
BRCA	Breast	35.4596	High-risk	62.9097	FEMALE	ASIAN	NA	T1c	N0 (i-)	M0	Stage IA
BRCA	Breast	32.1399	Low-risk	54.5206	FEMALE	WHITE	NA	T2	N1a	M0	Stage IIB
BRCA	Breast	32.1971	Low-risk	60.7645	FEMALE	WHITE	NA	T1c	N0	M0	Stage I
BRCA	Breast	30.9704	Low-risk	59.8823	FEMALE	WHITE	NA	T2	N0 (i-)	M0	Stage IIA
BRCA	Breast	31.7574	Low-risk	58.5453	FEMALE	WHITE	NA	T1c	N1a	M0	Stage IIA
BRCA	Breast	29.7346	Low-risk	46.3316	FEMALE	WHITE	NA	T2	N0 (i-)	M0	Stage IIA
BRCA	Breast	29.9723	Low-risk	77.5453	FEMALE	WHITE	NA	T1c	N1a	M0	Stage IIA
BRCA	Breast	31.7423	Low-risk	49.3042	FEMALE	WHITE	NA	T1c	N0 (i-)	M0	Stage I
BRCA	Breast	34.8333	Low-risk	82.2604	FEMALE	WHITE	NA	T1c	N0 (i-)	M0	Stage I
BRCA	Breast	26.7078	Low-risk	50.9425	FEMALE	WHITE	NA	T2	N0	M0	Stage IIA
BRCA	Breast	36.3731	High-risk	81.6987	FEMALE	WHITE	NA	T1c	N0	M0	Stage IA
BRCA	Breast	31.0024	Low-risk	63.1919	FEMALE	WHITE	NA	T1b	N0	M0	Stage IA
BRCA	Breast	31.7408	Low-risk	53.3946	FEMALE	WHITE	NA	T1c	N1a	cM0 (i+)	Stage IIA
BRCA	Breast	35.7742	High-risk	56.6521	FEMALE	WHITE	NA	T4b	N2	M1	Stage IV
BRCA	Breast	30.4875	Low-risk	46.0932	FEMALE	WHITE	NA	T1	N0	M0	Stage I
BRCA	Breast	30.885	Low-risk	50.7371	FEMALE	WHITE	NA	T3	N1mi	M0	Stage IIIA
BRCA	Breast	28.0605	Low-risk	39.8138	FEMALE	WHITE	NA	T3	N1	M0	Stage IIIA
BRCA	Breast	35.3621	High-risk	88.7782	FEMALE	WHITE	NA	T2	N1b	M0	Stage IIA
BRCA	Breast	32.4664	Low-risk	60.8823	FEMALE	WHITE	NA	T1	N0	M0	Stage I
BRCA	Breast	27.2284	Low-risk	56.6439	FEMALE	WHITE	NA	T2	N1b	M0	Stage IIB
BRCA	Breast	30.8328	Low-risk	50.7508	FEMALE	WHITE	NA	T2b	N1	M0	Stage IIA
BRCA	Breast	33.8842	Low-risk	79.3809	FEMALE	WHITE	NA	T1c	N0	M0	Stage I
BRCA	Breast	33.3456	Low-risk	70.3398	FEMALE	WHITE	NA	T2	N0	M0	Stage IIA
BRCA	Breast	35.7431	High-risk	72.4001	FEMALE	WHITE	NA	T2	N2a	M0	Stage IIIA
BRCA	Breast	33.4207	Low-risk	48.4439	FEMALE	WHITE	NA	T2	N1b	M0	Stage IIB
BRCA	Breast	32.1841	Low-risk	78.696	FEMALE	WHITE	NA	T2	NX	M0	Stage IIA
BRCA	Breast	30.7708	Low-risk	68.8659	FEMALE	WHITE	NA	T1c	N1	M0	Stage IIA
BRCA	Breast	35.3547	Low-risk	35.9946	FEMALE	WHITE	NA	T2	N1a	M0	Stage IIB
BRCA	Breast	28.9312	Low-risk	55.959	FEMALE	WHITE	NA	T1	N0	M0	Stage I
BRCA	Breast	25.9237	Low-risk	83.1207	FEMALE	WHITE	NA	T1	N0	M0	Stage I
BRCA	Breast	35.5314	High-risk	45.2165	FEMALE	WHITE	NA	T3	N1b	M0	Stage IIIA
BRCA	Breast	27.4066	Low-risk	38.6028	FEMALE	WHITE	NA	T2	N1b	M0	Stage IIA
BRCA	Breast	30.7293	Low-risk	67.2439	FEMALE	WHITE	NA	T2	N1b	M0	Stage IIB
BRCA	Breast	30.7457	Low-risk	79.2878	FEMALE	WHITE	NA	T2	N0	M0	Stage IIA
BRCA	Breast	27.8459	Low-risk	80.37	FEMALE	WHITE	NA	T1a	N1c	M0	Stage IIA
BRCA	Breast	28.0329	Low-risk	53.9754	FEMALE	WHITE	NA	T4b	N1b	M0	Stage IIIB
BRCA	Breast	32.3421	Low-risk	62.5809	FEMALE	WHITE	NA	T1c	N1a	M0	Stage IIA
BRCA	Breast	32.1584	Low-risk	51.2083	FEMALE	WHITE	NA	T4d	N2a	MX	[Not Available]
BRCA	Breast	35.5703	High-risk	90.0577	FEMALE	WHITE	NA	T4b	N2	M0	Stage IIIB
BRCA	Breast	27.6387	Low-risk	60.0905	FEMALE	WHITE	NA	T2	N1b	M0	Stage IIB
BRCA	Breast	33.144	Low-risk	78.6467	FEMALE	BLACK OR AFRICAN AMERICAN	NA	T1c	N1b	M0	Stage IIA
BRCA	Breast	35.4269	High-risk	68.3289	FEMALE	WHITE	NA	T1c	N0	M0	Stage I
BRCA	Breast	29.5262	Low-risk	31.9179	FEMALE	WHITE	NA	T2	N1	M0	Stage IIB
BRCA	Breast	32.2991	Low-risk	88.4796	FEMALE	WHITE	NA	T1c	NX	M0	Stage I
BRCA	Breast	24.5361	Low-risk	47.0466	FEMALE	WHITE	NA	T2	N1b	M1	Stage IV
BRCA	Breast	35.0164	Low-risk	66.4713	FEMALE	WHITE	NA	T3	N1b	M0	Stage IIIA
BRCA	Breast	29.9192	Low-risk	70.022	FEMALE	WHITE	NA	T2	N1b	M0	Stage IIB
BRCA	Breast	37.1113	High-risk	44.6275	FEMALE	WHITE	NA	T2	N2	M0	Stage IIIA
BRCA	Breast	35.5294	High-risk	34.3151	FEMALE	WHITE	NA	T2	N0	M0	Stage IIA
BRCA	Breast	29.2416	Low-risk	73.107	FEMALE	WHITE	NA	T4b	N1a	M0	Stage IIIB
BRCA	Breast	30.5849	Low-risk	44.3124	FEMALE	WHITE	NA	T1c	N0	M0	Stage IA
BRCA	Breast	29.9873	Low-risk	64.1727	FEMALE	WHITE	NA	T1	N0	M0	Stage IA
BRCA	Breast	34.9424	Low-risk	60.4165	FEMALE	WHITE	NA	T2	N0	M0	Stage II
BRCA	Breast	32.2977	Low-risk	78.3809	FEMALE	WHITE	NA	T2	N1b	M0	Stage IIB
BRCA	Breast	33.6329	Low-risk	80.9015	FEMALE	WHITE	NA	T2	N1b	M0	Stage IIB
BRCA	Breast	31.4927	Low-risk	48.5343	FEMALE	WHITE	NA	T2	N1b	M0	Stage IIB
BRCA	Breast	31.3223	Low-risk	77.8166	FEMALE	BLACK OR AFRICAN AMERICAN	NA	T1c	N0	M0	Stage I
BRCA	Breast	24.0695	Low-risk	50.6877	FEMALE	WHITE	NA	T3a	N3	M0	Stage IIIC
BRCA	Breast	29.1811	Low-risk	46.2521	FEMALE	WHITE	NA	T2	N1a	M0	Stage IIB
BRCA	Breast	29.1559	Low-risk	45.6384	FEMALE	WHITE	NA	T2	N0 (i-)	M0	Stage IIA
BRCA	Breast	30.5231	Low-risk	75.9755	FEMALE	BLACK OR AFRICAN AMERICAN	NA	T2	N0 (i+)	M0	Stage IIA
BRCA	Breast	25.8868	Low-risk	80.3563	FEMALE	BLACK OR AFRICAN AMERICAN	NA	T2	N0	M0	Stage IIA
BRCA	Breast	25.2745	Low-risk	41.5288	FEMALE	BLACK OR AFRICAN AMERICAN	NA	T1c	N1mi	M0	Stage IB
BRCA	Breast	35.1248	Low-risk	51.8549	FEMALE	BLACK OR AFRICAN AMERICAN	NA	T2	N1a	cM0 (i+)	Stage IIB
BRCA	Breast	31.6752	Low-risk	63.2111	FEMALE	BLACK OR AFRICAN AMERICAN	NA	T1c	N0	M0	Stage IA
BRCA	Breast	33.8153	Low-risk	46.1069	FEMALE	BLACK OR AFRICAN AMERICAN	NA	T2	N0	M0	Stage IIA
BRCA	Breast	34.6061	Low-risk	61.1645	FEMALE	WHITE	NA	T2	N0	M0	Stage IIA
BRCA	Breast	29.655	Low-risk	87.4851	FEMALE	WHITE	NA	T1c	N0 (i+)	M0	Stage IA
BRCA	Breast	27.3203	Low-risk	58.4741	FEMALE	WHITE	NA	T1b	N0	M0	Stage IA
BRCA	Breast	28.5197	Low-risk	54.7261	FEMALE	WHITE	NA	T2	N1a	M0	Stage IIB
BRCA	Breast	28.9199	Low-risk	53.6165	FEMALE	WHITE	NA	T3	N1a	M0	Stage IIIA
BRCA	Breast	33.2936	Low-risk	80.7207	FEMALE	ASIAN	NA	T2	N1	M0	Stage IIB
BRCA	Breast	35.6008	High-risk	67.6987	FEMALE	ASIAN	NA	T2	N0 (i-)	M0	Stage IIA
BRCA	Breast	33.5873	Low-risk	70.7152	FEMALE	ASIAN	NA	T2	N0 (i-)	M0	Stage IIA
BRCA	Breast	36.1071	High-risk	58.7069	FEMALE	ASIAN	NA	T2	N0 (i-)	M0	Stage IIA
BRCA	Breast	34.1969	Low-risk	50.7014	FEMALE	ASIAN	NA	T2	N0 (i-)	M0	Stage IIA
BRCA	Breast	34.6087	Low-risk	55.7042	FEMALE	ASIAN	NA	T2	N1	M0	Stage IIB
BRCA	Breast	32.0569	Low-risk	78.7207	FEMALE	ASIAN	NA	T1	N2	M0	Stage IIIA
BRCA	Breast	34.6594	Low-risk	NA	FEMALE	ASIAN	NA	T2	N0	M0	Stage IIA
BRCA	Breast	34.0491	Low-risk	46.6987	FEMALE	ASIAN	NA	T2	N1	M0	Stage IIB
BRCA	Breast	31.3744	Low-risk	55.7425	FEMALE	ASIAN	NA	T2	N0	M0	Stage IIA
BRCA	Breast	35.2312	Low-risk	49.6987	FEMALE	ASIAN	NA	T4	N1	M0	Stage IIIB
BRCA	Breast	32.7496	Low-risk	62.7097	FEMALE	ASIAN	NA	T2	N1	M0	Stage IIB
BRCA	Breast	33.4691	Low-risk	NA	FEMALE	ASIAN	NA	T2	N1	M0	Stage IIB
BRCA	Breast	35.9075	High-risk	45.2275	FEMALE	ASIAN	NA	T2	N1	M0	Stage IIB
BRCA	Breast	31.8519	Low-risk	52.3754	FEMALE	ASIAN	NA	T3	N2	M0	Stage IIIA
BRCA	Breast	35.8778	High-risk	82.0987	FEMALE	ASIAN	NA	T2	N2	M0	Stage IIIA
BRCA	Breast	30.7782	Low-risk	56.085	FEMALE	ASIAN	NA	T2	N1	M0	Stage IIB
BRCA	Breast	32.9809	Low-risk	65.5398	FEMALE	WHITE	NA	T3	N1	M0	Stage IIIA
BRCA	Breast	29.9562	Low-risk	52.0823	FEMALE	ASIAN	NA	T2	N0	M0	Stage IIA
BRCA	Breast	29.4986	Low-risk	64.8412	FEMALE	ASIAN	NA	T2	N1	M0	Stage IIB
BRCA	Breast	34.9122	Low-risk	34.874	FEMALE	ASIAN	NA	T2	N1	M0	Stage IIB
BRCA	Breast	31.9913	Low-risk	54.9398	FEMALE	ASIAN	NA	T2	N2	M0	Stage IIIA
BRCA	Breast	32.1658	Low-risk	NA	FEMALE	ASIAN	NA	T2	N0	M0	Stage IIA
BRCA	Breast	36.9383	High-risk	NA	FEMALE	ASIAN	NA	T2	N0	M0	Stage IIA
BRCA	Breast	34.4438	Low-risk	NA	FEMALE	ASIAN	NA	T2	N0	M0	Stage IIA
BRCA	Breast	30.4687	Low-risk	NA	FEMALE	ASIAN	NA	T2	N2	M0	Stage IIIA
BRCA	Breast	28.7289	Low-risk	53.7782	FEMALE	ASIAN	NA	T2	N0	M0	Stage IIA
BRCA	Breast	31.9336	Low-risk	NA	FEMALE	ASIAN	NA	T2	N1	M0	Stage IIB
BRCA	Breast	32.4153	Low-risk	NA	FEMALE	ASIAN	NA	T3	N1	M0	Stage IIIA
BRCA	Breast	34.069	Low-risk	74.1453	FEMALE	ASIAN	NA	T2	N0	M0	Stage IIA
BRCA	Breast	35.0435	Low-risk	56.7453	FEMALE	ASIAN	NA	T2	N0	M0	Stage IIA
BRCA	Breast	31.4135	Low-risk	34.8357	FEMALE	ASIAN	NA	T3	N3	M0	Stage IIIC
BRCA	Breast	35.7019	High-risk	47.8576	FEMALE	ASIAN	NA	T3	N2	M0	Stage IIIA
BRCA	Breast	30.3545	Low-risk	58.6056	FEMALE	ASIAN	NA	T2	N1	M0	Stage IIB
BRCA	Breast	31.2737	Low-risk	58.8028	FEMALE	ASIAN	NA	T1	N1	M0	Stage IIA
BRCA	Breast	33.138	Low-risk	90.0604	FEMALE	ASIAN	NA	T2	N0	M0	Stage IIA
BRCA	Breast	33.368	Low-risk	NA	FEMALE	ASIAN	NA	T2	N0	M0	Stage IIA
BRCA	Breast	32.5626	Low-risk	NA	FEMALE	ASIAN	NA	T2	N1	M0	Stage IIB
BRCA	Breast	36.4392	High-risk	63.9371	FEMALE	ASIAN	NA	T2	N0	M0	Stage IIA
BRCA	Breast	32.8693	Low-risk	56.9152	FEMALE	ASIAN	NA	T1	N1	M0	Stage IIA
BRCA	Breast	33.287	Low-risk	61.9124	FEMALE	ASIAN	NA	T2	N2	M0	Stage IIIA
BRCA	Breast	34.6256	Low-risk	48.7097	FEMALE	ASIAN	NA	T2	N1	M0	Stage IIB
BRCA	Breast	32.8718	Low-risk	48.6658	FEMALE	ASIAN	NA	T3	N0	M0	Stage IIB
BRCA	Breast	24.8642	Low-risk	60.5371	FEMALE	ASIAN	NA	T4b	N0	M0	Stage IIIB
BRCA	Breast	30.1372	Low-risk	68.1563	FEMALE	ASIAN	NA	T1c	N0	M0	Stage IA
BRCA	Breast	29.608	Low-risk	59.2138	FEMALE	ASIAN	NA	T2	N2	M0	Stage IIIA
BRCA	Breast	34.0841	Low-risk	53.2384	FEMALE	ASIAN	NA	T2	N1	M0	Stage IIB
BRCA	Breast	25.2438	Low-risk	49.0987	FEMALE	ASIAN	NA	T3	N2	M0	Stage IIIA
BRCA	Breast	33.7291	Low-risk	52.1316	FEMALE	WHITE	NA	T1c	N0	M0	Stage IA
BRCA	Breast	35.4702	High-risk	51.896	FEMALE	WHITE	NA	T2	N2a	M0	[Not Available]
BRCA	Breast	31.2224	Low-risk	62.7398	FEMALE	WHITE	NA	T2	N1a	M0	Stage IIB
BRCA	Breast	30.5392	Low-risk	40.0713	FEMALE	WHITE	NA	T1c	N1	M0	[Not Available]
BRCA	Breast	33.1889	Low-risk	74.8302	FEMALE	WHITE	NA	T3	N0	M0	Stage IIB
BRCA	Breast	32.2446	Low-risk	52.011	FEMALE	WHITE	NA	T2	N0	M0	Stage IIA
BRCA	Breast	27.3789	Low-risk	80.2193	FEMALE	WHITE	NA	T1c	N1a	M0	Stage IIA
BRCA	Breast	30.8665	Low-risk	57.1535	FEMALE	WHITE	NA	T2	N0	MX	Stage IIA
BRCA	Breast	33.3769	Low-risk	45.8521	FEMALE	WHITE	NA	T2	N0	M0	[Not Available]
BRCA	Breast	37.3803	High-risk	77.9289	FEMALE	WHITE	NA	T2	N1a	M0	Stage IIB
BRCA	Breast	35.2809	Low-risk	48.9836	FEMALE	WHITE	NA	T1c	N0	M0	Stage IA
BRCA	Breast	36.6116	High-risk	60.0494	FEMALE	WHITE	NA	T4b	NX	M0	[Not Available]
BRCA	Breast	28.7266	Low-risk	54.3069	FEMALE	WHITE	NA	T2	N1a	M0	Stage IIB
BRCA	Breast	31.7443	Low-risk	59.9946	FEMALE	WHITE	NA	T2	N2a	M0	Stage IIIA
BRCA	Breast	34.4729	Low-risk	41.5507	FEMALE	WHITE	NA	T2	N1a	M0	Stage IIB
BRCA	Breast	36.4607	High-risk	62.1453	FEMALE	WHITE	NA	T1c	N1a	M0	Stage IIA
BRCA	Breast	32.1562	Low-risk	79.9974	FEMALE	WHITE	NA	T1c	N2a	M0	Stage IIIA
BRCA	Breast	32.7421	Low-risk	62.6795	FEMALE	WHITE	NA	T2	N0	M0	Stage IIA
BRCA	Breast	29.6874	Low-risk	56.1562	FEMALE	WHITE	NA	T1c	N0	M0	Stage IA
BRCA	Breast	28.2296	Low-risk	54.9919	FEMALE	WHITE	NA	T1c	N1a	MX	Stage IIA
BRCA	Breast	35.7411	High-risk	54.7014	FEMALE	WHITE	NA	T2	N0	M0	Stage IIA
BRCA	Breast	38.4955	High-risk	90.0604	FEMALE	WHITE	NA	T2	N0	M0	Stage IIA
BRCA	Breast	32.2997	Low-risk	72.559	FEMALE	WHITE	NA	T2	N0	M0	Stage IIA
BRCA	Breast	32.2872	Low-risk	59.1836	FEMALE	WHITE	NA	T2	N1a	M0	Stage IIB
BRCA	Breast	29.3809	Low-risk	80.359	FEMALE	WHITE	NA	T3	N3a	MX	Stage IIIC
BRCA	Breast	34.0241	Low-risk	73.5946	FEMALE	WHITE	NA	T1c	N0	M0	Stage IA
BRCA	Breast	33.1032	Low-risk	77.2001	FEMALE	WHITE	NA	T1c	N0	M0	Stage IA
BRCA	Breast	36.6865	High-risk	70.348	FEMALE	WHITE	NA	T2	N0	M0	Stage IIA
BRCA	Breast	25.6555	Low-risk	51.3234	FEMALE	WHITE	NA	T1c	N0	M0	Stage IA
BRCA	Breast	35.3974	High-risk	81.4631	FEMALE	WHITE	NA	T2	N3a	MX	Stage IIIC
BRCA	Breast	31.846	Low-risk	80.1535	FEMALE	WHITE	NA	T3	N2a	MX	Stage IIIA
BRCA	Breast	33.5421	Low-risk	40.7069	FEMALE	WHITE	NA	T2	N0	MX	Stage IIA
BRCA	Breast	26.8838	Low-risk	63.0001	FEMALE	WHITE	NA	T1c	N2a	M0	Stage IIIA
BRCA	Breast	36.0353	High-risk	66.896	FEMALE	WHITE	NA	T2	N1a	M0	Stage IIB
BRCA	Breast	32.4384	Low-risk	64.0741	FEMALE	WHITE	NA	T1c	N0	M0	Stage IA
BRCA	Breast	33.8698	Low-risk	62.948	FEMALE	WHITE	NA	T2	N1a	M0	Stage IIB
BRCA	Breast	35.0609	Low-risk	85.5344	FEMALE	WHITE	NA	T4b	N1a	M0	Stage IIIB
BRCA	Breast	34.2686	Low-risk	37.0138	FEMALE	WHITE	NA	T1c	N2a	M0	Stage IIIA
BRCA	Breast	32.6163	Low-risk	45.9918	FEMALE	WHITE	NA	T2	N0	M0	Stage IIA
BRCA	Breast	34.7889	Low-risk	86.9809	FEMALE	WHITE	NA	T4b	N1a	M0	Stage IIIB
BRCA	Breast	35.6189	High-risk	76.622	FEMALE	WHITE	NA	T3	N1a	MX	Stage IIIA
BRCA	Breast	35.8103	High-risk	55.0467	FEMALE	WHITE	NA	T2	N1a	MX	Stage IIB
BRCA	Breast	33.0445	Low-risk	34.7069	FEMALE	WHITE	NA	T2	N1a	MX	Stage IIB
BRCA	Breast	29.8436	Low-risk	57.6878	FEMALE	WHITE	NA	T1c	N0	M0	Stage IA
BRCA	Breast	33.9495	Low-risk	56.4549	FEMALE	WHITE	NA	T2	N1a	M0	Stage IIB
BRCA	Breast	36.0833	High-risk	69.4385	FEMALE	WHITE	NA	T2	N0	M0	Stage IIA
BRCA	Breast	32.6739	Low-risk	56.1316	FEMALE	WHITE	NA	T2	N1a	M0	Stage IIB
BRCA	Breast	35.1396	Low-risk	48.5151	MALE	WHITE	NA	T2	N3a	M0	Stage IIIC
BRCA	Breast	34.4	Low-risk	61.5015	FEMALE	WHITE	NA	T1c	N1a	M0	Stage IIA
BRCA	Breast	33.6184	Low-risk	56.7535	FEMALE	WHITE	NA	T1c	N0	M0	Stage IA
BRCA	Breast	34.6416	Low-risk	84.4659	FEMALE	WHITE	NA	T2	N0	M0	Stage IIA
BRCA	Breast	32.0047	Low-risk	53.3645	FEMALE	WHITE	NA	T2	N0	M0	Stage IIA
BRCA	Breast	32.6745	Low-risk	74.2631	FEMALE	WHITE	NA	T2	N0	MX	Stage IIA
BRCA	Breast	35.9579	High-risk	81.9618	FEMALE	WHITE	NA	T1c	N2a	MX	Stage IIIA
BRCA	Breast	28.2743	Low-risk	65.9809	FEMALE	WHITE	NA	T1c	N2a	MX	Stage IIIA
BRCA	Breast	36.0113	High-risk	80.7508	FEMALE	WHITE	NA	T3	N1a	MX	Stage IIIA
BRCA	Breast	33.8877	Low-risk	71.2905	FEMALE	WHITE	NA	T2	N0	MX	Stage IIA
BRCA	Breast	35.8161	High-risk	61.1426	FEMALE	WHITE	NA	T2	N2a	MX	Stage IIIA
BRCA	Breast	33.8342	Low-risk	66.6165	FEMALE	WHITE	NA	T1c	N0	M0	Stage IA
BRCA	Breast	33.6011	Low-risk	40.359	FEMALE	WHITE	NA	T2	N0	M0	Stage IIA
BRCA	Breast	28.7682	Low-risk	75.4001	FEMALE	WHITE	NA	T2	N0	M0	Stage IIA
BRCA	Breast	32.5131	Low-risk	72.8439	FEMALE	WHITE	NA	T2	N0	M0	Stage IIA
BRCA	Breast	26.6532	Low-risk	58.4302	FEMALE	WHITE	NA	T1c	N2a	M0	Stage IIIA
BRCA	Breast	29.1303	Low-risk	47.7425	FEMALE	WHITE	NA	T2	N1a	M0	Stage IIB
BRCA	Breast	30.4239	Low-risk	49.3836	FEMALE	WHITE	NA	T1c	N2a	M0	Stage IIIA
BRCA	Breast	32.9171	Low-risk	60.0275	FEMALE	WHITE	NA	T1c	N0	M0	Stage IA
BRCA	Breast	34.839	Low-risk	36.2822	FEMALE	WHITE	NA	T2	N2a	M0	Stage IIIA
BRCA	Breast	33.0294	Low-risk	64.5919	FEMALE	WHITE	NA	T1c	N0	M0	Stage IA
BRCA	Breast	30.5898	Low-risk	41.4302	FEMALE	WHITE	NA	T2	N3a	M0	Stage IIIC
BRCA	Breast	30.3659	Low-risk	53.6741	FEMALE	WHITE	NA	T2	N3a	M0	Stage IIIC
BRCA	Breast	28.4935	Low-risk	62.8987	FEMALE	WHITE	NA	T2	N0	M0	Stage IIA
BRCA	Breast	32.7543	Low-risk	55.2686	FEMALE	WHITE	NA	T4b	N0	M0	Stage IIIB
BRCA	Breast	22.9343	Low-risk	54.3727	FEMALE	WHITE	NA	T2	N3a	M0	Stage IIIC
BRCA	Breast	32.3676	Low-risk	56.5179	FEMALE	WHITE	NA	T3	N3a	M0	Stage IIIC
BRCA	Breast	25.2492	Low-risk	68.759	FEMALE	WHITE	NA	T1c	N0	M0	Stage IA
BRCA	Breast	32.2432	Low-risk	88.2412	FEMALE	WHITE	NA	T2	N0	M0	Stage IIA
BRCA	Breast	32.1371	Low-risk	79.7946	FEMALE	WHITE	NA	T3	N1a	MX	Stage IIIA
BRCA	Breast	34.1808	Low-risk	53.7179	FEMALE	WHITE	NA	T2	N0	M0	Stage IIA
BRCA	Breast	32.1502	Low-risk	79.0549	FEMALE	WHITE	NA	T2	N0 (i-)	M0	Stage IIA
BRCA	Breast	31.9494	Low-risk	34.3233	FEMALE	ASIAN	NA	T1c	N1mi	M0	Stage IB
BRCA	Breast	29.72	Low-risk	54.9727	FEMALE	WHITE	NA	T3	N2a	M0	Stage IIIA
BRCA	Breast	26.3604	Low-risk	64.4658	FEMALE	WHITE	NA	T2	N2a	M0	Stage IIIA
BRCA	Breast	33.3835	Low-risk	64.4412	FEMALE	WHITE	NA	T2	N0 (i-)	M0	Stage IIA
BRCA	Breast	35.9557	High-risk	41.3288	FEMALE	WHITE	NA	T3	N0 (i-)	M0	Stage IIB
BRCA	Breast	32.7965	Low-risk	67.3343	FEMALE	WHITE	NA	T2	N1a	M0	Stage IIB
BRCA	Breast	31.2432	Low-risk	54.3809	FEMALE	WHITE	NA	T2	N1a	M0	Stage IIB
BRCA	Breast	30.956	Low-risk	64.8878	FEMALE	WHITE	NA	T1c	N1a	M0	Stage IIA
BRCA	Breast	31.8216	Low-risk	47.2795	FEMALE	WHITE	NA	T2	N0 (i-)	M0	Stage IIA
BRCA	Breast	29.9931	Low-risk	37.6521	FEMALE	WHITE	NA	T2	N1	M0	Stage IIB
BRCA	Breast	33.6963	Low-risk	76.2659	FEMALE	WHITE	NA	T3	N1a	M0	Stage IIIA
BRCA	Breast	29.4088	Low-risk	79.2412	FEMALE	WHITE	NA	T2	N3	M0	Stage IIIC
BRCA	Breast	27.4384	Low-risk	50.7042	FEMALE	WHITE	NA	T2	N1mi	M0	Stage IIB
BRCA	Breast	35.9737	High-risk	62.1535	FEMALE	WHITE	NA	T2	N0	M0	Stage IIA
BRCA	Breast	32.0015	Low-risk	65.4193	FEMALE	WHITE	NA	T1c	N0	M0	Stage I
BRCA	Breast	31.5504	Low-risk	52.7042	FEMALE	WHITE	NA	T2	N0	M0	Stage IIA
BRCA	Breast	23.4714	Low-risk	75.0385	FEMALE	WHITE	NA	T1c	N0	M0	Stage I
BRCA	Breast	34.2152	Low-risk	53.8165	FEMALE	WHITE	NA	T2	N1	M0	Stage IIB
BRCA	Breast	36.4724	High-risk	78.5316	MALE	WHITE	NA	T2	N0	M0	Stage IIA
BRCA	Breast	29.7884	Low-risk	55.0823	FEMALE	BLACK OR AFRICAN AMERICAN	NA	T2	N2	M0	Stage IIIA
BRCA	Breast	36.8416	High-risk	35.6274	FEMALE	WHITE	NA	T2	N0	M0	Stage IIA
BRCA	Breast	30.8388	Low-risk	64.8823	FEMALE	WHITE	NA	T1c	N0	M0	Stage I
BRCA	Breast	32.6601	Low-risk	48.1645	FEMALE	WHITE	NA	T2	N0	M0	Stage IIA
BRCA	Breast	37.3552	High-risk	56.7261	FEMALE	WHITE	NA	T1c	N0	M0	Stage I
BRCA	Breast	34.101	Low-risk	51.7124	FEMALE	WHITE	NA	T2	N1a	M0	Stage IIB
BRCA	Breast	35.1835	Low-risk	68.4905	FEMALE	WHITE	NA	T1c	N0	M0	Stage I
BRCA	Breast	30.3264	Low-risk	58.4878	FEMALE	WHITE	NA	T2	N1a	M0	Stage IIB
BRCA	Breast	36.3237	High-risk	61.4302	FEMALE	WHITE	NA	T1c	N0	M0	Stage I
BRCA	Breast	36.8122	High-risk	43.5699	FEMALE	WHITE	NA	T1c	N1mi	M0	Stage IIA
BRCA	Breast	34.084	Low-risk	51.0165	FEMALE	WHITE	NA	T2	N0	M0	Stage IIA
BRCA	Breast	35.5128	High-risk	45.8905	FEMALE	WHITE	NA	T2	N3a	M0	Stage IIIC
BRCA	Breast	31.5612	Low-risk	61.8713	FEMALE	WHITE	NA	T1c	N0	M0	Stage I
BRCA	Breast	28.0599	Low-risk	47.1891	FEMALE	WHITE	NA	T2	N0	M0	Stage IIA
BRCA	Breast	27.2563	Low-risk	40.8055	FEMALE	WHITE	NA	T1c	N1a	M0	Stage IIA
BRCA	Breast	31.0219	Low-risk	64.822	FEMALE	WHITE	NA	T1c	N0	M0	Stage I
BRCA	Breast	29.4954	Low-risk	76.7481	FEMALE	WHITE	NA	T2	N0	M0	Stage IIA
BRCA	Breast	33.1409	Low-risk	38.3151	FEMALE	WHITE	NA	T1c	N1mi	M0	Stage IIA
BRCA	Breast	29.4656	Low-risk	44.2823	FEMALE	WHITE	NA	T2	N0	M0	Stage IIA
BRCA	Breast	33.4103	Low-risk	51.4275	FEMALE	WHITE	NA	T1c	N0	M0	Stage I
BRCA	Breast	32.4674	Low-risk	58.9426	FEMALE	WHITE	NA	T2	N1a	M0	Stage IIB
BRCA	Breast	35.1827	Low-risk	65.3289	FEMALE	BLACK OR AFRICAN AMERICAN	NA	T2	N0	M0	Stage IIA
BRCA	Breast	28.4904	Low-risk	66.4823	FEMALE	WHITE	NA	T2	N0	M0	Stage IIA
BRCA	Breast	31.7729	Low-risk	89.2686	FEMALE	BLACK OR AFRICAN AMERICAN	NA	T1c	NX	M0	Stage I
BRCA	Breast	29.4529	Low-risk	61.7097	FEMALE	WHITE	NA	T1c	N0	M0	Stage IA
BRCA	Breast	30.6447	Low-risk	64.5754	FEMALE	WHITE	NA	T1c	N1a	M0	Stage IIA
BRCA	Breast	30.2461	Low-risk	34.7151	FEMALE	WHITE	NA	T2	N1	M0	Stage IIB
BRCA	Breast	31.4727	Low-risk	65.9015	FEMALE	WHITE	NA	T2	N0	M0	Stage IIA
BRCA	Breast	30.6874	Low-risk	63.6439	FEMALE	WHITE	NA	T2	N1a	M0	Stage IIB
BRCA	Breast	33.0476	Low-risk	50.2631	FEMALE	WHITE	NA	T2	N2	M0	Stage IIIA
BRCA	Breast	27.9881	Low-risk	45.4877	FEMALE	WHITE	NA	T2	N1	M0	Stage IIB
BRCA	Breast	33.0099	Low-risk	74.633	FEMALE	WHITE	NA	T1c	N2a	M0	Stage IIIA
BRCA	Breast	26.4366	Low-risk	46.6823	FEMALE	WHITE	NA	T2	N0	M0	Stage IIA
BRCA	Breast	31.1515	Low-risk	44.8494	FEMALE	WHITE	NA	T2	N0	M0	Stage IIA
BRCA	Breast	28.7731	Low-risk	63.4741	FEMALE	NA	NA	T1c	N0	M0	Stage IA
BRCA	Breast	32.4537	Low-risk	53.7727	FEMALE	WHITE	NA	T2	N0	M0	Stage IIA
BRCA	Breast	30.9272	Low-risk	61.6713	FEMALE	WHITE	NA	T2	N1	M0	Stage IIB
BRCA	Breast	29.1639	Low-risk	74.907	FEMALE	WHITE	NA	T1c	N0	M0	Stage I
BRCA	Breast	36.0058	High-risk	45.9097	FEMALE	WHITE	NA	T2	N1mi	M0	Stage IIB
BRCA	Breast	29.266	Low-risk	80.6686	FEMALE	WHITE	NA	T1c	N0	M0	Stage I
BRCA	Breast	30.8732	Low-risk	51.474	FEMALE	WHITE	NA	T1c	N0	M0	Stage I
BRCA	Breast	30.4756	Low-risk	57.4138	FEMALE	WHITE	NA	T1c	N0	M0	Stage I
BRCA	Breast	30.1584	Low-risk	71.3754	FEMALE	WHITE	NA	T1c	N1mi	M0	Stage IIA
BRCA	Breast	29.5468	Low-risk	78.0686	FEMALE	WHITE	NA	T1c	N1a	M0	Stage IIA
BRCA	Breast	36.7124	High-risk	60.8193	FEMALE	WHITE	NA	T1c	N0	M0	Stage I
BRCA	Breast	29.3061	Low-risk	37.4548	FEMALE	WHITE	NA	T1c	N0	M0	Stage I
BRCA	Breast	30.0161	Low-risk	61.0384	FEMALE	WHITE	NA	T1c	N0 (mol+)	M0	Stage IA
BRCA	Breast	27.3222	Low-risk	44.9398	FEMALE	WHITE	NA	T1c	N1mi	M0	Stage IIA
BRCA	Breast	30.8547	Low-risk	40.6959	FEMALE	WHITE	NA	T2	N2	M0	Stage IIIA
BRCA	Breast	31.2705	Low-risk	52.5672	FEMALE	BLACK OR AFRICAN AMERICAN	NA	T2	N1a	M0	Stage IIB
BRCA	Breast	33.2751	Low-risk	40.7343	FEMALE	WHITE	NA	T1c	N1mi	M0	Stage IIA
BRCA	Breast	34.9212	Low-risk	59.6521	FEMALE	NA	NA	T1c	N1a	M0	Stage IIA
BRCA	Breast	30.3995	Low-risk	41.8713	FEMALE	BLACK OR AFRICAN AMERICAN	NA	T2	N1	M0	Stage IIB
BRCA	Breast	28.8575	Low-risk	71.8878	FEMALE	WHITE	NA	T2	N3a	M0	Stage IIIC
BRCA	Breast	35.8055	High-risk	50.6631	FEMALE	BLACK OR AFRICAN AMERICAN	NA	T2	N0	M0	Stage IIA
BRCA	Breast	30.3936	Low-risk	59.2549	FEMALE	WHITE	NA	T1c	N0	M0	Stage I
BRCA	Breast	30.9058	Low-risk	57.7097	FEMALE	WHITE	NA	T2	N1	M0	Stage IIB
BRCA	Breast	35.8749	High-risk	84.2659	FEMALE	BLACK OR AFRICAN AMERICAN	NA	T4b	N3a	M0	Stage IIIC
BRCA	Breast	31.3838	Low-risk	74.0494	FEMALE	BLACK OR AFRICAN AMERICAN	NA	T3	N2a	MX	Stage IIIA
BRCA	Breast	30.0621	Low-risk	46.2658	FEMALE	WHITE	NA	T1c	N0	M0	Stage IA
BRCA	Breast	30.8771	Low-risk	78.4138	FEMALE	BLACK OR AFRICAN AMERICAN	NA	T2	N3	M0	Stage IIIC
BRCA	Breast	29.3499	Low-risk	77.8385	FEMALE	NA	NA	T2	N1	M0	Stage IIB
BRCA	Breast	26.0732	Low-risk	43.7507	FEMALE	WHITE	NA	T2	N3	M0	Stage IIIC
BRCA	Breast	32.9011	Low-risk	69.2659	FEMALE	BLACK OR AFRICAN AMERICAN	NA	T2	N1a	M0	Stage IIB
BRCA	Breast	31.8141	Low-risk	47.8247	FEMALE	BLACK OR AFRICAN AMERICAN	NA	T1c	N1mi	M0	Stage IB
BRCA	Breast	29.9322	Low-risk	72.3261	FEMALE	BLACK OR AFRICAN AMERICAN	NA	T2	N2	M0	Stage IIIA
BRCA	Breast	31.8032	Low-risk	48.4631	FEMALE	BLACK OR AFRICAN AMERICAN	NA	T1c	N0	M0	Stage IA
BRCA	Breast	32.1487	Low-risk	44.3699	FEMALE	BLACK OR AFRICAN AMERICAN	NA	T2	N0	M0	Stage IIA
BRCA	Breast	30.1631	Low-risk	69.4522	FEMALE	BLACK OR AFRICAN AMERICAN	NA	T1c	N0	MX	Stage IA
BRCA	Breast	36.6617	High-risk	90.0631	FEMALE	BLACK OR AFRICAN AMERICAN	NA	T2	N3a	MX	Stage IIIC
BRCA	Breast	30.6139	Low-risk	70.4494	FEMALE	WHITE	NA	T1c	N2	M0	Stage IIIA
BRCA	Breast	30.2417	Low-risk	41.2466	FEMALE	WHITE	NA	T2	N2	M0	Stage IIIA
BRCA	Breast	30.5091	Low-risk	45.8521	FEMALE	WHITE	NA	T2	N1	M0	Stage IIB
BRCA	Breast	32.8005	Low-risk	52.9508	FEMALE	WHITE	NA	T2	N1	M0	Stage IIB
BRCA	Breast	33.6782	Low-risk	48.3617	FEMALE	WHITE	NA	T2	N0	M0	Stage IIA
BRCA	Breast	29.0654	Low-risk	58.159	FEMALE	WHITE	NA	T2	N0	M0	Stage IIA
BRCA	Breast	35.4774	High-risk	58.622	FEMALE	WHITE	NA	T2	N0	M0	Stage IIA
BRCA	Breast	33.4144	Low-risk	61.2467	FEMALE	WHITE	NA	T2	N1	M0	Stage IIB
BRCA	Breast	34.124	Low-risk	75.0686	FEMALE	WHITE	NA	T2	N1	M0	Stage IIB
BRCA	Breast	25.0474	Low-risk	28.9425	FEMALE	WHITE	NA	T2	N1	M0	Stage IIB
BRCA	Breast	33.0503	Low-risk	60.222	FEMALE	WHITE	NA	T2	N0	M0	Stage IIA
BRCA	Breast	36.2225	High-risk	62.7289	FEMALE	WHITE	NA	T2	N0	M0	Stage IIA
BRCA	Breast	33.6072	Low-risk	71.8385	FEMALE	WHITE	NA	T2	N1	M0	Stage IIB
BRCA	Breast	33.1636	Low-risk	52.0138	FEMALE	WHITE	NA	T2	N0	M0	Stage IIA
BRCA	Breast	25.2455	Low-risk	61.3617	FEMALE	WHITE	NA	T2	N0	M0	Stage IIA
BRCA	Breast	27.1072	Low-risk	58.6138	FEMALE	WHITE	NA	T1c	N1	M0	Stage IIA
BRCA	Breast	29.9369	Low-risk	51.8795	FEMALE	WHITE	NA	T2	N3	MX	Stage IIIC
BRCA	Breast	36.106	High-risk	70.3919	FEMALE	WHITE	NA	T2	N3	M0	Stage IIIC
BRCA	Breast	33.4176	Low-risk	66.2494	FEMALE	WHITE	NA	T1c	N0	M0	Stage IA
BRCA	Breast	33.547	Low-risk	63.3316	FEMALE	WHITE	NA	T1c	N0	M0	Stage IA
BRCA	Breast	36.5686	High-risk	63.9645	FEMALE	WHITE	NA	T2	N0	M0	Stage IIA
BRCA	Breast	30.3896	Low-risk	64.1015	FEMALE	WHITE	NA	T2	N0	M0	Stage IIA
BRCA	Breast	30.7264	Low-risk	48.4905	FEMALE	WHITE	NA	T1c	N0	M0	Stage IA
BRCA	Breast	33.8137	Low-risk	40.4247	FEMALE	WHITE	NA	T2	N0	M0	Stage IIA
BRCA	Breast	33.747	Low-risk	56.9727	FEMALE	WHITE	NA	T4b	N3	M0	Stage IIIC
BRCA	Breast	32.8464	Low-risk	67.7234	FEMALE	WHITE	NA	T2	N0	M0	Stage IIA
BRCA	Breast	29.4572	Low-risk	75.0467	FEMALE	WHITE	NA	T2	N2	M0	Stage IIIA
BRCA	Breast	35.1323	Low-risk	68.8193	FEMALE	WHITE	NA	T2	N2	M0	Stage IIIA
BRCA	Breast	34.5636	Low-risk	62.433	FEMALE	WHITE	NA	T1c	N2	M0	Stage IIIA
BRCA	Breast	36.4102	High-risk	63.6275	FEMALE	WHITE	NA	T2	N0	M0	Stage IIA
BRCA	Breast	33.5384	Low-risk	43.6768	FEMALE	WHITE	NA	T1c	N2	M0	Stage IIIA
BRCA	Breast	35.063	Low-risk	45.2357	FEMALE	WHITE	NA	T2	N2	M0	Stage IIIA
BRCA	Breast	29.0438	Low-risk	42.7453	FEMALE	WHITE	NA	T2	N1	M0	Stage IIB
BRCA	Breast	32.4813	Low-risk	58.3398	FEMALE	WHITE	NA	T2	N1	M0	Stage IIB
BRCA	Breast	33.3761	Low-risk	37.8548	FEMALE	WHITE	NA	T1c	N0	M0	Stage IA
BRCA	Breast	34.8892	Low-risk	74.7618	FEMALE	WHITE	NA	T2	N0	M0	Stage IIA
BRCA	Breast	31.6312	Low-risk	71.9946	FEMALE	WHITE	NA	T1c	N0	M0	Stage IA
BRCA	Breast	34.2658	Low-risk	38.6713	FEMALE	WHITE	NA	T2	N0	M0	Stage IIA
BRCA	Breast	33.876	Low-risk	56.3672	FEMALE	WHITE	NA	T2	N2	M0	Stage IIIA
BRCA	Breast	33.597	Low-risk	47.3973	FEMALE	WHITE	NA	T2	N0	M0	Stage IIA
BRCA	Breast	30.5809	Low-risk	42.4768	FEMALE	WHITE	NA	T2	N1	M0	Stage IIB
BRCA	Breast	30.5289	Low-risk	52.1508	FEMALE	WHITE	NA	T2	N0 (i-)	M0	Stage IIA
BRCA	Breast	33.3699	Low-risk	54.1864	FEMALE	WHITE	NA	T2	N0 (i-)	M0	Stage IIA
BRCA	Breast	29.786	Low-risk	47.5699	FEMALE	WHITE	NA	T2	N1	M0	Stage IIB
BRCA	Breast	33.1414	Low-risk	59.0741	FEMALE	WHITE	NA	T1c	N0 (i-)	M0	Stage IA
BRCA	Breast	31.5422	Low-risk	51.1891	FEMALE	WHITE	NA	T2	N0 (i-)	M0	Stage IIA
BRCA	Breast	32.777	Low-risk	45.7234	FEMALE	WHITE	NA	T2	N0 (i-)	M0	Stage IIA
BRCA	Breast	36.3075	High-risk	69.507	FEMALE	WHITE	NA	T1c	N1	M0	Stage IIA
BRCA	Breast	27.6397	Low-risk	71.1152	FEMALE	WHITE	NA	T2	N0 (i-)	M0	Stage IIA
BRCA	Breast	35.6009	High-risk	72.3481	FEMALE	WHITE	NA	T2	N1	M0	Stage IIB
BRCA	Breast	26.4997	Low-risk	63.885	FEMALE	WHITE	NA	T2	N0 (i-)	M0	Stage IIA
BRCA	Breast	28.2855	Low-risk	49.4412	FEMALE	WHITE	NA	T2	N0 (i-)	M0	Stage IIA
BRCA	Breast	25.5306	Low-risk	78.6713	FEMALE	WHITE	NA	T3	N3	M0	Stage IIIC
BRCA	Breast	31.9012	Low-risk	33.2658	FEMALE	WHITE	NA	T2	N0 (i-)	M0	Stage IIA
BRCA	Breast	27.4964	Low-risk	48.1864	FEMALE	WHITE	NA	T2	N1	M0	Stage IIB
BRCA	Breast	34.6744	Low-risk	85.4056	FEMALE	WHITE	NA	T1b	N0 (i-)	M0	Stage IA
BRCA	Breast	36.6865	High-risk	63.17	FEMALE	WHITE	NA	T2	N2	M0	Stage IIIA
BRCA	Breast	26.3822	Low-risk	60.8193	FEMALE	WHITE	NA	T2	N3	M0	Stage IIIC
BRCA	Breast	29.3445	Low-risk	65.8987	FEMALE	WHITE	NA	T3	N0	M0	Stage IIB
BRCA	Breast	30.9944	Low-risk	41.2329	FEMALE	WHITE	NA	T2	N0	M0	Stage IIA
BRCA	Breast	36.2329	High-risk	64.0302	FEMALE	WHITE	NA	T2	N0	M0	Stage IIA
BRCA	Breast	30.3242	Low-risk	45.7453	FEMALE	WHITE	NA	T3	N3	MX	Stage IIIC
BRCA	Breast	29.0704	Low-risk	80.9015	FEMALE	WHITE	NA	T2	N1a	MX	Stage IIB
BRCA	Breast	30.713	Low-risk	48.211	FEMALE	ASIAN	NA	T1b	N1a	MX	Stage IIA
BRCA	Breast	32.2989	Low-risk	38.6905	FEMALE	ASIAN	NA	T1c	N0	MX	Stage I
BRCA	Breast	29.6165	Low-risk	53.9891	FEMALE	WHITE	NA	T2	N2a	MX	Stage IIIA
BRCA	Breast	32.9968	Low-risk	38.6905	FEMALE	WHITE	NA	T2	N1a	M0	Stage IIB
BRCA	Breast	29.0841	Low-risk	50.8439	FEMALE	BLACK OR AFRICAN AMERICAN	NA	T1c	N1mi	MX	[Discrepancy]
BRCA	Breast	32.4678	Low-risk	61.1837	FEMALE	WHITE	NA	T1c	N0	M0	Stage IA
BRCA	Breast	31.53	Low-risk	59.0658	FEMALE	WHITE	NA	T3	N0 (i-)	M0	Stage IIB
BRCA	Breast	29.9522	Low-risk	70.7672	FEMALE	WHITE	NA	T1c	N0 (i-)	M0	Stage I
BRCA	Breast	27.4311	Low-risk	56.8878	FEMALE	WHITE	NA	T2	N1mi	MX	Stage IIB
BRCA	Breast	31.737	Low-risk	58.8083	FEMALE	BLACK OR AFRICAN AMERICAN	NA	T2	N0	MX	Stage IIA
BRCA	Breast	32.368	Low-risk	43.3891	FEMALE	WHITE	NA	T2	N0	MX	Stage IIA
BRCA	Breast	34.0572	Low-risk	63.7426	FEMALE	WHITE	NA	T2	N0	MX	Stage IIA
BRCA	Breast	32.8756	Low-risk	56.6138	FEMALE	BLACK OR AFRICAN AMERICAN	NA	T2	N0 (i-)	M0	Stage IIA
BRCA	Breast	34.2035	Low-risk	55.0878	FEMALE	WHITE	NA	T2	N1b	MX	Stage IIB
BRCA	Breast	26.1305	Low-risk	68.2823	FEMALE	WHITE	NA	T2	N3b	MX	Stage IIIC
BRCA	Breast	29.2108	Low-risk	48.3206	FEMALE	WHITE	NA	T2	N0	MX	Stage IIA
BRCA	Breast	34.8527	Low-risk	43.8055	FEMALE	WHITE	NA	T2	N0 (i-)	M0	Stage IIA
BRCA	Breast	34.753	Low-risk	77.1974	FEMALE	WHITE	NA	T2	N1a	M0	Stage IIB
BRCA	Breast	31.7324	Low-risk	64.3426	FEMALE	WHITE	NA	T2	N1a	M0	Stage IIB
BRCA	Breast	27.9328	Low-risk	59.5891	FEMALE	WHITE	NA	T2	N0 (i-)	M0	Stage IIA
BRCA	Breast	32.7588	Low-risk	58.9069	FEMALE	WHITE	NA	T2	N3b	M0	Stage IIIC
BRCA	Breast	29.7806	Low-risk	59.8275	FEMALE	WHITE	NA	T2	N1a	M0	Stage IIB
BRCA	Breast	34.8757	Low-risk	70.6028	FEMALE	BLACK OR AFRICAN AMERICAN	NA	T3	N1a	MX	Stage IIIA
BRCA	Breast	34.6756	Low-risk	66.9426	FEMALE	BLACK OR AFRICAN AMERICAN	NA	T3	N0 (i-)	MX	Stage IIB
BRCA	Breast	30.095	Low-risk	61.7426	MALE	WHITE	NA	T1c	N1a	M0	Stage IIA
BRCA	Breast	32.3092	Low-risk	56.696	FEMALE	WHITE	NA	T1c	N1a	M0	Stage IIA
BRCA	Breast	29.9055	Low-risk	50.3672	FEMALE	WHITE	NA	T1c	N0	M0	Stage IA
BRCA	Breast	29.7908	Low-risk	53.3261	FEMALE	WHITE	NA	T2	N1a	MX	Stage IIB
BRCA	Breast	29.9063	Low-risk	52.2549	FEMALE	WHITE	NA	T1c	N1a	M0	Stage IIA
BRCA	Breast	33.3511	Low-risk	59.2549	FEMALE	BLACK OR AFRICAN AMERICAN	NA	T1b	N3a	MX	Stage IIIC
BRCA	Breast	26.7219	Low-risk	41.9233	FEMALE	BLACK OR AFRICAN AMERICAN	NA	T2	N1mi	MX	Stage IIB
BRCA	Breast	27.868	Low-risk	39.222	FEMALE	WHITE	NA	T3	N3a	MX	Stage IIIC
BRCA	Breast	31.9106	Low-risk	52.2877	FEMALE	WHITE	NA	T2	N0 (i-)	MX	Stage IIA
BRCA	Breast	27.8442	Low-risk	60.0604	FEMALE	WHITE	NA	T3	N0	MX	Stage IIB
BRCA	Breast	29.3285	Low-risk	61.6987	FEMALE	BLACK OR AFRICAN AMERICAN	NA	T3	N1a	M0	Stage IIIA
BRCA	Breast	32.7956	Low-risk	75.6905	FEMALE	WHITE	NA	T2	N0	MX	Stage IIA
BRCA	Breast	30.1466	Low-risk	51.6439	FEMALE	WHITE	NA	T3	N1	MX	Stage IIIA
BRCA	Breast	35.4859	High-risk	34.9453	FEMALE	BLACK OR AFRICAN AMERICAN	NA	T1c	N1	M0	Stage IIA
BRCA	Breast	31.9781	Low-risk	59.2412	MALE	BLACK OR AFRICAN AMERICAN	NA	T2	N0 (i+)	MX	Stage II
BRCA	Breast	32.2912	Low-risk	62.5864	FEMALE	BLACK OR AFRICAN AMERICAN	NA	T2	N0	M0	Stage II
BRCA	Breast	29.2735	Low-risk	60.0494	FEMALE	BLACK OR AFRICAN AMERICAN	NA	T2	N0	M0	Stage IIA
BRCA	Breast	34.9995	Low-risk	32.8932	FEMALE	BLACK OR AFRICAN AMERICAN	NA	T2	N1a	M0	Stage IIB
BRCA	Breast	31.726	Low-risk	63.296	FEMALE	WHITE	NA	T4b	N0	MX	Stage IIIB
BRCA	Breast	31.873	Low-risk	58.9973	FEMALE	BLACK OR AFRICAN AMERICAN	NA	T3	N0	MX	Stage IIB
BRCA	Breast	31.6796	Low-risk	69.8357	FEMALE	WHITE	NA	T1c	N0 (i-)	M0	Stage I
BRCA	Breast	27.3792	Low-risk	46.1754	FEMALE	WHITE	NA	T2	N1b	M0	Stage IIB
BRCA	Breast	32.1441	Low-risk	62.6932	FEMALE	WHITE	NA	T2	N0 (i-)	M0	Stage IIA
BRCA	Breast	30.5743	Low-risk	57.8686	FEMALE	WHITE	NA	T1c	N1a	M0	Stage IIA
BRCA	Breast	28.2617	Low-risk	53.1919	FEMALE	WHITE	NA	T1c	N0 (i-)	M0	Stage I
BRCA	Breast	30.2843	Low-risk	53.7371	FEMALE	BLACK OR AFRICAN AMERICAN	NA	T1c	N1a	M0	Stage IIA
BRCA	Breast	30.0597	Low-risk	58.4768	FEMALE	WHITE	NA	T1c	N0 (i+)	M0	Stage I
BRCA	Breast	27.2022	Low-risk	52.1371	FEMALE	WHITE	NA	T1c	N0 (i+)	M0	Stage I
BRCA	Breast	27.8804	Low-risk	58.0768	FEMALE	WHITE	NA	T1c	N0 (i-)	M0	Stage I
BRCA	Breast	31.6734	Low-risk	50.6165	FEMALE	WHITE	NA	T1c	N0 (i-)	M0	Stage I
BRCA	Breast	34.8143	Low-risk	57.9727	FEMALE	WHITE	NA	T2	N0 (i-)	M0	Stage IIA
BRCA	Breast	32.4004	Low-risk	58.3234	FEMALE	WHITE	NA	T2	N0 (i-)	M0	Stage IIA
BRCA	Breast	29.8277	Low-risk	54.3617	FEMALE	BLACK OR AFRICAN AMERICAN	NA	T1c	N0 (i-)	M0	Stage I
BRCA	Breast	26.6627	Low-risk	63.1261	FEMALE	WHITE	NA	T2	N0 (i-)	M0	Stage IIA
BRCA	Breast	28.9694	Low-risk	72.9919	FEMALE	WHITE	NA	T2	N1a	M0	Stage IIB
BRCA	Breast	25.1369	Low-risk	46.4329	FEMALE	WHITE	NA	T3	N1a	M0	Stage IIIA
BRCA	Breast	34.3128	Low-risk	49.7836	FEMALE	BLACK OR AFRICAN AMERICAN	NA	T2	N0 (i-)	M0	Stage IIA
BRCA	Breast	28.2022	Low-risk	44.1343	FEMALE	WHITE	NA	T1c	N2a	M0	Stage IIIA
BRCA	Breast	23.6705	Low-risk	67.9124	FEMALE	WHITE	NA	T3	N3a	M0	Stage IIIC
BRCA	Breast	26.4242	Low-risk	63.6028	FEMALE	WHITE	NA	T2	N1a	M0	Stage IIB
BRCA	Breast	28.6115	Low-risk	65.0768	FEMALE	WHITE	NA	T2	N1mi	M0	Stage IIB
BRCA	Breast	31.599	Low-risk	56.1179	FEMALE	NA	NA	T2	N0	M0	Stage IIA
BRCA	Breast	25.6182	Low-risk	45.6768	FEMALE	NA	NA	T2	N1	M0	Stage IIB
BRCA	Breast	34.0059	Low-risk	NA	FEMALE	ASIAN	NA	T2	N1	M0	Stage IIB
BRCA	Breast	29.6197	Low-risk	NA	FEMALE	ASIAN	NA	T2	N0	M0	Stage IIA
BRCA	Breast	27.7098	Low-risk	44.1124	FEMALE	WHITE	NA	T2	N1mi	MX	Stage IIB
BRCA	Breast	28.3217	Low-risk	79.4001	FEMALE	WHITE	NA	T3	N3a	M0	Stage IIIC
BRCA	Breast	26.6291	Low-risk	52.5179	FEMALE	BLACK OR AFRICAN AMERICAN	NA	T2	N3a	M0	Stage IIIC
BRCA	Breast	27.561	Low-risk	55.0056	FEMALE	WHITE	NA	T2	N1a	M0	Stage IIB
BRCA	Breast	30.8627	Low-risk	73.6138	FEMALE	BLACK OR AFRICAN AMERICAN	NA	T1c	N0	M0	Stage IA
BRCA	Breast	24.0608	Low-risk	61.6357	FEMALE	WHITE	NA	T1c	N0 (i-)	MX	Stage IA
BRCA	Breast	27.1222	Low-risk	62.3891	FEMALE	BLACK OR AFRICAN AMERICAN	NA	T1c	N0	MX	Stage IA
BRCA	Breast	31.5524	Low-risk	56.1508	FEMALE	BLACK OR AFRICAN AMERICAN	NA	T2	N0 (i-)	MX	Stage IIA
BRCA	Breast	32.1997	Low-risk	84.7508	FEMALE	WHITE	NA	T2	N0	MX	Stage IIA
BRCA	Breast	31.1766	Low-risk	64.096	FEMALE	WHITE	NA	T2	N1a	MX	Stage IIB
BRCA	Breast	31.0973	Low-risk	88.981	FEMALE	BLACK OR AFRICAN AMERICAN	NA	T4b	NX	M0	Stage IIIB
BRCA	Breast	30.9264	Low-risk	46.2576	FEMALE	BLACK OR AFRICAN AMERICAN	NA	T2	N0 (i-)	M0	Stage IIA
BRCA	Breast	31.3043	Low-risk	50.285	FEMALE	BLACK OR AFRICAN AMERICAN	NA	T1b	N0	MX	Stage IA
BRCA	Breast	30.0432	Low-risk	49.4275	FEMALE	BLACK OR AFRICAN AMERICAN	NA	T2	N1a	M0	Stage IIB
BRCA	Breast	33.3459	Low-risk	90.0631	FEMALE	WHITE	NA	T2	NX	MX	Stage IIA
BRCA	Breast	31.6657	Low-risk	77.7398	FEMALE	BLACK OR AFRICAN AMERICAN	NA	T2	N2a	MX	Stage IIIA
BRCA	Breast	35.1111	Low-risk	50.7398	FEMALE	BLACK OR AFRICAN AMERICAN	NA	T2	N0 (i-)	MX	Stage IIA
BRCA	Breast	31.0299	Low-risk	67.5261	FEMALE	BLACK OR AFRICAN AMERICAN	NA	T1c	N0	MX	Stage IA
BRCA	Breast	28.4685	Low-risk	55.1179	FEMALE	BLACK OR AFRICAN AMERICAN	NA	T1c	NX	M1	Stage IV
BRCA	Breast	32.8966	Low-risk	61.4138	FEMALE	BLACK OR AFRICAN AMERICAN	NA	T1c	N0 (i-)	MX	Stage IA
BRCA	Breast	33.1416	Low-risk	49.7562	FEMALE	BLACK OR AFRICAN AMERICAN	NA	T2	N1a	MX	Stage IIB
BRCA	Breast	32.745	Low-risk	70.8686	FEMALE	BLACK OR AFRICAN AMERICAN	NA	T2	N1a	M0	Stage IIB
BRCA	Breast	33.9888	Low-risk	61.7645	FEMALE	BLACK OR AFRICAN AMERICAN	NA	T2	N0 (i-)	MX	Stage IIA
BRCA	Breast	31.6614	Low-risk	69.8001	FEMALE	WHITE	NA	T3	N3a	MX	Stage IIIC
BRCA	Breast	27.5634	Low-risk	73.6522	FEMALE	WHITE	NA	T3	N1a	MX	Stage IIIA
BRCA	Breast	27.0581	Low-risk	44.4192	FEMALE	WHITE	NA	T2	N1	M0	Stage IIB
BRCA	Breast	27.2879	Low-risk	59.0549	FEMALE	NA	NA	T2	N1a	MX	Stage II
BRCA	Breast	30.0922	Low-risk	71.3754	FEMALE	BLACK OR AFRICAN AMERICAN	NA	T2	N0	MX	Stage IIA
BRCA	Breast	31.8262	Low-risk	70.2549	FEMALE	BLACK OR AFRICAN AMERICAN	NA	T2	N0	MX	Stage IIA
BRCA	Breast	32.6261	Low-risk	40.6932	FEMALE	BLACK OR AFRICAN AMERICAN	NA	T3	N0	MX	Stage IIB
BRCA	Breast	33.7244	Low-risk	61.4001	FEMALE	WHITE	NA	T2	N0	MX	Stage IIA
BRCA	Breast	27.6133	Low-risk	63.3097	FEMALE	BLACK OR AFRICAN AMERICAN	NA	T1c	N1	MX	Stage IIA
BRCA	Breast	26.5905	Low-risk	43.3425	FEMALE	BLACK OR AFRICAN AMERICAN	NA	T2	N3	MX	Stage IIIC
BRCA	Breast	33.4666	Low-risk	40.1042	FEMALE	BLACK OR AFRICAN AMERICAN	NA	T1c	N1	MX	Stage IIA
BRCA	Breast	24.6796	Low-risk	51.896	FEMALE	BLACK OR AFRICAN AMERICAN	NA	T1c	N0	MX	Stage IA
BRCA	Breast	28.7628	Low-risk	52.6467	FEMALE	BLACK OR AFRICAN AMERICAN	NA	T1c	N1	MX	Stage IIA
BRCA	Breast	31.6148	Low-risk	57.6384	FEMALE	BLACK OR AFRICAN AMERICAN	NA	T1b	N0	MX	Stage IA
BRCA	Breast	30.2698	Low-risk	66.1343	FEMALE	BLACK OR AFRICAN AMERICAN	NA	T2	N1a	MX	Stage IIB
BRCA	Breast	32.8901	Low-risk	36.8713	FEMALE	BLACK OR AFRICAN AMERICAN	NA	T1c	N1mi	MX	Stage IIA
BRCA	Breast	27.6248	Low-risk	80.3974	FEMALE	WHITE	NA	T1c	N0	MX	Stage I
BRCA	Breast	30.7581	Low-risk	72.0522	FEMALE	WHITE	NA	T2	N0	MX	Stage IIA
BRCA	Breast	26.5977	Low-risk	71.7426	FEMALE	BLACK OR AFRICAN AMERICAN	NA	T1c	N0	MX	Stage IA
BRCA	Breast	29.0699	Low-risk	59.2001	FEMALE	WHITE	NA	T3	N3	MX	Stage IIIC
BRCA	Breast	33.0214	Low-risk	39.1014	FEMALE	BLACK OR AFRICAN AMERICAN	NA	T2	N1a	MX	Stage IIB
BRCA	Breast	30.7349	Low-risk	75.3124	FEMALE	BLACK OR AFRICAN AMERICAN	NA	T2	N0	MX	Stage IIA
BRCA	Breast	32.5504	Low-risk	43.2329	FEMALE	BLACK OR AFRICAN AMERICAN	NA	T1c	N0	MX	Stage IA
BRCA	Breast	25.8131	Low-risk	49.7288	FEMALE	WHITE	NA	T2	N0	MX	Stage IIA
BRCA	Breast	26.9623	Low-risk	48.4987	FEMALE	BLACK OR AFRICAN AMERICAN	NA	T1b	N0	MX	Stage IA
BRCA	Breast	27.1882	Low-risk	67.7672	FEMALE	BLACK OR AFRICAN AMERICAN	NA	T3	N0	M0	Stage IIB
BRCA	Breast	29.1711	Low-risk	72.6412	FEMALE	WHITE	NA	T2	N2a	M0	Stage IIIA
BRCA	Breast	29.4465	Low-risk	64.8932	FEMALE	ASIAN	NA	T2	N0	M0	Stage IIA
BRCA	Breast	29.6398	Low-risk	41.6877	FEMALE	WHITE	NA	T2	N0	M0	Stage IIA
BRCA	Breast	32.1171	Low-risk	54.0987	FEMALE	BLACK OR AFRICAN AMERICAN	NA	T4	N0	M0	Stage IIIB
BRCA	Breast	32.5921	Low-risk	35.1781	FEMALE	BLACK OR AFRICAN AMERICAN	NA	T4	N1a	M1	Stage IV
BRCA	Breast	24.7735	Low-risk	30.6822	FEMALE	BLACK OR AFRICAN AMERICAN	NA	T3	N0	M0	Stage IIB
BRCA	Breast	29.8171	Low-risk	29.7781	FEMALE	BLACK OR AFRICAN AMERICAN	NA	T4b	N2	M0	Stage IIIB
BRCA	Breast	32.4422	Low-risk	64.7946	FEMALE	BLACK OR AFRICAN AMERICAN	NA	T2	N0	M0	Stage IIA
BRCA	Breast	33.0529	Low-risk	71.6193	FEMALE	BLACK OR AFRICAN AMERICAN	NA	T2	N1	M0	Stage IIB
BRCA	Breast	30.6479	Low-risk	29.6768	FEMALE	BLACK OR AFRICAN AMERICAN	NA	T3	N3a	MX	Stage IIIC
BRCA	Breast	32.523	Low-risk	63.8741	FEMALE	BLACK OR AFRICAN AMERICAN	NA	T2	N1a	M0	Stage IIB
BRCA	Breast	34.9979	Low-risk	65.959	FEMALE	BLACK OR AFRICAN AMERICAN	NA	T2	N0	M0	Stage IIA
BRCA	Breast	31.4016	Low-risk	67.9809	FEMALE	BLACK OR AFRICAN AMERICAN	NA	T2	N0	M0	Stage IIA
BRCA	Breast	36.8981	High-risk	82.4686	FEMALE	BLACK OR AFRICAN AMERICAN	NA	T3	N1a	MX	Stage IIIA
BRCA	Breast	29.1234	Low-risk	47.5398	FEMALE	BLACK OR AFRICAN AMERICAN	NA	T1	N0 (i+)	cM0 (i+)	Stage I
BRCA	Breast	28.4225	Low-risk	51.1206	FEMALE	BLACK OR AFRICAN AMERICAN	NA	T2	N1a	cM0 (i+)	Stage IIB
BRCA	Breast	31.9883	Low-risk	64.7727	FEMALE	BLACK OR AFRICAN AMERICAN	NA	T2	N1mi	cM0 (i+)	Stage IIB
BRCA	Breast	35.9435	High-risk	73.97	FEMALE	BLACK OR AFRICAN AMERICAN	NA	T2	N0	MX	Stage IIA
BRCA	Breast	33.6554	Low-risk	63.7754	FEMALE	BLACK OR AFRICAN AMERICAN	NA	T4d	N3b	M1	Stage IV
BRCA	Breast	31.1059	Low-risk	75.8467	FEMALE	BLACK OR AFRICAN AMERICAN	NA	T1c	N2a	M0	Stage IIIA
BRCA	Breast	26.8689	Low-risk	66.096	FEMALE	WHITE	NA	T2a	N0 (i-)	MX	Stage IIA
BRCA	Breast	29.092	Low-risk	NA	FEMALE	BLACK OR AFRICAN AMERICAN	NA	T2	N1mi	MX	Stage IIB
BRCA	Breast	31.754	Low-risk	NA	FEMALE	WHITE	NA	T1c	N0 (i-)	MX	Stage IA
BRCA	Breast	26.8976	Low-risk	46.6357	FEMALE	WHITE	NA	T1c	N2a	MX	Stage IIIA
BRCA	Breast	27.9877	Low-risk	68.4933	FEMALE	WHITE	NA	T3	N0	MX	Stage IIB
BRCA	Breast	29.4817	Low-risk	61.0412	FEMALE	WHITE	NA	T3	N1a	MX	Stage IIIA
BRCA	Breast	33.7087	Low-risk	46.4521	FEMALE	WHITE	NA	T1c	N0	M0	Stage I
COAD	Colon	30.0101	Low-risk	61.3124	FEMALE	BLACK OR AFRICAN AMERICAN	Complete Response	T2	N0	M0	Stage I
COAD	Colon	31.8002	Low-risk	67.1864	MALE	BLACK OR AFRICAN AMERICAN	Stable Disease	T4a	N1b	M0	Stage IIIB
COAD	Colon	30.6997	Low-risk	42.4494	FEMALE	BLACK OR AFRICAN AMERICAN	Complete Response	T3	N0	MX	Stage IIA
COAD	Colon	33.0922	Low-risk	74.233	MALE	BLACK OR AFRICAN AMERICAN	Progressive Disease	T3	N0	M1b	Stage IV
COAD	Colon	33.2203	Low-risk	40.6905	FEMALE	BLACK OR AFRICAN AMERICAN	Progressive Disease	T4a	N2b	M1a	Stage IV
COAD	Colon	32.5525	Low-risk	76.3563	MALE	BLACK OR AFRICAN AMERICAN	Progressive Disease	T3	N0	M0	Stage IIA
COAD	Colon	31.3757	Low-risk	72.033	MALE	WHITE	NA	T3	N2	M1	Stage IV
COAD	Colon	33.3804	Low-risk	70.3645	MALE	WHITE	NA	T4b	N1	M1	Stage IV
COAD	Colon	32.4444	Low-risk	75.9124	FEMALE	WHITE	NA	T2	N0	M0	Stage I
COAD	Colon	28.8306	Low-risk	48.6494	FEMALE	BLACK OR AFRICAN AMERICAN	NA	T3	N0	M0	Stage IIA
COAD	Colon	33.8987	Low-risk	81.159	FEMALE	WHITE	NA	T3	N0	M0	Stage IIA
COAD	Colon	33.3807	Low-risk	79.7179	MALE	WHITE	NA	T3	N0	M0	Stage IIA
COAD	Colon	30.7477	Low-risk	74.4768	MALE	WHITE	NA	T2	N0	M0	Stage I
COAD	Colon	30.2661	Low-risk	65.5343	MALE	BLACK OR AFRICAN AMERICAN	NA	T3	N1	M0	Stage IIIB
COAD	Colon	30.9473	Low-risk	82.2686	MALE	WHITE	NA	T2	N0	M0	Stage I
COAD	Colon	33.9242	Low-risk	73.433	MALE	BLACK OR AFRICAN AMERICAN	NA	T3	N2b	M0	Stage IIIC
COAD	Colon	36.1144	Low-risk	80.6741	FEMALE	BLACK OR AFRICAN AMERICAN	NA	T3	N0	M0	Stage IIA
COAD	Colon	31.0983	Low-risk	46.2275	MALE	WHITE	NA	T3	N2	M1	Stage IVA
COAD	Colon	28.0958	Low-risk	80.6193	MALE	BLACK OR AFRICAN AMERICAN	NA	T4a	N2a	MX	Stage IIIC
COAD	Colon	35.4145	Low-risk	84.6988	FEMALE	WHITE	NA	T3	N0	M0	Stage IIA
COAD	Colon	35.4587	Low-risk	78.1207	MALE	WHITE	NA	T4b	N0	M0	Stage IIC
COAD	Colon	31.7456	Low-risk	40.4275	FEMALE	WHITE	NA	T3	N1a	MX	Stage IIIB
COAD	Colon	30.0909	Low-risk	55.0549	MALE	WHITE	NA	T3	N1c	M0	Stage IIIB
COAD	Colon	33.1658	Low-risk	61.7069	MALE	WHITE	NA	T2	N0	M0	Stage I
COAD	Colon	31.1698	Low-risk	62.5617	MALE	WHITE	NA	T3	N0	M0	Stage IIA
COAD	Colon	31.3209	Low-risk	31.2083	MALE	BLACK OR AFRICAN AMERICAN	NA	T3	N0	M0	Stage IIA
COAD	Colon	32.9351	Low-risk	56.1234	FEMALE	WHITE	NA	T3	N1a	M1a	Stage IVA
COAD	Colon	29.8205	Low-risk	56.5508	MALE	WHITE	NA	T3	N0	M1a	Stage IVA
COAD	Colon	29.0372	Low-risk	66.4028	MALE	WHITE	NA	T3	N1b	M0	Stage IIIB
COAD	Colon	32.1845	Low-risk	69.907	FEMALE	BLACK OR AFRICAN AMERICAN	NA	T3	N0	M0	Stage IIA
COAD	Colon	29.8306	Low-risk	55.096	FEMALE	WHITE	NA	T3	N1b	MX	Stage IIIB
COAD	Colon	33.1047	Low-risk	59.2823	MALE	BLACK OR AFRICAN AMERICAN	NA	T3	N0	M1	Stage IVA
COAD	Colon	36.8712	Low-risk	82.1809	MALE	WHITE	NA	T2	N0	M0	Stage I
COAD	Colon	33.4549	Low-risk	65.6248	FEMALE	WHITE	NA	T3	N1	M0	Stage IIIB
COAD	Colon	36.1693	Low-risk	74.6576	MALE	WHITE	NA	T3	N0	MX	Stage IIA
COAD	Colon	36.2729	Low-risk	43.4028	MALE	WHITE	NA	T4b	N1b	MX	Stage IIIC
COAD	Colon	26.331	Low-risk	82.2248	MALE	WHITE	NA	T4a	N0	MX	Stage IIB
COAD	Colon	33.3428	Low-risk	34.3179	FEMALE	BLACK OR AFRICAN AMERICAN	Progressive Disease	T3	N2	MX	Stage IIIC
COAD	Colon	36.2706	Low-risk	55.2905	FEMALE	BLACK OR AFRICAN AMERICAN	Progressive Disease	T4	N1	M0	Stage IIIB
COAD	Colon	32.5325	Low-risk	56.1453	MALE	BLACK OR AFRICAN AMERICAN	NA	T3	N1	M1	Stage IV
COAD	Colon	33.5423	Low-risk	57.2686	MALE	BLACK OR AFRICAN AMERICAN	Complete Response	T3	N1	M0	Stage IIIB
COAD	Colon	35.1525	Low-risk	59.0521	MALE	BLACK OR AFRICAN AMERICAN	NA	T3	N1	M0	Stage IIIB
COAD	Colon	30.3086	Low-risk	75.633	MALE	NA	NA	T3	N0	M0	Stage II
COAD	Colon	34.6036	Low-risk	90.0577	FEMALE	NA	NA	T3	N0	M0	Stage II
COAD	Colon	33.1415	Low-risk	79.1398	MALE	NA	NA	T2	N0	M0	Stage I
COAD	Colon	32.3167	Low-risk	83.3919	FEMALE	NA	NA	T3	N0	M0	Stage II
COAD	Colon	32.2128	Low-risk	73.2165	MALE	NA	NA	T2	N0	M0	Stage I
COAD	Colon	32.3552	Low-risk	77.4659	MALE	NA	NA	T2	N0	M0	Stage I
COAD	Colon	32.7582	Low-risk	54.2083	FEMALE	NA	NA	T3	N0	M0	Stage II
COAD	Colon	32.3336	Low-risk	64.1289	MALE	NA	NA	T4	N0	M0	Stage II
COAD	Colon	34.6328	Low-risk	57.8713	MALE	NA	NA	T2	N0	M0	Stage I
COAD	Colon	33.4146	Low-risk	68.2083	MALE	NA	NA	T3	N0	M0	Stage II
COAD	Colon	32.3339	Low-risk	51.8686	FEMALE	NA	NA	T3	N0	M0	Stage II
COAD	Colon	32.1197	Low-risk	80.97	FEMALE	NA	NA	T4	N2	M1	Stage IV
COAD	Colon	34.7236	Low-risk	42.9453	MALE	NA	NA	T3	N0	M0	Stage II
COAD	Colon	34.3467	Low-risk	84.3864	MALE	NA	NA	T3	N0	M0	Stage II
COAD	Colon	32.398	Low-risk	69.8796	MALE	NA	NA	T3	N0	M0	Stage II
COAD	Colon	33.8592	Low-risk	65.2905	MALE	NA	NA	T3	N2	M0	Stage III
COAD	Colon	32.3915	Low-risk	68.2932	MALE	NA	NA	T3	N0	M1	Stage IV
COAD	Colon	33.8427	Low-risk	80.97	FEMALE	NA	NA	T3	N1	M0	Stage III
COAD	Colon	30.2497	Low-risk	80.222	FEMALE	NA	NA	T2	N1	M0	Stage III
COAD	Colon	34.4574	Low-risk	68.4659	MALE	NA	NA	T3	N0	M0	Stage II
COAD	Colon	34.8659	Low-risk	50.7014	MALE	NA	NA	T4	N2	M1	Stage IV
COAD	Colon	33.4196	Low-risk	73.2165	MALE	NA	NA	T2	N0	M0	Stage I
COAD	Colon	32.2779	Low-risk	67.8796	MALE	WHITE	NA	T2	N0	MX	Stage I
COAD	Colon	33.064	Low-risk	81.5289	FEMALE	WHITE	NA	T2	N0	M0	Stage I
COAD	Colon	33.9652	Low-risk	73.4686	MALE	WHITE	NA	T3	N1b	M0	Stage IIIB
COAD	Colon	37.2737	Low-risk	NA	MALE	ASIAN	NA	T3	N0	M0	Stage IIA
COAD	Colon	35.1459	Low-risk	65.1206	MALE	WHITE	NA	T1	N0	MX	NA
COAD	Colon	33.5291	Low-risk	84.6001	MALE	WHITE	NA	T3	N1a	M0	Stage IIIB
COAD	Colon	33.0214	Low-risk	84.0905	MALE	WHITE	NA	T4a	N2b	MX	Stage IIIC
COAD	Colon	31.4629	Low-risk	78.2987	MALE	WHITE	NA	T3	N0	MX	NA
COAD	Colon	32.4025	Low-risk	58.3398	MALE	WHITE	NA	T3	N0	MX	NA
COAD	Colon	32.9844	Low-risk	58.7864	MALE	WHITE	NA	T4a	N2b	NA	NA
COAD	Colon	34.3608	Low-risk	62.611	MALE	WHITE	NA	T4a	N2b	M0	Stage IIIC
COAD	Colon	37.8272	High-risk	74.4659	FEMALE	BLACK OR AFRICAN AMERICAN	NA	T3	N0	MX	Stage IIA
COAD	Colon	32.3798	Low-risk	51.3179	MALE	BLACK OR AFRICAN AMERICAN	NA	T2	N0	MX	Stage I
COAD	Colon	31.781	Low-risk	60.0056	FEMALE	WHITE	NA	T4a	N2	M1	Stage IVA
COAD	Colon	37.7469	High-risk	68.2275	FEMALE	WHITE	NA	T3	N0	M0	Stage IIA
COAD	Colon	32.2567	Low-risk	80.7124	FEMALE	WHITE	NA	T3	N0	M0	Stage IIA
COAD	Colon	34.627	Low-risk	69.2028	FEMALE	WHITE	NA	T2	N0	M0	Stage I
COAD	Colon	33.0252	Low-risk	65.3974	FEMALE	BLACK OR AFRICAN AMERICAN	NA	T3	N1a	M1	Stage IVA
COAD	Colon	28.3691	Low-risk	47.4275	MALE	WHITE	NA	T3	N2b	NA	Stage IIIC
COAD	Colon	33.2751	Low-risk	60.1563	MALE	WHITE	NA	T3	N0	NA	Stage IIA
COAD	Colon	35.3649	Low-risk	66.9946	FEMALE	BLACK OR AFRICAN AMERICAN	NA	T3	N1a	M0	Stage IIIB
COAD	Colon	32.5791	Low-risk	74.1755	FEMALE	BLACK OR AFRICAN AMERICAN	Complete Response	T2	N0	M0	Stage I
COAD	Colon	34.3536	Low-risk	55.6138	FEMALE	BLACK OR AFRICAN AMERICAN	Complete Response	T3	N0	M0	Stage IIA
COAD	Colon	34.5252	Low-risk	54.5316	FEMALE	BLACK OR AFRICAN AMERICAN	Complete Response	T2	N0	M0	Stage I
COAD	Colon	31.715	Low-risk	44.2192	MALE	BLACK OR AFRICAN AMERICAN	Complete Response	T3	N2a	M1	Stage IVA
COAD	Colon	37.6051	High-risk	51.411	FEMALE	WHITE	NA	T1	N0	M0	Stage I
COAD	Colon	36.7984	Low-risk	61.2056	MALE	WHITE	NA	T3	N0	M0	Stage IIA
COAD	Colon	29.4206	Low-risk	37.685	MALE	WHITE	NA	T4	N2	M1	Stage IV
COAD	Colon	34.6483	Low-risk	71.9645	FEMALE	WHITE	NA	T4a	N1	M1	Stage IVA
COAD	Colon	38.1035	High-risk	84.6796	MALE	WHITE	NA	T3	N1	M0	Stage IIIB
COAD	Colon	34.4725	Low-risk	82.3097	FEMALE	WHITE	NA	T3	N2	M1	Stage IV
COAD	Colon	30.6089	Low-risk	61.3946	MALE	WHITE	NA	T3	N0	M1	Stage IVA
COAD	Colon	32.7795	Low-risk	50.0056	MALE	WHITE	NA	T3	N2	M1	Stage IVA
COAD	Colon	32.92	Low-risk	43.7891	MALE	WHITE	NA	T3	N0	MX	Stage II
COAD	Colon	32.7307	Low-risk	51.5617	FEMALE	WHITE	NA	T1	N0	M0	Stage I
COAD	Colon	39.6631	High-risk	77.2111	FEMALE	WHITE	NA	T3	N0	MX	Stage II
COAD	Colon	29.3662	Low-risk	72.433	MALE	WHITE	NA	T2	N0	MX	Stage I
COAD	Colon	33.5844	Low-risk	64.6056	MALE	BLACK OR AFRICAN AMERICAN	NA	T4	N1	M1	Stage IV
COAD	Colon	32.8698	Low-risk	68.7179	MALE	WHITE	NA	T3	N0	M0	Stage II
COAD	Colon	29.9683	Low-risk	77.8741	FEMALE	WHITE	NA	T2	N1	MX	NA
COAD	Colon	31.8655	Low-risk	78.0412	MALE	WHITE	NA	T4	N1	M0	Stage IIIB
COAD	Colon	32.4969	Low-risk	81.3809	MALE	WHITE	NA	T4	N2	M1	Stage IV
COAD	Colon	33.6437	Low-risk	69.7206	MALE	WHITE	NA	T4	N2	M1	Stage IV
COAD	Colon	33.8204	Low-risk	55.0521	FEMALE	WHITE	NA	T2	N1	M0	Stage IIIA
COAD	Colon	35.7577	Low-risk	42.2329	FEMALE	ASIAN	NA	T3	N0	M0	Stage IIA
COAD	Colon	33.8057	Low-risk	45.8713	MALE	ASIAN	NA	T3	N0	M0	Stage IIA
COAD	Colon	32.4775	Low-risk	54.2056	FEMALE	ASIAN	NA	T3	N0	M0	Stage IIA
COAD	Colon	33.3273	Low-risk	53.022	FEMALE	ASIAN	NA	T3	N0	M0	Stage IIA
COAD	Colon	31.2327	Low-risk	56.6083	MALE	ASIAN	NA	T3	N0	M0	Stage IIA
COAD	Colon	33.862	Low-risk	63.2193	MALE	ASIAN	NA	T3	N1	M0	Stage IIIB
COAD	Colon	34.063	Low-risk	65.5974	MALE	ASIAN	NA	T3	N0	M0	Stage IIA
COAD	Colon	30.8009	Low-risk	57.4905	MALE	ASIAN	NA	T3	N0	M0	Stage IIA
COAD	Colon	35.251	Low-risk	46.874	MALE	ASIAN	NA	T3	N0	M0	Stage IIA
COAD	Colon	32.5112	Low-risk	77.6522	MALE	ASIAN	NA	T3	N0	M0	Stage IIA
COAD	Colon	32.2541	Low-risk	46.5206	FEMALE	WHITE	NA	T4	N1	M0	Stage IIIB
COAD	Colon	34.7651	Low-risk	45.8521	FEMALE	WHITE	NA	T3	N1	M0	Stage III
COAD	Colon	33.66	Low-risk	68.3398	FEMALE	BLACK OR AFRICAN AMERICAN	NA	T3	N1	M0	Stage IIIB
COAD	Colon	36.3029	Low-risk	79.4029	FEMALE	WHITE	NA	T3	N0	M0	Stage IIA
COAD	Colon	36.0014	Low-risk	48.8384	FEMALE	WHITE	NA	T4	N2	M0	Stage IIIC
COAD	Colon	32.178	Low-risk	82.022	MALE	WHITE	NA	T2	N0	MX	Stage I
COAD	Colon	36.9458	Low-risk	58.6275	FEMALE	WHITE	NA	T3	N0	MX	Stage IIA
COAD	Colon	35.8957	Low-risk	81.0577	MALE	WHITE	NA	T3	N1	MX	Stage IIIB
COAD	Colon	33.2729	Low-risk	63.1234	MALE	WHITE	NA	T2	N0	MX	Stage I
COAD	Colon	34.7687	Low-risk	71.2987	FEMALE	WHITE	NA	T1	N0	M0	Stage I
COAD	Colon	36.6259	Low-risk	84.8138	FEMALE	WHITE	NA	T4b	N0	MX	Stage IIB
COAD	Colon	32.949	Low-risk	87.8138	FEMALE	WHITE	NA	T3	N0	MX	Stage IIA
COAD	Colon	32.386	Low-risk	45.285	FEMALE	WHITE	NA	T3	N1	M1	Stage IV
COAD	Colon	36.5211	Low-risk	88.6412	FEMALE	WHITE	NA	T2	N0	MX	Stage I
COAD	Colon	35.3011	Low-risk	69.2905	MALE	WHITE	NA	T3	N0	M0	Stage IIA
COAD	Colon	34.6642	Low-risk	69.8796	MALE	WHITE	NA	T2	N0	M0	Stage I
COAD	Colon	32.514	Low-risk	47.1179	MALE	WHITE	NA	T4a	N1b	M1a	Stage IVA
COAD	Colon	32.2677	Low-risk	62.7152	MALE	WHITE	NA	T3	N1b	M0	Stage IIIB
COAD	Colon	35.003	Low-risk	39.5233	FEMALE	WHITE	NA	T3	N1b	M0	Stage IIIB
COAD	Colon	30.917	Low-risk	72.7207	MALE	WHITE	NA	T3	N1a	M0	Stage IIIB
COAD	Colon	32.6128	Low-risk	68.1289	FEMALE	WHITE	NA	T3	N0	M0	Stage IIA
COAD	Colon	35.8942	Low-risk	44.7781	MALE	WHITE	NA	T3	N0	M0	Stage IIA
COAD	Colon	37.1935	Low-risk	63.7069	FEMALE	WHITE	NA	T3	N0	M0	Stage IIA
COAD	Colon	31.6432	Low-risk	80.8029	MALE	WHITE	NA	T3	N1a	M1a	Stage IVA
COAD	Colon	32.491	Low-risk	60.622	FEMALE	WHITE	NA	T3	N1b	M0	Stage IIIB
COAD	Colon	32.041	Low-risk	60.8741	MALE	WHITE	NA	T2	N0	M0	Stage I
COAD	Colon	32.7542	Low-risk	59.3754	FEMALE	WHITE	NA	T4a	N1a	M1a	Stage IVA
COAD	Colon	30.4758	Low-risk	36.611	FEMALE	WHITE	NA	T2	N0	M0	Stage I
COAD	Colon	32.7079	Low-risk	48.285	FEMALE	WHITE	NA	T3	N1a	M0	Stage IIIB
COAD	Colon	30.7585	Low-risk	74.3837	MALE	WHITE	NA	T1	N0	M0	Stage I
COAD	Colon	31.944	Low-risk	46.0329	FEMALE	WHITE	NA	T3	N0	M0	Stage IIA
COAD	Colon	31.4034	Low-risk	74.8001	MALE	WHITE	NA	T3	N0	M0	Stage IIA
COAD	Colon	32.9985	Low-risk	48.7864	FEMALE	WHITE	NA	T2	N0	M0	Stage I
COAD	Colon	26.5812	Low-risk	57.6193	FEMALE	BLACK OR AFRICAN AMERICAN	NA	T3	N2b	M0	Stage IIIC
COAD	Colon	31.152	Low-risk	84.4768	FEMALE	BLACK OR AFRICAN AMERICAN	NA	T3	N0	M0	Stage IIA
COAD	Colon	30.7388	Low-risk	67.2987	MALE	BLACK OR AFRICAN AMERICAN	NA	T3	N0	M0	Stage IIA
COAD	Colon	32.9887	Low-risk	73.0494	FEMALE	WHITE	NA	T2	N0	M0	Stage I
COAD	Colon	34.9678	Low-risk	77.5535	FEMALE	WHITE	NA	T2	N0	M0	Stage I
COAD	Colon	31.199	Low-risk	70.9645	FEMALE	WHITE	NA	T3	N1a	M0	Stage IIIB
COAD	Colon	34.3079	Low-risk	39.3644	MALE	WHITE	NA	T3	N0	M0	Stage IIA
COAD	Colon	37.0239	Low-risk	35.4384	MALE	BLACK OR AFRICAN AMERICAN	NA	T3	N2b	M1b	Stage IVB
COAD	Colon	30.4786	Low-risk	82.8029	MALE	WHITE	NA	T2	N0	M0	Stage I
COAD	Colon	34.3849	Low-risk	75.5481	FEMALE	WHITE	NA	T3	N0	M0	Stage IIA
COAD	Colon	32.0349	Low-risk	63.2056	FEMALE	WHITE	NA	T4a	N1c	M1a	Stage IVA
COAD	Colon	32.2708	Low-risk	58.9562	MALE	WHITE	NA	T3	N0	M0	Stage IIA
COAD	Colon	32.1533	Low-risk	78.633	FEMALE	WHITE	NA	T3	N2a	M0	Stage IIIB
COAD	Colon	34.7531	Low-risk	83.5755	MALE	WHITE	NA	T3	N2	MX	NA
COAD	Colon	34.9568	Low-risk	60.2028	FEMALE	WHITE	NA	T3	N1b	M0	Stage IIIB
COAD	Colon	32.7008	Low-risk	60.5398	MALE	WHITE	NA	T3	N1	M0	Stage IIIA
COAD	Colon	35.7622	Low-risk	73.896	MALE	WHITE	NA	T3	N0	M0	Stage IIA
COAD	Colon	32.3772	Low-risk	63.3124	MALE	WHITE	NA	T3	N1a	M0	Stage IIIB
COAD	Colon	34.9328	Low-risk	69.5727	MALE	WHITE	NA	T3	N0	M0	Stage IIA
COAD	Colon	35.4518	Low-risk	53.6741	MALE	WHITE	NA	T2	N0	M0	Stage I
COAD	Colon	34.8308	Low-risk	75.707	MALE	WHITE	NA	T3	N0	M0	Stage IIA
COAD	Colon	34.6058	Low-risk	61.2165	MALE	WHITE	NA	T3	N0	M0	Stage IIA
COAD	Colon	33.0958	Low-risk	68.4138	FEMALE	WHITE	NA	T4b	N0	M0	NA
COAD	Colon	30.8832	Low-risk	62.4056	FEMALE	WHITE	NA	T3	N0	M0	Stage IIA
COAD	Colon	33.0916	Low-risk	80.2138	FEMALE	WHITE	NA	T3	N1	MX	Stage IIIB
COAD	Colon	34.2403	Low-risk	73.6713	MALE	WHITE	NA	T3	N0	M0	Stage IIA
COAD	Colon	36.2994	Low-risk	64.0576	MALE	WHITE	NA	T3	N1a	MX	Stage IIIB
COAD	Colon	32.0845	Low-risk	79.9837	FEMALE	WHITE	NA	T3	N2	M0	Stage IIIB
COAD	Colon	32.3302	Low-risk	45.7617	FEMALE	WHITE	NA	T3	N0	M0	NA
COAD	Colon	38.4657	High-risk	66.5261	MALE	WHITE	NA	T2	N0	M0	Stage I
COAD	Colon	36.9623	Low-risk	49.3946	MALE	WHITE	NA	T3	N0	M0	Stage IIA
COAD	Colon	31.1641	Low-risk	51.7097	FEMALE	WHITE	NA	T2	N0	M0	Stage I
COAD	Colon	33.5649	Low-risk	77.0522	FEMALE	WHITE	NA	T3	N0	M0	Stage IIA
COAD	Colon	31.0005	Low-risk	76.085	MALE	WHITE	NA	T3	N1	M0	Stage IIIA
COAD	Colon	34.7197	Low-risk	57.8576	MALE	WHITE	NA	T2	N0	M0	Stage I
COAD	Colon	33.2332	Low-risk	68.3946	MALE	WHITE	NA	T3	N0	M0	Stage IIA
COAD	Colon	35.8367	Low-risk	65.1179	MALE	WHITE	NA	T4a	N1	M0	Stage IIIB
COAD	Colon	34.8569	Low-risk	34.8959	MALE	WHITE	NA	T3	N0	M0	Stage IIA
COAD	Colon	33.0227	Low-risk	80.5782	MALE	WHITE	NA	T3	N0	M0	Stage IIA
COAD	Colon	36.3112	Low-risk	49.0932	FEMALE	WHITE	NA	T3	N1	M1	Stage IV
COAD	Colon	33.5325	Low-risk	67.8467	MALE	WHITE	NA	T3	N0	M0	Stage IIA
COAD	Colon	33.5805	Low-risk	77.5124	MALE	WHITE	NA	T4b	N2	M0	Stage IIIC
COAD	Colon	32.3202	Low-risk	69.77	MALE	WHITE	NA	T3	N0	M0	Stage IIA
COAD	Colon	34.1881	Low-risk	79.2138	FEMALE	WHITE	NA	T2	N0	M0	Stage I
COAD	Colon	34.0958	Low-risk	71.8275	FEMALE	WHITE	NA	T3	N0	M0	Stage IIA
COAD	Colon	38.3757	High-risk	65.6604	MALE	WHITE	NA	T3	N0	M0	Stage IIA
COAD	Colon	32.8638	Low-risk	68.5809	FEMALE	WHITE	NA	T3	N2	M0	Stage IIIC
COAD	Colon	33.7747	Low-risk	79.1097	FEMALE	WHITE	NA	T3	N0	M0	Stage IIA
COAD	Colon	33.5163	Low-risk	80.5563	MALE	WHITE	NA	T3	N0	M0	Stage IIA
COAD	Colon	34.241	Low-risk	88.4988	MALE	WHITE	NA	T3	N0	M0	Stage IIA
COAD	Colon	32.9677	Low-risk	50.1672	FEMALE	WHITE	NA	T3	N1	NA	NA
COAD	Colon	33.8396	Low-risk	67.1617	FEMALE	WHITE	NA	T3	N0	M0	Stage IIA
COAD	Colon	36.2087	Low-risk	71.696	FEMALE	WHITE	NA	T3	N2	M0	Stage IIIC
COAD	Colon	35.0473	Low-risk	68.1864	MALE	WHITE	NA	T3	N0	M0	Stage IIA
COAD	Colon	35.5796	Low-risk	82.9371	MALE	WHITE	NA	T3	N2	M0	Stage IIIC
COAD	Colon	37.5217	Low-risk	75.9124	MALE	WHITE	NA	T3	N1	M0	Stage IIIB
COAD	Colon	38.0004	High-risk	70.2713	FEMALE	WHITE	NA	T3	N0	M0	Stage IIA
COAD	Colon	30.9983	Low-risk	61.0001	FEMALE	WHITE	NA	T3	N0	M0	Stage IIA
COAD	Colon	34.8055	Low-risk	71.2905	FEMALE	WHITE	NA	T3	N2	M1	Stage IV
COAD	Colon	38.4844	High-risk	68.7234	MALE	WHITE	NA	T3	N2	M0	Stage IIIC
COAD	Colon	35.6124	Low-risk	78.9946	MALE	WHITE	NA	T3	N2	M0	Stage IIIC
COAD	Colon	33.2881	Low-risk	74.1727	MALE	WHITE	NA	T3	N0	M0	Stage IIA
COAD	Colon	32.187	Low-risk	72.8823	FEMALE	WHITE	NA	T3	N0	M0	Stage IIA
COAD	Colon	34.8392	Low-risk	73.5782	MALE	WHITE	NA	T3	N1	M0	Stage IIIB
COAD	Colon	31.4101	Low-risk	75.7289	MALE	WHITE	NA	T3	N0	M0	Stage IIA
COAD	Colon	33.4717	Low-risk	50.2056	MALE	WHITE	NA	T3	N2	M0	Stage IIIC
COAD	Colon	35.5808	Low-risk	75.1453	MALE	WHITE	NA	T3	N0	M0	Stage IIA
COAD	Colon	35.8188	Low-risk	63.1316	MALE	WHITE	NA	T3	N0	M0	Stage IIA
COAD	Colon	30.0755	Low-risk	61.8467	FEMALE	WHITE	NA	T3	N2a	M0	Stage IIIB
COAD	Colon	28.1051	Low-risk	51.0603	FEMALE	WHITE	NA	T3	N1	M0	Stage IIIB
COAD	Colon	32.1637	Low-risk	41.5096	FEMALE	WHITE	NA	T4b	N2	M0	Stage IIIC
COAD	Colon	31.4604	Low-risk	51.5179	MALE	WHITE	NA	T3	N0	M0	Stage IIA
COAD	Colon	32.5137	Low-risk	60.8302	MALE	WHITE	NA	T2	N0	M0	Stage I
COAD	Colon	36.0369	Low-risk	78.8275	FEMALE	WHITE	NA	T3	N0	M0	Stage IIA
COAD	Colon	32.4399	Low-risk	64.7782	MALE	WHITE	NA	T3	N0	M0	Stage IIA
COAD	Colon	31.8215	Low-risk	60.1343	MALE	AMERICAN INDIAN OR ALASKA NATIVE	NA	T3	N2b	MX	Stage IIIC
COAD	Colon	30.9052	Low-risk	58.1946	FEMALE	WHITE	NA	T3	N0	M0	Stage IIA
COAD	Colon	33.3597	Low-risk	59.2467	FEMALE	WHITE	NA	T2	N0	M0	Stage I
COAD	Colon	29.2354	Low-risk	51.2056	FEMALE	WHITE	NA	T3	N2b	M0	Stage IIIC
COAD	Colon	32.1359	Low-risk	54.2549	FEMALE	WHITE	NA	T1	N0	M0	Stage I
COAD	Colon	26.6751	Low-risk	52.1617	FEMALE	WHITE	NA	T3	N1	M1	Stage IVA
COAD	Colon	31.444	Low-risk	77.4576	FEMALE	WHITE	NA	T3	N0	M0	Stage IIA
COAD	Colon	34.989	Low-risk	70.9316	FEMALE	WHITE	NA	T3	N0	M0	Stage IIA
COAD	Colon	33.2519	Low-risk	45.2576	MALE	WHITE	NA	T2	N0	M0	Stage I
COAD	Colon	31.8914	Low-risk	49.5234	FEMALE	WHITE	NA	T3	N1	M0	Stage III
COAD	Colon	31.9055	Low-risk	76.0412	MALE	WHITE	NA	T3	N1	M1	Stage IV
COAD	Colon	31.9751	Low-risk	70.57	FEMALE	WHITE	NA	T3	N0	M0	Stage II
COAD	Colon	33.3737	Low-risk	55.0768	FEMALE	WHITE	NA	T3	N2	M1	Stage IV
COAD	Colon	34.4373	Low-risk	90.0631	MALE	BLACK OR AFRICAN AMERICAN	NA	T4a	N1	MX	Stage IIIB
COAD	Colon	35.0535	Low-risk	69.3645	MALE	WHITE	NA	T3	N2	M0	Stage IIIC
COAD	Colon	29.1202	Low-risk	90.0604	FEMALE	WHITE	NA	T3	N0	M0	Stage IIA
COAD	Colon	29.722	Low-risk	54.2467	FEMALE	WHITE	NA	T3	N1	M1	Stage IV
COAD	Colon	37.4301	Low-risk	66.2248	FEMALE	WHITE	NA	T4	N0	M0	Stage IIB
COAD	Colon	34.5675	Low-risk	71.6796	MALE	WHITE	NA	T2	N0	M0	NA
COAD	Colon	32.2309	Low-risk	37.3918	FEMALE	WHITE	NA	T3	N1	M0	Stage IIIB
COAD	Colon	34.5297	Low-risk	40.3535	FEMALE	BLACK OR AFRICAN AMERICAN	NA	T3	N1	M0	Stage IIIB
COAD	Colon	26.7043	Low-risk	69.159	MALE	WHITE	NA	T3	N1	M0	Stage IIIB
COAD	Colon	35.7752	Low-risk	80.2659	MALE	WHITE	NA	T3	N1	MX	Stage III
COAD	Colon	29.6862	Low-risk	76.5974	FEMALE	WHITE	NA	T3	N2	M1	Stage IV
COAD	Colon	31.5458	Low-risk	66.2302	MALE	WHITE	NA	T3	N1	M1	Stage IV
COAD	Colon	33.6496	Low-risk	51.5672	FEMALE	WHITE	NA	T3	N2	MX	Stage IIIC
COAD	Colon	35.3565	Low-risk	73.5344	MALE	WHITE	NA	T3	N1	MX	Stage III
COAD	Colon	30.3906	Low-risk	60.0576	FEMALE	WHITE	NA	T2	N1	MX	Stage III
COAD	Colon	31.7107	Low-risk	65.2741	MALE	WHITE	NA	T3	N1	MX	Stage IIIB
COAD	Colon	30.4976	Low-risk	50.2302	MALE	BLACK OR AFRICAN AMERICAN	NA	Tis	N0	MX	Stage IA
COAD	Colon	36.2164	Low-risk	74.0275	FEMALE	WHITE	NA	T3	N0	M0	Stage IIA
COAD	Colon	38.9132	High-risk	58.9919	FEMALE	WHITE	NA	T3	N0	M0	Stage IIA
COAD	Colon	29.2201	Low-risk	77.159	FEMALE	WHITE	NA	T3	N0	M0	Stage IIA
COAD	Colon	34.114	Low-risk	90.0577	MALE	WHITE	NA	T3	N0	M0	Stage IIA
COAD	Colon	30.0438	Low-risk	84.1015	MALE	WHITE	NA	T3	N0	M0	Stage IIA
COAD	Colon	31.8711	Low-risk	78.8275	MALE	WHITE	NA	T2	N0	M0	Stage I
COAD	Colon	34.5075	Low-risk	68.7371	FEMALE	BLACK OR AFRICAN AMERICAN	Complete Response	T3	N0	MX	Stage IIA
COAD	Colon	34.9693	Low-risk	42.3288	MALE	BLACK OR AFRICAN AMERICAN	Partial Response	T4a	N0	M1a	Stage IVA
COAD	Colon	33.7408	Low-risk	69.7727	MALE	BLACK OR AFRICAN AMERICAN	NA	T3	N2a	M0	Stage IIIB
COAD	Colon	35.3602	Low-risk	90.0604	FEMALE	BLACK OR AFRICAN AMERICAN	Complete Response	T3	N0	MX	Stage IIA
COAD	Colon	32.5636	Low-risk	58.3919	MALE	BLACK OR AFRICAN AMERICAN	Progressive Disease	T4a	N2a	MX	Stage IIIC
COAD	Colon	33.5405	Low-risk	71.507	FEMALE	BLACK OR AFRICAN AMERICAN	NA	T3	N2b	MX	Stage IIIC
COAD	Colon	34.298	Low-risk	66.7261	FEMALE	BLACK OR AFRICAN AMERICAN	NA	T4b	N1b	M1b	Stage IVB
COAD	Colon	31.4617	Low-risk	53.5206	FEMALE	BLACK OR AFRICAN AMERICAN	Partial Response	T3	N0	MX	Stage IIA
COAD	Colon	33.0735	Low-risk	79.959	MALE	BLACK OR AFRICAN AMERICAN	NA	T4a	N2b	M1	Stage IV
COAD	Colon	34.5376	Low-risk	64.3809	FEMALE	BLACK OR AFRICAN AMERICAN	Complete Response	T4b	N1a	MX	Stage IIIC
COAD	Colon	33.3588	Low-risk	55.8658	FEMALE	BLACK OR AFRICAN AMERICAN	Complete Response	T3	N2b	MX	Stage IIIC
COAD	Colon	32.7564	Low-risk	61.9645	FEMALE	BLACK OR AFRICAN AMERICAN	Complete Response	T3	N0	MX	Stage IIA
COAD	Colon	31.8849	Low-risk	71.8357	MALE	BLACK OR AFRICAN AMERICAN	NA	T3	N1b	MX	Stage IIIB
COAD	Colon	33.4025	Low-risk	61.2795	MALE	BLACK OR AFRICAN AMERICAN	Complete Response	T2	N0	M0	Stage I
COAD	Colon	30.8289	Low-risk	84.696	FEMALE	BLACK OR AFRICAN AMERICAN	Complete Response	T2	N0	MX	Stage I
COAD	Colon	33.288	Low-risk	51.9864	MALE	BLACK OR AFRICAN AMERICAN	Partial Response	T3	N2a	MX	Stage IIIB
COAD	Colon	31.2458	Low-risk	44.9754	FEMALE	BLACK OR AFRICAN AMERICAN	Complete Response	T4a	N0	M0	Stage IIB
COAD	Colon	33.6236	Low-risk	82.3508	MALE	BLACK OR AFRICAN AMERICAN	Complete Response	T3	N0	M0	Stage IIA
COAD	Colon	34.9397	Low-risk	NA	FEMALE	BLACK OR AFRICAN AMERICAN	Complete Response	T3	N0	MX	Stage IIA
KIRC	Kidney	25.7369	Low-risk	69.0549	MALE	BLACK OR AFRICAN AMERICAN	NA	T1a	N0	M0	Stage I
KIRC	Kidney	25.5957	Low-risk	68.6111	FEMALE	BLACK OR AFRICAN AMERICAN	NA	T1b	NX	MX	Stage I
KIRC	Kidney	30.9342	High-risk	67.3124	MALE	WHITE	NA	T1b	N0	M0	Stage I
KIRC	Kidney	26.9893	Low-risk	66.6165	MALE	NA	NA	T3b	N0	M0	Stage III
KIRC	Kidney	26.9258	Low-risk	77.4987	FEMALE	WHITE	NA	T3b	N0	M0	Stage III
KIRC	Kidney	27.9503	Low-risk	58.0357	MALE	NA	NA	T1	NX	M0	Stage I
KIRC	Kidney	27.2693	Low-risk	59.0576	MALE	BLACK OR AFRICAN AMERICAN	NA	T1b	N0	M0	Stage I
KIRC	Kidney	27.3219	Low-risk	57.3453	MALE	WHITE	NA	T2	NX	M0	Stage II
KIRC	Kidney	27.4152	Low-risk	67.9535	MALE	NA	NA	T2	N0	M0	Stage II
KIRC	Kidney	27.5973	Low-risk	70.4083	MALE	WHITE	NA	T1b	NX	M0	Stage I
KIRC	Kidney	26.3289	Low-risk	52.433	FEMALE	WHITE	NA	T1b	NX	M0	Stage I
KIRC	Kidney	26.5998	Low-risk	51.3809	MALE	WHITE	NA	T1a	NX	M0	Stage I
KIRC	Kidney	30.5371	High-risk	53.3042	MALE	WHITE	NA	T1b	NX	M0	Stage I
KIRC	Kidney	30.7023	High-risk	51.6247	MALE	WHITE	NA	T1b	NX	M0	Stage I
KIRC	Kidney	26.5733	Low-risk	52.4001	MALE	WHITE	NA	T1a	NX	M0	Stage I
KIRC	Kidney	27.4993	Low-risk	47.3562	MALE	WHITE	NA	T1a	NX	M0	Stage I
KIRC	Kidney	30.3066	High-risk	79.9124	MALE	WHITE	NA	T1b	N0	M0	Stage I
KIRC	Kidney	27.4347	Low-risk	75.7535	MALE	WHITE	NA	T1b	N0	M0	Stage I
KIRC	Kidney	27.7601	Low-risk	86.6166	FEMALE	WHITE	NA	T1	N0	M0	Stage I
KIRC	Kidney	30.5997	High-risk	41.7809	MALE	WHITE	NA	T2a	N0	M0	Stage II
KIRC	Kidney	29.7732	High-risk	79.2604	MALE	WHITE	NA	T2	N0	M0	Stage II
KIRC	Kidney	30.756	High-risk	68.8165	MALE	WHITE	NA	T1b	NX	M0	Stage I
KIRC	Kidney	27.7291	Low-risk	76.6193	FEMALE	WHITE	NA	T1b	N1	M0	Stage III
KIRC	Kidney	27.0937	Low-risk	34.0576	FEMALE	WHITE	NA	T1b	N0	M0	Stage I
KIRC	Kidney	28.6301	Low-risk	42.6357	MALE	WHITE	NA	T2a	N0	M0	Stage II
KIRC	Kidney	28.8925	Low-risk	NA	MALE	WHITE	NA	T3a	N0	M0	Stage III
KIRC	Kidney	27.7476	Low-risk	62.5343	MALE	WHITE	NA	T2	N0	M0	Stage II
KIRC	Kidney	28.4242	Low-risk	57.7727	FEMALE	WHITE	NA	T1a	N0	M0	Stage I
KIRC	Kidney	27.5282	Low-risk	82.9289	FEMALE	WHITE	NA	T1a	N0	M0	Stage I
KIRC	Kidney	25.5605	Low-risk	60.2412	FEMALE	WHITE	NA	T1a	N0	M0	Stage I
KIRC	Kidney	28.4054	Low-risk	50.948	MALE	ASIAN	NA	T2	N0	M0	Stage II
KIRC	Kidney	25.8286	Low-risk	46.3425	MALE	WHITE	NA	T1a	NX	M0	Stage I
KIRC	Kidney	28.6565	Low-risk	72.5727	MALE	WHITE	NA	T1b	N0	M0	Stage I
KIRC	Kidney	25.4002	Low-risk	48.2768	FEMALE	WHITE	NA	T1b	N0	M0	Stage I
KIRC	Kidney	28.8931	Low-risk	64.4604	MALE	WHITE	NA	T3	NX	M0	Stage III
KIRC	Kidney	28.0873	Low-risk	54.696	FEMALE	WHITE	NA	T1b	N0	M0	Stage I
KIRC	Kidney	32.3888	High-risk	51.7535	FEMALE	BLACK OR AFRICAN AMERICAN	NA	T1b	N0	M0	Stage I
KIRC	Kidney	27.1147	Low-risk	51.9288	MALE	BLACK OR AFRICAN AMERICAN	NA	T1a	N0	M0	Stage I
KIRC	Kidney	29.5438	High-risk	60.5206	MALE	WHITE	NA	T1	N0	M0	Stage I
KIRC	Kidney	25.0833	Low-risk	54.3234	MALE	NA	NA	T1	N0	M0	Stage I
KIRC	Kidney	30.6138	High-risk	69.0604	MALE	WHITE	NA	T1b	NX	M0	Stage I
KIRC	Kidney	29.5236	High-risk	52.9425	MALE	WHITE	NA	T1	NX	M0	Stage I
KIRC	Kidney	28.917	Low-risk	46.8877	FEMALE	WHITE	NA	T1a	N0	M0	Stage I
KIRC	Kidney	27.7463	Low-risk	49.096	MALE	WHITE	NA	T1a	N0	M0	Stage I
KIRC	Kidney	28.4396	Low-risk	47.096	MALE	BLACK OR AFRICAN AMERICAN	Complete Response	T1a	NX	MX	Stage I
KIRC	Kidney	26.7752	Low-risk	57.3097	FEMALE	BLACK OR AFRICAN AMERICAN	Complete Response	T1a	NX	MX	Stage I
KIRC	Kidney	29.2175	High-risk	49.1836	FEMALE	BLACK OR AFRICAN AMERICAN	Complete Response	T1b	NX	MX	Stage I
KIRC	Kidney	27.3502	Low-risk	78.6001	MALE	BLACK OR AFRICAN AMERICAN	Complete Response	T1a	NX	MX	Stage I
KIRC	Kidney	25.4147	Low-risk	59.1015	FEMALE	BLACK OR AFRICAN AMERICAN	NA	T1a	NX	MX	Stage I
KIRC	Kidney	27.7059	Low-risk	75.0056	FEMALE	BLACK OR AFRICAN AMERICAN	Complete Response	T1a	NX	MX	Stage I
KIRC	Kidney	27.9117	Low-risk	75.4138	MALE	BLACK OR AFRICAN AMERICAN	NA	T1a	NX	MX	Stage I
KIRC	Kidney	26.3336	Low-risk	37.1124	MALE	BLACK OR AFRICAN AMERICAN	Complete Response	T3a	NX	MX	Stage III
KIRC	Kidney	24.8114	Low-risk	65.748	FEMALE	BLACK OR AFRICAN AMERICAN	Complete Response	T1a	NX	MX	Stage I
KIRC	Kidney	30.3666	High-risk	68.2522	MALE	WHITE	NA	T1	N0	M0	Stage I
KIRC	Kidney	28.4378	Low-risk	37.7261	MALE	WHITE	NA	T3a	N1	M0	Stage III
KIRC	Kidney	32.3764	High-risk	65.9371	MALE	WHITE	NA	T1a	N0	M0	Stage I
KIRC	Kidney	30.0061	High-risk	62.0631	MALE	WHITE	NA	T3b	N0	M0	Stage III
KIRC	Kidney	29.5198	High-risk	54.3809	FEMALE	WHITE	NA	T2	N0	M0	Stage II
KIRC	Kidney	29.0041	High-risk	62.6083	FEMALE	WHITE	NA	T2	NX	M0	Stage II
KIRC	Kidney	32.2271	High-risk	48.9124	FEMALE	WHITE	NA	T2	N0	M0	Stage II
KIRC	Kidney	27.4883	Low-risk	72.5754	MALE	WHITE	NA	T1b	NX	M0	Stage I
KIRC	Kidney	32.6785	High-risk	40.6631	MALE	WHITE	NA	T2	N0	M1	Stage IV
KIRC	Kidney	30.6896	High-risk	58.4576	MALE	WHITE	NA	T1a	NX	M0	Stage I
KIRC	Kidney	31.6429	High-risk	45.4192	MALE	WHITE	NA	T2	N0	M0	Stage II
KIRC	Kidney	26.9617	Low-risk	80.8138	FEMALE	WHITE	NA	T1b	NX	M0	Stage I
KIRC	Kidney	29.1082	High-risk	69.8467	MALE	WHITE	NA	T3a	NX	M0	Stage III
KIRC	Kidney	30.1779	High-risk	84.044	MALE	WHITE	NA	T2	NX	M0	Stage II
KIRC	Kidney	27.5192	Low-risk	85.9289	FEMALE	WHITE	NA	T1a	N0	M0	Stage I
KIRC	Kidney	27.9617	Low-risk	48.9288	MALE	WHITE	NA	T2	N0	M0	Stage II
KIRC	Kidney	27.1197	Low-risk	58.2768	FEMALE	WHITE	NA	T2	NX	M0	Stage II
KIRC	Kidney	26.962	Low-risk	84.5535	MALE	WHITE	NA	T1b	NX	M0	Stage I
KIRC	Kidney	27.776	Low-risk	71.8385	FEMALE	WHITE	NA	T3b	NX	M0	Stage III
KIRC	Kidney	30.2527	High-risk	48.8247	MALE	BLACK OR AFRICAN AMERICAN	NA	T2	N0	M0	Stage II
KIRC	Kidney	28.4652	Low-risk	48.1014	MALE	WHITE	NA	T1b	NX	M0	Stage I
KIRC	Kidney	29.4265	High-risk	58.3042	MALE	WHITE	NA	T1a	NX	M0	Stage I
KIRC	Kidney	25.6522	Low-risk	72.5042	MALE	WHITE	NA	T1a	NX	M0	Stage I
KIRC	Kidney	28.825	Low-risk	71.8686	FEMALE	BLACK OR AFRICAN AMERICAN	NA	T1b	NX	M0	Stage I
KIRC	Kidney	29.4189	High-risk	63.1206	MALE	WHITE	NA	T1a	NX	M0	Stage I
KIRC	Kidney	29.2125	High-risk	35.4439	MALE	WHITE	NA	T1a	NX	M0	Stage I
KIRC	Kidney	34.2063	High-risk	46.0384	MALE	WHITE	NA	T4	N0	M1	Stage IV
KIRC	Kidney	29.2996	High-risk	65.7124	MALE	WHITE	NA	T4	N0	M1	Stage IV
KIRC	Kidney	28.9115	Low-risk	55.2768	MALE	WHITE	NA	T2	N0	M1	Stage IV
KIRC	Kidney	29.2443	High-risk	73.0385	FEMALE	WHITE	NA	T3a	N0	M0	Stage III
KIRC	Kidney	28.6497	Low-risk	72.8275	MALE	WHITE	NA	T3b	NX	M0	Stage III
KIRC	Kidney	29.3933	High-risk	58.4028	MALE	WHITE	NA	T3a	N0	M0	Stage III
KIRC	Kidney	29.1485	High-risk	46.148	FEMALE	WHITE	NA	T3b	NX	M1	Stage IV
KIRC	Kidney	29.2103	High-risk	75.1152	MALE	WHITE	NA	T4	NX	M0	Stage IV
KIRC	Kidney	33.4078	High-risk	74.5891	MALE	WHITE	NA	T4	N0	M1	Stage IV
KIRC	Kidney	29.132	High-risk	60.3672	MALE	WHITE	NA	T4	NX	M1	Stage IV
KIRC	Kidney	30.1843	High-risk	66.3891	FEMALE	WHITE	NA	T3a	N0	M1	Stage IV
KIRC	Kidney	29.0061	High-risk	51.8384	MALE	WHITE	NA	T3a	N0	M1	Stage IV
KIRC	Kidney	25.6574	Low-risk	61.1809	MALE	WHITE	NA	T3a	NX	M0	Stage III
KIRC	Kidney	28.4985	Low-risk	63.896	MALE	WHITE	NA	T3a	NX	M0	Stage III
KIRC	Kidney	26.691	Low-risk	75.0576	FEMALE	WHITE	NA	T3a	N0	M0	Stage III
KIRC	Kidney	30.7264	High-risk	76.9727	MALE	WHITE	NA	T3a	NX	M1	Stage IV
KIRC	Kidney	29.185	High-risk	76.4357	FEMALE	WHITE	NA	T3b	NX	M0	Stage III
KIRC	Kidney	26.6732	Low-risk	81.844	MALE	WHITE	NA	T3b	NX	M1	Stage IV
KIRC	Kidney	29.0249	High-risk	57.2878	MALE	WHITE	NA	T3a	NX	M0	Stage III
KIRC	Kidney	27.6609	Low-risk	47.6768	MALE	WHITE	NA	T3a	N1	M0	Stage III
KIRC	Kidney	27.7931	Low-risk	48.7453	MALE	WHITE	NA	T3a	N0	M0	Stage III
KIRC	Kidney	28.9774	High-risk	68.5426	MALE	WHITE	NA	T3b	NX	M0	Stage III
KIRC	Kidney	26.2399	Low-risk	58.559	MALE	WHITE	NA	T4	N0	M1	Stage IV
KIRC	Kidney	29.2907	High-risk	65.4056	MALE	WHITE	NA	T3a	NX	M0	Stage III
KIRC	Kidney	28.1805	Low-risk	49.6795	MALE	WHITE	NA	T2	N0	M0	Stage II
KIRC	Kidney	28.5115	Low-risk	81.844	MALE	WHITE	NA	T3c	N0	M0	Stage III
KIRC	Kidney	26.6021	Low-risk	68.0905	FEMALE	WHITE	NA	T2	NX	M0	Stage II
KIRC	Kidney	28.1596	Low-risk	60.8768	FEMALE	WHITE	NA	T3b	NX	M1	Stage IV
KIRC	Kidney	28.7901	Low-risk	68.5289	FEMALE	ASIAN	NA	T3b	N0	M0	Stage III
KIRC	Kidney	28.2902	Low-risk	78.833	MALE	WHITE	NA	T2	NX	M0	Stage II
KIRC	Kidney	27.0757	Low-risk	88.4659	MALE	WHITE	NA	T1a	N0	M0	Stage I
KIRC	Kidney	28.2394	Low-risk	49.6768	FEMALE	WHITE	NA	T1a	N0	M0	Stage I
KIRC	Kidney	27.664	Low-risk	77.9919	FEMALE	WHITE	NA	T3b	N0	M0	Stage III
KIRC	Kidney	29.2119	High-risk	79.3097	MALE	WHITE	NA	T2	NX	M1	Stage IV
KIRC	Kidney	29.0376	High-risk	82.7124	FEMALE	WHITE	NA	T1b	N0	M0	Stage I
KIRC	Kidney	31.0268	High-risk	49.9288	MALE	WHITE	NA	T1a	N0	M0	Stage I
KIRC	Kidney	27.0476	Low-risk	61.611	MALE	WHITE	NA	T3b	NX	M1	Stage IV
KIRC	Kidney	30.6386	High-risk	63.3672	MALE	WHITE	NA	T1b	N0	M0	Stage I
KIRC	Kidney	29.6848	High-risk	69.2275	FEMALE	WHITE	NA	T1b	N0	M0	Stage I
KIRC	Kidney	30.639	High-risk	80.4933	FEMALE	WHITE	NA	T1b	N0	M0	Stage I
KIRC	Kidney	29.8026	High-risk	63.2795	MALE	WHITE	NA	T2	NX	M1	Stage IV
KIRC	Kidney	29.6835	High-risk	74.0248	FEMALE	WHITE	NA	T3a	N0	M0	Stage III
KIRC	Kidney	27.8425	Low-risk	57.7754	MALE	WHITE	NA	T3a	N0	M0	Stage III
KIRC	Kidney	30.5473	High-risk	60.8768	MALE	WHITE	NA	T3a	NX	M1	Stage IV
KIRC	Kidney	28.5651	Low-risk	70.0878	MALE	WHITE	NA	T3a	NX	M1	Stage IV
KIRC	Kidney	26.0998	Low-risk	52.4357	MALE	WHITE	NA	T3a	N0	M1	Stage IV
KIRC	Kidney	28.1728	Low-risk	60.6768	MALE	WHITE	NA	T3a	NX	M1	Stage IV
KIRC	Kidney	30.8547	High-risk	54.4987	MALE	WHITE	NA	T3b	NX	M0	Stage III
KIRC	Kidney	27.9043	Low-risk	51.6247	MALE	WHITE	NA	T3a	NX	M0	Stage III
KIRC	Kidney	27.7294	Low-risk	78.2248	FEMALE	WHITE	NA	T2	N0	M0	Stage II
KIRC	Kidney	26.3075	Low-risk	75.4056	FEMALE	WHITE	NA	T1a	N0	M0	Stage I
KIRC	Kidney	28.5732	Low-risk	77.2741	FEMALE	WHITE	NA	T3a	N0	M0	Stage III
KIRC	Kidney	26.5282	Low-risk	77.822	MALE	WHITE	NA	T1a	N0	M0	Stage I
KIRC	Kidney	27.3052	Low-risk	63.1563	MALE	WHITE	NA	T3a	N0	M1	Stage IV
KIRC	Kidney	30.1667	High-risk	80.0522	FEMALE	WHITE	NA	T3b	N0	M0	Stage III
KIRC	Kidney	29.416	High-risk	63.1069	MALE	WHITE	NA	T1a	N0	M0	Stage I
KIRC	Kidney	30.1915	High-risk	33.4768	MALE	WHITE	NA	T3a	N1	M1	Stage IV
KIRC	Kidney	28.2658	Low-risk	76.1453	FEMALE	WHITE	NA	T3a	N0	M0	Stage III
KIRC	Kidney	28.7729	Low-risk	53.9097	MALE	WHITE	NA	T1b	N0	M0	Stage I
KIRC	Kidney	28.291	Low-risk	53.7288	FEMALE	WHITE	NA	T1a	N0	M1	Stage IV
KIRC	Kidney	31.3859	High-risk	62.9179	MALE	WHITE	NA	T3b	N0	M1	Stage IV
KIRC	Kidney	26.3347	Low-risk	81.9755	MALE	WHITE	NA	T3a	N0	M0	Stage III
KIRC	Kidney	30.9425	High-risk	72.8056	FEMALE	WHITE	NA	T3a	N1	M0	Stage III
KIRC	Kidney	30.4885	High-risk	59.8686	FEMALE	WHITE	NA	T3b	N0	M0	Stage III
KIRC	Kidney	29.3943	High-risk	53.7535	FEMALE	BLACK OR AFRICAN AMERICAN	NA	T1	NX	M0	Stage I
KIRC	Kidney	26.4867	Low-risk	88.6686	FEMALE	WHITE	NA	T3b	NX	M0	Stage III
KIRC	Kidney	27.4577	Low-risk	72.5426	MALE	BLACK OR AFRICAN AMERICAN	NA	T3a	NX	M0	Stage III
KIRC	Kidney	25.0532	Low-risk	74.3891	FEMALE	WHITE	NA	T1	NX	M0	Stage I
KIRC	Kidney	26.6532	Low-risk	90.0631	FEMALE	WHITE	NA	T1	N0	M0	Stage I
KIRC	Kidney	27.7789	Low-risk	64.5124	MALE	WHITE	NA	T1a	N0	M0	Stage I
KIRC	Kidney	31.3473	High-risk	65.559	FEMALE	WHITE	NA	T2	N0	M1	Stage IV
KIRC	Kidney	28.9417	Low-risk	54.6083	MALE	WHITE	NA	T3a	N0	M0	Stage III
KIRC	Kidney	29.2559	High-risk	69.6659	MALE	WHITE	NA	T3b	N1	M0	Stage III
KIRC	Kidney	26.3775	Low-risk	71.1672	FEMALE	WHITE	NA	T1a	N0	M0	Stage I
KIRC	Kidney	27.4499	Low-risk	69.5042	FEMALE	WHITE	NA	T3a	N0	M0	Stage III
KIRC	Kidney	25.5582	Low-risk	43.6576	MALE	WHITE	NA	T2	N0	M1	Stage IV
KIRC	Kidney	30.0736	High-risk	53.0193	MALE	WHITE	NA	T3b	N0	M0	Stage III
KIRC	Kidney	29.3555	High-risk	40.0329	MALE	WHITE	NA	T1b	NX	M0	Stage I
KIRC	Kidney	24.7384	Low-risk	61.9371	FEMALE	WHITE	NA	T1b	N0	M0	Stage I
KIRC	Kidney	28.1016	Low-risk	72.7645	FEMALE	WHITE	NA	T1a	N0	M0	Stage I
KIRC	Kidney	27.3263	Low-risk	56.5343	MALE	WHITE	NA	T1b	N0	M0	Stage I
KIRC	Kidney	25.8871	Low-risk	46.9727	MALE	WHITE	NA	T1b	N0	M0	Stage I
KIRC	Kidney	27.5119	Low-risk	59.7782	FEMALE	WHITE	NA	T3b	N0	M0	Stage III
KIRC	Kidney	26.6012	Low-risk	64.3206	MALE	WHITE	NA	T4	NX	M0	Stage IV
KIRC	Kidney	28.2851	Low-risk	53.9316	FEMALE	WHITE	NA	T1b	NX	M0	Stage I
KIRC	Kidney	24.9115	Low-risk	66.0823	FEMALE	WHITE	NA	T1a	N0	M0	Stage I
KIRC	Kidney	29.2557	High-risk	66.1371	FEMALE	WHITE	NA	T3b	N0	M0	Stage III
KIRC	Kidney	27.3031	Low-risk	47.0603	FEMALE	WHITE	NA	T1b	NX	M0	Stage I
KIRC	Kidney	29.1145	High-risk	71.3974	MALE	WHITE	NA	T3a	N0	M0	Stage III
KIRC	Kidney	27.0346	Low-risk	61.1508	FEMALE	WHITE	NA	T1b	N0	M0	Stage I
KIRC	Kidney	27.5389	Low-risk	70.0056	MALE	WHITE	NA	T3a	N0	M0	Stage III
KIRC	Kidney	26.9568	Low-risk	50.6466	MALE	WHITE	NA	T1a	N0	M0	Stage I
KIRC	Kidney	28.4533	Low-risk	77.9124	MALE	BLACK OR AFRICAN AMERICAN	NA	T1b	N0	M0	Stage I
KIRC	Kidney	29.2425	High-risk	53.8275	MALE	WHITE	NA	T1	N0	M0	Stage I
KIRC	Kidney	28.6489	Low-risk	77.2166	MALE	WHITE	NA	T1a	N0	M0	Stage I
KIRC	Kidney	28.3113	Low-risk	65.5206	MALE	WHITE	NA	T3b	N0	M0	Stage III
KIRC	Kidney	27.9026	Low-risk	71.7426	MALE	WHITE	NA	T1b	N0	M0	Stage I
KIRC	Kidney	26.5393	Low-risk	73.6905	MALE	WHITE	NA	T1b	N0	M0	Stage I
KIRC	Kidney	27.8722	Low-risk	65.0576	FEMALE	WHITE	NA	T1	N0	M0	Stage I
KIRC	Kidney	29.5331	High-risk	45.0466	MALE	WHITE	NA	T2	N0	M0	Stage II
KIRC	Kidney	28.5461	Low-risk	39.9946	FEMALE	WHITE	NA	T1a	N0	M0	Stage I
KIRC	Kidney	25.7069	Low-risk	62.5837	FEMALE	WHITE	NA	T3a	NX	M0	Stage III
KIRC	Kidney	28.8424	Low-risk	57.9946	MALE	WHITE	NA	T1b	N0	M0	Stage I
KIRC	Kidney	28.3725	Low-risk	50.5316	MALE	WHITE	NA	T3b	NX	M0	Stage III
KIRC	Kidney	30.612	High-risk	68.4604	FEMALE	BLACK OR AFRICAN AMERICAN	NA	T2	N0	M1	Stage IV
KIRC	Kidney	28.1316	Low-risk	75.7371	FEMALE	WHITE	NA	T3b	N0	M0	Stage III
KIRC	Kidney	26.8265	Low-risk	53.6987	MALE	WHITE	NA	T1b	NX	M0	Stage I
KIRC	Kidney	27.4105	Low-risk	59.7069	MALE	WHITE	NA	T2	NX	M0	Stage II
KIRC	Kidney	28.1554	Low-risk	73.5508	MALE	WHITE	NA	T1b	NX	M0	Stage I
KIRC	Kidney	29.9609	High-risk	72.8933	FEMALE	BLACK OR AFRICAN AMERICAN	NA	T1b	NX	M0	Stage I
KIRC	Kidney	26.8288	Low-risk	83.1645	MALE	WHITE	NA	T1a	NX	M0	Stage I
KIRC	Kidney	28.4756	Low-risk	52.2165	MALE	WHITE	NA	T2a	NX	M0	Stage II
KIRC	Kidney	26.1033	Low-risk	61.622	MALE	WHITE	NA	T1b	NX	M0	Stage I
KIRC	Kidney	29.0995	High-risk	56.1453	MALE	WHITE	NA	T1b	N0	M0	Stage I
KIRC	Kidney	28.2485	Low-risk	74.4741	MALE	WHITE	NA	T1a	NX	M0	Stage I
KIRC	Kidney	27.632	Low-risk	79.1809	MALE	WHITE	NA	T1a	NX	M0	Stage I
KIRC	Kidney	30.0725	High-risk	46.6987	MALE	WHITE	NA	T3	NX	M1	Stage IV
KIRC	Kidney	30.786	High-risk	79.3234	MALE	WHITE	NA	T1a	N0	M0	Stage I
KIRC	Kidney	26.7927	Low-risk	62.0193	MALE	BLACK OR AFRICAN AMERICAN	Complete Response	T2a	NX	M0	Stage II
KIRC	Kidney	25.8093	Low-risk	68.8083	FEMALE	WHITE	NA	T3	N0	M1	Stage IV
KIRC	Kidney	27.026	Low-risk	62.959	MALE	WHITE	NA	T1	N0	M0	Stage I
KIRC	Kidney	28.0948	Low-risk	65.222	MALE	WHITE	NA	T3b	N0	M0	Stage III
KIRC	Kidney	27.0355	Low-risk	59.4878	MALE	WHITE	NA	T1	N0	M0	Stage I
KIRC	Kidney	29.1006	High-risk	64.1316	FEMALE	WHITE	NA	T1	N0	M0	Stage I
KIRC	Kidney	27.2968	Low-risk	61.2083	FEMALE	WHITE	NA	T1b	N0	M0	Stage I
KIRC	Kidney	28.7045	Low-risk	52.7179	MALE	WHITE	NA	T3	N1	M0	[Discrepancy]
KIRC	Kidney	29.3871	High-risk	45.9699	MALE	WHITE	NA	T1	N0	M0	Stage I
KIRC	Kidney	26.6878	Low-risk	61.3946	FEMALE	WHITE	NA	T2	N0	M0	Stage II
KIRC	Kidney	31.828	High-risk	66.1152	FEMALE	WHITE	NA	T3a	N0	M1	Stage IV
KIRC	Kidney	27.219	Low-risk	41.2686	FEMALE	WHITE	NA	T1b	NX	M0	Stage I
KIRC	Kidney	26.9242	Low-risk	63.1837	FEMALE	WHITE	NA	T1a	N0	M0	Stage I
KIRC	Kidney	27.3838	Low-risk	51.3973	FEMALE	WHITE	NA	T3a	N0	M0	Stage III
KIRC	Kidney	27.4106	Low-risk	74.0576	MALE	WHITE	NA	T3a	NX	M0	Stage III
KIRC	Kidney	27.2189	Low-risk	73.6494	FEMALE	WHITE	NA	T1a	N0	M0	Stage I
KIRC	Kidney	29.7333	High-risk	58.0987	MALE	WHITE	NA	T1a	N0	M0	Stage I
KIRC	Kidney	29.9771	High-risk	70.6467	FEMALE	WHITE	NA	T3a	N0	M0	Stage III
KIRC	Kidney	26.2343	Low-risk	63.496	MALE	BLACK OR AFRICAN AMERICAN	NA	T1b	N0	M0	Stage I
KIRC	Kidney	30.3828	High-risk	57.9042	MALE	WHITE	NA	T3a	N0	M1	Stage IV
KIRC	Kidney	29.363	High-risk	56.8878	MALE	WHITE	NA	T3a	N1	M0	Stage III
KIRC	Kidney	29.3105	High-risk	61.5398	FEMALE	WHITE	NA	T1a	N0	M0	Stage I
[truncated: 1,751 more rows]
