# Supplementary material for: Pan-cancer analysis connects tumor matrisome to immune response
Source: NPJ Precis Oncol. 2019 May 22;3:15. doi: 10.1038/s41698-019-0087-0 (PMC6531473; doi:10.1038/s41698-019-0087-0)
Supplement: Supplementary file 10 — Data file S9 [file 41698_2019_87_MOESM10_ESM.xlsx]

## Sheet: Sheet1
Patient_ID	TMI	Tumor	Status	Tissue	Study
GSM535604	26.334	whole	disease state: DCIS	tissue: tumor	GSE21422
GSM535605	21.3743	whole	disease state: DCIS	tissue: tumor	GSE21422
GSM535606	23.3993	whole	disease state: DCIS	tissue: tumor	GSE21422
GSM535607	22.6529	whole	disease state: DCIS	tissue: tumor	GSE21422
GSM535608	26.4374	whole	disease state: DCIS	tissue: tumor	GSE21422
GSM535609	25.2806	whole	disease state: DCIS	tissue: tumor	GSE21422
GSM535610	26.3212	whole	disease state: DCIS	tissue: tumor	GSE21422
GSM535611	25.9368	whole	disease state: DCIS	tissue: tumor	GSE21422
GSM535612	22.8447	whole	disease state: DCIS	tissue: tumor	GSE21422
GSM535613	15.183	whole	disease state: healthy	tissue: breast	GSE21422
GSM535614	15.399	whole	disease state: healthy	tissue: breast	GSE21422
GSM535615	16.1336	whole	disease state: healthy	tissue: breast	GSE21422
GSM535616	14.599	whole	disease state: healthy	tissue: breast	GSE21422
GSM535617	16.2467	whole	disease state: healthy	tissue: breast	GSE21422
GSM535618	25.6893	whole	disease state: IDC	tissue: tumor	GSE21422
GSM535619	28.7597	whole	disease state: IDC	tissue: tumor	GSE21422
GSM535620	30.9043	whole	disease state: IDC	tissue: tumor	GSE21422
GSM535621	25.2865	whole	disease state: IDC	tissue: tumor	GSE21422
GSM535622	27.4067	whole	disease state: IDC	tissue: tumor	GSE21422
GSM363912	25.653	LCM	normal	epithelium	GSE14548
GSM363913	27.0658	LCM	DCIS	epithelium	GSE14548
GSM363914	28.4508	LCM	invasive	epithelium	GSE14548
GSM363915	24.8345	LCM	normal	stroma	GSE14548
GSM363916	27.8736	LCM	DCIS	stroma	GSE14548
GSM363917	26.7732	LCM	invasive	stroma	GSE14548
GSM363918	25.6866	LCM	normal	epithelium	GSE14548
GSM363919	26.8138	LCM	DCIS	epithelium	GSE14548
GSM363920	27.6746	LCM	invasive	epithelium	GSE14548
GSM363921	22.7145	LCM	normal	stroma	GSE14548
GSM363922	27.487	LCM	DCIS	stroma	GSE14548
GSM363923	28.1641	LCM	invasive	stroma	GSE14548
GSM363924	26.0283	LCM	normal	epithelium	GSE14548
GSM363925	26.4678	LCM	DCIS	epithelium	GSE14548
GSM363926	24.0281	LCM	normal	stroma	GSE14548
GSM363927	26.2616	LCM	DCIS	stroma	GSE14548
GSM363928	26.1868	LCM	normal	epithelium	GSE14548
GSM363929	27.4971	LCM	DCIS	epithelium	GSE14548
GSM363930	24.0207	LCM	normal	stroma	GSE14548
GSM363931	26.2153	LCM	DCIS	stroma	GSE14548
GSM363932	26.0104	LCM	normal	epithelium	GSE14548
GSM363933	27.6099	LCM	invasive	epithelium	GSE14548
GSM363934	24.7224	LCM	normal	stroma	GSE14548
GSM363935	27.15	LCM	invasive	stroma	GSE14548
GSM363936	26.0357	LCM	normal	epithelium	GSE14548
GSM363937	26.7103	LCM	invasive	epithelium	GSE14548
GSM363938	23.6618	LCM	normal	stroma	GSE14548
GSM363939	29.3256	LCM	invasive	stroma	GSE14548
GSM363940	25.5767	LCM	normal	epithelium	GSE14548
GSM363941	27.7068	LCM	invasive	epithelium	GSE14548
GSM363942	24.5252	LCM	normal	stroma	GSE14548
GSM363943	29.2784	LCM	invasive	stroma	GSE14548
GSM363944	25.7786	LCM	normal	epithelium	GSE14548
GSM363945	26.1572	LCM	DCIS	epithelium	GSE14548
GSM363946	25.0112	LCM	normal	stroma	GSE14548
GSM363947	27.9192	LCM	DCIS	stroma	GSE14548
GSM363948	25.7271	LCM	normal	epithelium	GSE14548
GSM363949	27.2011	LCM	DCIS	epithelium	GSE14548
GSM363950	24.1503	LCM	normal	stroma	GSE14548
GSM363951	28.0195	LCM	DCIS	stroma	GSE14548
GSM363952	25.1187	LCM	normal	epithelium	GSE14548
GSM363953	26.852	LCM	DCIS	epithelium	GSE14548
GSM363954	25.1961	LCM	normal	stroma	GSE14548
GSM363955	26.2166	LCM	DCIS	stroma	GSE14548
GSM363956	25.2725	LCM	normal	epithelium	GSE14548
GSM363957	26.1782	LCM	DCIS	epithelium	GSE14548
GSM363958	27.7499	LCM	invasive	epithelium	GSE14548
GSM363959	22.4984	LCM	normal	stroma	GSE14548
GSM363960	26.2378	LCM	DCIS	stroma	GSE14548
GSM363961	25.6946	LCM	invasive	stroma	GSE14548
GSM363962	26.416	LCM	normal	epithelium	GSE14548
GSM363963	26.589	LCM	invasive	epithelium	GSE14548
GSM363964	23.7677	LCM	normal	stroma	GSE14548
GSM363965	26.6733	LCM	DCIS	stroma	GSE14548
GSM363966	24.9397	LCM	invasive	stroma	GSE14548
GSM363967	25.483	LCM	normal	epithelium	GSE14548
GSM363968	27.348	LCM	invasive	epithelium	GSE14548
GSM363969	24.2583	LCM	normal	stroma	GSE14548
GSM363970	25.8174	LCM	DCIS	stroma	GSE14548
GSM363971	28.7062	LCM	invasive	stroma	GSE14548
GSM363972	24.9194	LCM	normal	epithelium	GSE14548
GSM363973	27.4013	LCM	DCIS	epithelium	GSE14548
GSM363974	27.9788	LCM	invasive	epithelium	GSE14548
GSM363975	23.5778	LCM	normal	stroma	GSE14548
GSM363976	25.9949	LCM	DCIS	stroma	GSE14548
GSM363977	27.6742	LCM	invasive	stroma	GSE14548
GSM832943	16.2924	tumor	DCIS	Stroma	GSE33692
GSM832944	20.1113	tumor	DCIS	Stroma	GSE33692
GSM832945	23.0745	tumor	IDC	Stroma	GSE33692
GSM832946	24.2831	tumor	IDC	Stroma	GSE33692
GSM832947	21.2346	tumor	IDC	Stroma	GSE33692
GSM832948	16.1276	tumor	DCIS	Stroma	GSE33692
GSM832949	19.6719	tumor	DCIS	Stroma	GSE33692
GSM832950	17.2227	tumor	DCIS	Stroma	GSE33692
GSM832951	18.128	tumor	DCIS	Stroma	GSE33692
GSM832952	21.2412	tumor	IDC	Stroma	GSE33692
GSM832953	19.5846	tumor	IDC	Stroma	GSE33692
GSM832954	18.4086	tumor	IDC	Stroma	GSE33692
GSM832955	19.2622	tumor	DCIS	Epithelial	GSE33692
GSM832956	20.5522	tumor	DCIS	Epithelial	GSE33692
GSM832957	18.2068	tumor	DCIS	Epithelial	GSE33692
GSM832958	20.0315	tumor	DCIS	Epithelial	GSE33692
GSM832959	18.8467	tumor	DCIS	Epithelial	GSE33692
GSM832960	19.6682	tumor	DCIS	Epithelial	GSE33692
GSM832961	21.9186	tumor	IDC	Epithelial	GSE33692
GSM832962	23.5759	tumor	IDC	Epithelial	GSE33692
GSM832963	21.2583	tumor	IDC	Epithelial	GSE33692
GSM832964	22.8786	tumor	IDC	Epithelial	GSE33692
GSM832965	22.664	tumor	IDC	Epithelial	GSE33692
GSM832966	19.8494	tumor	IDC	Epithelial	GSE33692
GSM832967	21.5083	tumor	DCIS	Epithelial	GSE33692
GSM832968	19.4348	tumor	DCIS	Stroma	GSE33692
GSM832969	19.5385	tumor	DCIS	Epithelial	GSE33692
GSM832970	16.8368	tumor	DCIS	Epithelial	GSE33692
GSM832971	17.2741	tumor	DCIS	Stroma	GSE33692
GSM832972	21.3378	tumor	IDC	Epithelial	GSE33692
GSM832973	20.1342	tumor	IDC	Stroma	GSE33692
GSM832974	21.9374	tumor	IDC	Epithelial	GSE33692
GSM832975	20.9925	tumor	IDC	Stroma	GSE33692
GSM832976	19.8026	tumor	DCIS	Epithelial	GSE33692
GSM832977	19.8107	tumor	DCIS	Stroma	GSE33692
GSM832978	21.8864	tumor	IDC	Epithelial	GSE33692
GSM832979	22.0751	tumor	IDC	Stroma	GSE33692
GSM832980	19.8355	tumor	IDC	Epithelial	GSE33692
GSM832981	18.8014	tumor	IDC	Stroma	GSE33692
GSM832982	16.3131	normal	normal	Epithelial	GSE33692
GSM832983	14.4499	normal	normal	Stroma	GSE33692
GSM832984	17.0842	normal	normal	Epithelial	GSE33692
GSM832985	16.7145	normal	normal	Stroma	GSE33692
GSM832986	15.7273	normal	normal	Epithelial	GSE33692
GSM832987	16.1597	normal	normal	Stroma	GSE33692
GSM523242	21.7869	LCM	normal	tissue: colon tumor	GSE20916
GSM523243	21.8427	LCM	normal	tissue: colon tumor	GSE20916
GSM523244	23.2997	LCM	adenoma	tissue: colon tumor	GSE20916
GSM523245	22.3139	LCM	normal	tissue: colon tumor	GSE20916
GSM523246	22.6611	LCM	normal	tissue: colon tumor	GSE20916
GSM523247	23.1339	LCM	adenoma	tissue: colon tumor	GSE20916
GSM523248	25.6404	LCM	carcinoma	tissue: colon tumor	GSE20916
GSM523249	26.1603	LCM	carcinoma	tissue: colon tumor	GSE20916
GSM523250	26.3563	LCM	carcinoma	tissue: colon tumor	GSE20916
GSM523251	23.3137	LCM	adenoma	tissue: colon tumor	GSE20916
GSM523252	23.0112	LCM	adenoma	tissue: colon tumor	GSE20916
GSM523253	25.9903	LCM	carcinoma	tissue: colon tumor	GSE20916
GSM523254	23.6919	LCM	adenoma	tissue: colon tumor	GSE20916
GSM523255	21.8161	LCM	normal	tissue: colon tumor	GSE20916
GSM523256	22.9031	LCM	adenoma	tissue: colon tumor	GSE20916
GSM523257	24.8619	LCM	carcinoma	tissue: colon tumor	GSE20916
GSM523258	25.8273	LCM	carcinoma	tissue: colon tumor	GSE20916
GSM523259	23.5929	LCM	adenoma	tissue: colon tumor	GSE20916
GSM523260	21.4226	LCM	normal	tissue: colon tumor	GSE20916
GSM523261	23.0113	LCM	adenoma	tissue: colon tumor	GSE20916
GSM523262	25.4073	LCM	carcinoma	tissue: colon tumor	GSE20916
GSM523263	25.2253	LCM	carcinoma	tissue: colon tumor	GSE20916
GSM523264	21.5501	LCM	normal	tissue: norma colon	GSE20916
GSM523265	22.0927	LCM	normal	tissue: norma colon	GSE20916
GSM523266	21.8157	LCM	normal	tissue: norma colon	GSE20916
GSM523267	21.6171	LCM	normal	tissue: norma colon	GSE20916
GSM523268	21.4402	LCM	normal	tissue: norma colon	GSE20916
GSM523269	21.3881	LCM	normal	tissue: norma colon	GSE20916
GSM523270	21.4481	LCM	normal	tissue: norma colon	GSE20916
GSM523271	21.3912	LCM	normal	tissue: norma colon	GSE20916
GSM523272	22.5984	LCM	normal	tissue: colon tumor	GSE20916
GSM523273	21.791	LCM	normal	tissue: colon tumor	GSE20916
GSM523274	22.6426	LCM	normal	tissue: colon tumor	GSE20916
GSM523275	26.824	LCM	carcinoma	tissue: colon tumor	GSE20916
GSM523276	21.8656	LCM	normal	tissue: colon tumor	GSE20916
GSM523277	23.0718	LCM	adenoma	tissue: colon tumor	GSE20916
GSM523278	25.1067	LCM	carcinoma	tissue: colon tumor	GSE20916
GSM523279	21.327	LCM	normal	tissue: norma colon	GSE20916
GSM523280	21.8269	LCM	normal	tissue: norma colon	GSE20916
GSM523281	23.5422	LCM	adenoma	tissue: colon tumor	GSE20916
GSM523282	21.5605	whole	normal	tissue: normal colon	GSE20916
GSM523283	28.1302	whole	carcinoma	tissue: carcinoma	GSE20916
GSM523284	27.7304	whole	carcinoma	tissue: carcinoma	GSE20916
GSM523285	25.8446	whole	carcinoma	tissue: carcinoma	GSE20916
GSM523286	21.3587	whole	normal	tissue: normal colon	GSE20916
GSM523287	24.0032	whole	carcinoma	tissue: adenocarcinoma	GSE20916
GSM523288	23.8146	whole	carcinoma	tissue: adenocarcinoma	GSE20916
GSM523289	21.7508	whole	normal	tissue: normal colon	GSE20916
GSM523290	20.8647	whole	normal	tissue: normal colon	GSE20916
GSM523291	20.1756	whole	normal	tissue: normal colon	GSE20916
GSM523292	24.9568	whole	carcinoma	tissue: carcinoma	GSE20916
GSM523293	23.5481	whole	carcinoma	tissue: adenocarcinoma	GSE20916
GSM523294	23.3082	whole	carcinoma	tissue: adenocarcinoma	GSE20916
GSM523295	24.4539	whole	carcinoma	tissue: adenocarcinoma	GSE20916
GSM523296	25.727	whole	carcinoma	tissue: carcinoma	GSE20916
GSM523297	20.3811	whole	normal	tissue: normal colon	GSE20916
GSM523298	24.6799	whole	carcinoma	tissue: carcinoma	GSE20916
GSM523299	21.4853	whole	normal	tissue: normal colon	GSE20916
GSM523300	24.8003	whole	carcinoma	tissue: adenocarcinoma	GSE20916
GSM523301	23.3021	whole	carcinoma	tissue: adenocarcinoma	GSE20916
GSM523302	24.4612	whole	carcinoma	tissue: adenocarcinoma	GSE20916
GSM523303	23.1109	whole	carcinoma	tissue: carcinoma	GSE20916
GSM523304	20.8629	whole	normal	tissue: normal colon	GSE20916
GSM523305	26.0951	whole	carcinoma	tissue: carcinoma	GSE20916
GSM523306	27.3087	whole	carcinoma	tissue: carcinoma	GSE20916
GSM523307	24.5616	whole	carcinoma	tissue: adenocarcinoma	GSE20916
GSM523308	23.7151	whole	carcinoma	tissue: adenocarcinoma	GSE20916
GSM523309	24.7676	whole	carcinoma	tissue: adenocarcinoma	GSE20916
GSM523310	20.9964	whole	normal	tissue: normal colon	GSE20916
GSM523311	21.5518	whole	normal	tissue: normal colon	GSE20916
GSM523312	25.8064	whole	carcinoma	tissue: carcinoma	GSE20916
GSM523313	25.7365	whole	carcinoma	tissue: carcinoma	GSE20916
GSM523314	20.8915	whole	normal	tissue: normal colon	GSE20916
GSM523315	25.1617	whole	carcinoma	tissue: adenocarcinoma	GSE20916
GSM523316	23.7935	whole	carcinoma	tissue: carcinoma	GSE20916
GSM523317	25.8222	whole	carcinoma	tissue: carcinoma	GSE20916
GSM523318	29.2583	whole	carcinoma	tissue: carcinoma	GSE20916
GSM523319	25.2906	whole	carcinoma	tissue: adenocarcinoma	GSE20916
GSM523320	24.1289	whole	carcinoma	tissue: adenocarcinoma	GSE20916
GSM523321	23.7674	whole	carcinoma	tissue: adenocarcinoma	GSE20916
GSM523322	23.6529	whole	carcinoma	tissue: adenocarcinoma	GSE20916
GSM523323	26.5435	whole	carcinoma	tissue: carcinoma	GSE20916
GSM523324	19.5519	whole	normal	tissue: normal colon	GSE20916
GSM523325	28.0639	whole	carcinoma	tissue: carcinoma	GSE20916
GSM523326	26.0664	whole	carcinoma	tissue: carcinoma	GSE20916
GSM523327	22.9869	whole	carcinoma	tissue: adenocarcinoma	GSE20916
GSM523328	24.5122	whole	carcinoma	tissue: adenocarcinoma	GSE20916
GSM523329	25.0309	whole	carcinoma	tissue: adenocarcinoma	GSE20916
GSM523330	21.284	whole	normal	tissue: normal colon	GSE20916
GSM523331	26.0245	whole	carcinoma	tissue: carcinoma	GSE20916
GSM523332	26.6526	whole	carcinoma	tissue: carcinoma	GSE20916
GSM523333	24.3697	whole	carcinoma	tissue: adenocarcinoma	GSE20916
GSM523334	24.7464	whole	carcinoma	tissue: adenocarcinoma	GSE20916
GSM523335	24.9821	whole	carcinoma	tissue: adenocarcinoma	GSE20916
GSM523336	22.9575	whole	carcinoma	tissue: adenocarcinoma	GSE20916
GSM523337	27.3052	whole	carcinoma	tissue: carcinoma	GSE20916
GSM523338	20.5752	whole	normal	tissue: normal colon	GSE20916
GSM523339	25.2303	whole	carcinoma	tissue: carcinoma	GSE20916
GSM523340	24.1893	whole	carcinoma	tissue: adenocarcinoma	GSE20916
GSM523341	24.167	whole	carcinoma	tissue: adenocarcinoma	GSE20916
GSM523342	24.1089	whole	carcinoma	tissue: adenocarcinoma	GSE20916
GSM523343	19.8452	whole	normal	tissue: normal colon	GSE20916
GSM523344	26.4927	whole	carcinoma	tissue: carcinoma	GSE20916
GSM523345	25.5484	whole	carcinoma	tissue: carcinoma	GSE20916
GSM523346	23.7231	whole	carcinoma	tissue: adenocarcinoma	GSE20916
GSM523347	23.7343	whole	carcinoma	tissue: adenocarcinoma	GSE20916
GSM523348	24.6482	whole	carcinoma	tissue: adenocarcinoma	GSE20916
GSM523349	20.278	whole	normal	tissue: normal colon	GSE20916
GSM523350	28.3615	whole	carcinoma	tissue: carcinoma	GSE20916
GSM523351	25.994	whole	carcinoma	tissue: carcinoma	GSE20916
GSM523352	25.0792	whole	carcinoma	tissue: carcinoma	GSE20916
GSM523353	24.0711	whole	carcinoma	tissue: adenocarcinoma	GSE20916
GSM523354	24.1214	whole	carcinoma	tissue: adenocarcinoma	GSE20916
GSM523355	24.5707	whole	carcinoma	tissue: adenocarcinoma	GSE20916
GSM523356	23.0947	whole	carcinoma	tissue: adenocarcinoma	GSE20916
GSM523357	26.816	whole	carcinoma	tissue: carcinoma	GSE20916
GSM523358	21.1966	whole	normal	tissue: normal colon	GSE20916
GSM523359	25.8142	whole	carcinoma	tissue: carcinoma	GSE20916
GSM523360	21.6584	whole	normal	tissue: normal colon	GSE20916
GSM523361	24.3066	whole	carcinoma	tissue: adenocarcinoma	GSE20916
GSM523362	24.26	whole	carcinoma	tissue: adenocarcinoma	GSE20916
GSM523363	23.7762	whole	carcinoma	tissue: adenocarcinoma	GSE20916
GSM523364	19.6432	whole	normal	tissue: normal colon	GSE20916
GSM523365	23.654	whole	normal	tissue: normal colon	GSE20916
GSM523366	23.0403	whole	carcinoma	tissue: carcinoma	GSE20916
GSM523367	24.5955	whole	carcinoma	tissue: adenocarcinoma	GSE20916
GSM523368	25.0521	whole	carcinoma	tissue: carcinoma	GSE20916
GSM523369	21.7693	whole	normal	tissue: normal colon	GSE20916
GSM523370	25.0551	whole	carcinoma	tissue: carcinoma	GSE20916
GSM523371	23.3443	whole	carcinoma	tissue: carcinoma	GSE20916
GSM523372	25.319	whole	carcinoma	tissue: carcinoma	GSE20916
GSM523373	20.4766	whole	normal	tissue: normal colon	GSE20916
GSM523374	25.46	whole	carcinoma	tissue: adenocarcinoma	GSE20916
GSM523375	22.9989	whole	carcinoma	tissue: adenocarcinoma	GSE20916
GSM523376	24.0152	whole	carcinoma	tissue: adenocarcinoma	GSE20916
GSM523377	19.7559	whole	normal	tissue: normal colon	GSE20916
GSM523378	26.9636	whole	carcinoma	tissue: carcinoma	GSE20916
GSM523379	26.5506	whole	carcinoma	tissue: carcinoma	GSE20916
GSM523380	25.9399	whole	carcinoma	tissue: carcinoma	GSE20916
GSM523381	26.0016	whole	carcinoma	tissue: adenocarcinoma	GSE20916
GSM523382	20.7451	whole	normal	tissue: normal colon	GSE20916
GSM523383	24.3285	whole	carcinoma	tissue: adenocarcinoma	GSE20916
GSM523384	24.0722	whole	carcinoma	tissue: adenocarcinoma	GSE20916
GSM523385	23.0969	whole	carcinoma	tissue: adenocarcinoma	GSE20916
GSM523386	24.1982	whole	carcinoma	tissue: adenocarcinoma	GSE20916
GSM490138	22.014	LCM	normal	microdissected epithelial cells from normal main pancreatic duct 1	GSE19650
GSM490139	20.0475	LCM	normal	microdissected epithelial cells from normal main pancreatic duct 2	GSE19650
GSM490140	20.2453	LCM	normal	microdissected epithelial cells from normal main pancreatic duct 3	GSE19650
GSM490141	20.7251	LCM	normal	microdissected epithelial cells from normal main pancreatic duct 4	GSE19650
GSM490142	18.8285	LCM	normal	microdissected epithelial cells from normal main pancreatic duct 5	GSE19650
GSM490143	19.5251	LCM	normal	microdissected epithelial cells from normal main pancreatic duct 6	GSE19650
GSM490144	20.1594	LCM	normal	microdissected epithelial cells from normal main pancreatic duct 7	GSE19650
GSM490145	21.7999	LCM	adenoma	microdissected epithelial cells from IPMA 1	GSE19650
GSM490146	22.0936	LCM	adenoma	microdissected epithelial cells from IPMA 2	GSE19650
GSM490147	22.4137	LCM	adenoma	microdissected epithelial cells from IPMA 3	GSE19650
GSM490148	24.0931	LCM	adenoma	microdissected epithelial cells from IPMA 4	GSE19650
GSM490149	23.0924	LCM	adenoma	microdissected epithelial cells from IPMA 5	GSE19650
GSM490150	23.6451	LCM	adenoma	microdissected epithelial cells from IPMA 6	GSE19650
GSM490151	23.8524	LCM	carcinoma	microdissected epithelial cells from IPMC 1	GSE19650
GSM490152	24.5846	LCM	carcinoma	microdissected epithelial cells from IPMC 2	GSE19650
GSM490153	25.8901	LCM	carcinoma	microdissected epithelial cells from IPMC 3	GSE19650
GSM490154	25.8918	LCM	carcinoma	microdissected epithelial cells from IPMC 4	GSE19650
GSM490155	23.978	LCM	carcinoma	microdissected epithelial cells from IPMC 5	GSE19650
GSM490156	24.0145	LCM	carcinoma	microdissected epithelial cells from IPMC 6	GSE19650
GSM490157	25.3779	LCM	Invasive	microdissected epithelial cells from invasive cancer originating in IPMN 1	GSE19650
GSM490158	25.2761	LCM	Invasive	microdissected epithelial cells from invasive cancer originating in IPMN 2	GSE19650
GSM490159	26.7191	LCM	Invasive	microdissected epithelial cells from invasive cancer originating in IPMN 3	GSE19650
