# Supplementary material for: Pan-cancer analysis connects tumor matrisome to immune response
Source: NPJ Precis Oncol. 2019 May 22;3:15. doi: 10.1038/s41698-019-0087-0 (PMC6531473; doi:10.1038/s41698-019-0087-0)
Supplement: Supplementary file 11 — Data file S10 [file 41698_2019_87_MOESM11_ESM.xlsx]

## Sheet: Sheet1
No.	Patient ID	TMI	ER	PR	HER2	Type	Study	No.	Patient ID	TMI	Type	Study
1	TCGA.3C.AAAU.01	31.9342	Positive	Positive	Negative	Luminal	BRCA	723	GSM519722	27.3812	D_HER2	GSE20711
2	TCGA.3C.AALI.01	32.4845	Positive	Positive	Positive	HER2+	BRCA	724	GSM519723	26.9489	D_HER2	GSE20711
3	TCGA.3C.AALK.01	31.3274	Positive	Positive	Positive	HER2+	BRCA	725	GSM519724	24.3926	D_HER2	GSE20711
4	TCGA.5L.AAT0.01	32.0738	Positive	Positive	Negative	Luminal	BRCA	726	GSM519725	22.8385	B_LumB	GSE20711
5	TCGA.A1.A0SB.01	26.0402	Positive	Negative	Negative	Luminal	BRCA	727	GSM519726	26.2665	D_HER2	GSE20711
6	TCGA.A1.A0SD.01	29.4941	Positive	Positive	Negative	Luminal	BRCA	728	GSM519727	23.3713	C_Basal	GSE20711
7	TCGA.A1.A0SE.01	29.5958	Positive	Positive	Negative	Luminal	BRCA	729	GSM519728	23.3678	D_HER2	GSE20711
8	TCGA.A1.A0SF.01	27.4938	Positive	Positive	Negative	Luminal	BRCA	730	GSM519729	24.894	C_Basal	GSE20711
9	TCGA.A1.A0SG.01	31.0901	Positive	Positive	Negative	Luminal	BRCA	731	GSM519730	23.6404	B_LumB	GSE20711
10	TCGA.A1.A0SI.01	32.1383	Positive	Positive	Negative	Luminal	BRCA	732	GSM519731	23.5316	B_LumB	GSE20711
11	TCGA.A1.A0SK.01	33.2932	Negative	Negative	Negative	Basal	BRCA	733	GSM519732	24.9515	B_LumB	GSE20711
12	TCGA.A1.A0SM.01	35.9962	Positive	Negative	Positive	HER2+	BRCA	734	GSM519733	21.599	B_LumB	GSE20711
13	TCGA.A1.A0SN.01	33.7569	Positive	Positive	Positive	HER2+	BRCA	735	GSM519734	24.3676	C_Basal	GSE20711
14	TCGA.A1.A0SP.01	33.3469	Negative	Negative	Negative	Basal	BRCA	736	GSM519735	23.603	B_LumB	GSE20711
15	TCGA.A1.A0SQ.01	29.4186	Positive	Positive	Negative	Luminal	BRCA	737	GSM519736	24.5482	A_LumA	GSE20711
16	TCGA.A2.A04U.01	33.8606	Negative	Negative	Negative	Basal	BRCA	738	GSM519737	24.2636	C_Basal	GSE20711
17	TCGA.A2.A04W.01	34.3524	Negative	Negative	Positive	HER2+	BRCA	739	GSM519738	25.1915	B_LumB	GSE20711
18	TCGA.A2.A04X.01	31.7797	Positive	Positive	Positive	HER2+	BRCA	740	GSM519739	25.7623	B_LumB	GSE20711
19	TCGA.A2.A04Y.01	29.221	Positive	Positive	Negative	Luminal	BRCA	741	GSM519740	22.7496	D_HER2	GSE20711
20	TCGA.A2.A0CK.01	26.294	Positive	Positive	Negative	Luminal	BRCA	742	GSM519741	24.4639	C_Basal	GSE20711
21	TCGA.A2.A0CL.01	26.387	Positive	Positive	Negative	Luminal	BRCA	743	GSM519742	20.88	B_LumB	GSE20711
22	TCGA.A2.A0CM.01	32.7684	Negative	Negative	Negative	Basal	BRCA	744	GSM519743	24.3699	B_LumB	GSE20711
23	TCGA.A2.A0CO.01	24.1852	Positive	Positive	Negative	Luminal	BRCA	745	GSM519744	24.2365	B_LumB	GSE20711
24	TCGA.A2.A0CR.01	26.37	Positive	Positive	Negative	Luminal	BRCA	746	GSM519745	24.1314	C_Basal	GSE20711
25	TCGA.A2.A0CV.01	28.1675	Positive	Positive	Negative	Luminal	BRCA	747	GSM519746	24.4933	C_Basal	GSE20711
26	TCGA.A2.A0CX.01	35.4719	Positive	Negative	Positive	HER2+	BRCA	748	GSM519747	25.5164	C_Basal	GSE20711
27	TCGA.A2.A0CY.01	36.2696	Positive	Positive	Negative	Luminal	BRCA	749	GSM519748	24.9118	B_LumB	GSE20711
28	TCGA.A2.A0CZ.01	28.0546	Positive	Positive	Negative	Luminal	BRCA	750	GSM519749	22.989	D_HER2	GSE20711
29	TCGA.A2.A0D0.01	34.9532	Negative	Negative	Negative	Basal	BRCA	751	GSM519750	24.27	B_LumB	GSE20711
30	TCGA.A2.A0D1.01	35.135	Negative	Negative	Positive	HER2+	BRCA	752	GSM519751	26.1192	D_HER2	GSE20711
31	TCGA.A2.A0D2.01	32.8175	Negative	Negative	Negative	Basal	BRCA	753	GSM519752	25.8919	B_LumB	GSE20711
32	TCGA.A2.A0D3.01	27.8475	Positive	Positive	Negative	Luminal	BRCA	754	GSM519753	20.9529	C_Basal	GSE20711
33	TCGA.A2.A0D4.01	28.5335	Positive	Positive	Negative	Luminal	BRCA	755	GSM519754	25.5861	B_LumB	GSE20711
34	TCGA.A2.A0EO.01	30.8577	Positive	Positive	Negative	Luminal	BRCA	756	GSM519755	23.2339	B_LumB	GSE20711
35	TCGA.A2.A0EP.01	26.8006	Positive	Negative	Negative	Luminal	BRCA	757	GSM519756	24.2765	D_HER2	GSE20711
36	TCGA.A2.A0EQ.01	30.0536	Negative	Negative	Positive	HER2+	BRCA	758	GSM519757	24.7767	C_Basal	GSE20711
37	TCGA.A2.A0ES.01	22.9088	Positive	Positive	Negative	Luminal	BRCA	759	GSM519758	24.1767	D_HER2	GSE20711
38	TCGA.A2.A0EU.01	32.5222	Positive	Positive	Negative	Luminal	BRCA	760	GSM519759	21.6885	C_Basal	GSE20711
39	TCGA.A2.A0EV.01	32.3846	Positive	Positive	Negative	Luminal	BRCA	761	GSM519760	22.827	C_Basal	GSE20711
40	TCGA.A2.A0EW.01	25.8373	Positive	Positive	Negative	Luminal	BRCA	762	GSM519761	22.7492	C_Basal	GSE20711
41	TCGA.A2.A0EX.01	29.5959	Positive	Positive	Negative	Luminal	BRCA	763	GSM519762	23.0495	A_LumA	GSE20711
42	TCGA.A2.A0EY.01	29.6004	Positive	Negative	Positive	HER2+	BRCA	764	GSM519763	24.514	B_LumB	GSE20711
43	TCGA.A2.A0SU.01	30.6371	Positive	Positive	Negative	Luminal	BRCA	765	GSM519764	19.902	D_HER2	GSE20711
44	TCGA.A2.A0SX.01	31.855	Negative	Negative	Negative	Basal	BRCA	766	GSM519765	21.6383	C_Basal	GSE20711
45	TCGA.A2.A0T0.01	37.5792	Negative	Negative	Negative	Basal	BRCA	767	GSM519767	24.1979	D_HER2	GSE20711
46	TCGA.A2.A0T1.01	31.1473	Negative	Negative	Positive	HER2+	BRCA	768	GSM519768	24.9517	C_Basal	GSE20711
47	TCGA.A2.A0T2.01	35.4329	Negative	Negative	Negative	Basal	BRCA	769	GSM519769	27.0399	D_HER2	GSE20711
48	TCGA.A2.A0T5.01	30.752	Positive	Positive	Negative	Luminal	BRCA	770	GSM519770	24.9048	B_LumB	GSE20711
49	TCGA.A2.A0T6.01	29.8834	Positive	Positive	Negative	Luminal	BRCA	771	GSM519771	25.2213	B_LumB	GSE20711
50	TCGA.A2.A0T7.01	31.1649	Positive	Positive	Negative	Luminal	BRCA	772	GSM519772	21.3682	A_LumA	GSE20711
51	TCGA.A2.A0YE.01	35.1311	Negative	Negative	Negative	Basal	BRCA	773	GSM519773	23.2734	B_LumB	GSE20711
52	TCGA.A2.A0YF.01	29.8637	Positive	Negative	Negative	Luminal	BRCA	774	GSM519774	26.1008	C_Basal	GSE20711
53	TCGA.A2.A0YG.01	33.0607	Positive	Positive	Positive	HER2+	BRCA	775	GSM519775	20.3224	C_Basal	GSE20711
54	TCGA.A2.A0YH.01	33.7732	Positive	Positive	Negative	Luminal	BRCA	776	GSM519776	25.033	D_HER2	GSE20711
55	TCGA.A2.A0YI.01	29.7624	Positive	Positive	Negative	Luminal	BRCA	777	GSM519777	21.3288	D_HER2	GSE20711
56	TCGA.A2.A0YJ.01	38.0701	Positive	Negative	Negative	Luminal	BRCA	778	GSM519778	23.0546	D_HER2	GSE20711
57	TCGA.A2.A0YK.01	24.198	Positive	Negative	Negative	Luminal	BRCA	779	GSM519779	23.3449	C_Basal	GSE20711
58	TCGA.A2.A0YL.01	27.4043	Positive	Positive	Negative	Luminal	BRCA	780	GSM519780	25.3776	C_Basal	GSE20711
59	TCGA.A2.A1FV.01	26.0678	Positive	Positive	Negative	Luminal	BRCA	781	GSM519781	24.7372	D_HER2	GSE20711
60	TCGA.A2.A1FW.01	28.953	Positive	Negative	Negative	Luminal	BRCA	782	GSM519782	25.2509	D_HER2	GSE20711
61	TCGA.A2.A1FZ.01	28.6432	Positive	Positive	Negative	Luminal	BRCA	783	GSM519783	25.9971	B_LumB	GSE20711
62	TCGA.A2.A1G4.01	31.477	Positive	Positive	Negative	Luminal	BRCA	784	GSM519784	24.497	C_Basal	GSE20711
63	TCGA.A2.A1G6.01	23.4465	Negative	Negative	Negative	Basal	BRCA	785	GSM519785	26.4037	D_HER2	GSE20711
64	TCGA.A2.A259.01	28.0551	Positive	Positive	Negative	Luminal	BRCA	786	GSM519786	26.3712	D_HER2	GSE20711
65	TCGA.A2.A25C.01	30.0476	Positive	Positive	Negative	Luminal	BRCA	787	GSM519787	25.7644	C_Basal	GSE20711
66	TCGA.A2.A25D.01	28.7004	Positive	Negative	Negative	Luminal	BRCA	788	GSM519788	22.3415	A_LumA	GSE20711
67	TCGA.A2.A25F.01	28.0959	Negative	Positive	Negative	Luminal	BRCA	789	GSM519789	23.8681	A_LumA	GSE20711
68	TCGA.A2.A3KD.01	27.0321	Positive	Positive	Negative	Luminal	BRCA	790	GSM519790	22.4018	A_LumA	GSE20711
69	TCGA.A2.A3XT.01	32.3369	Negative	Negative	Negative	Basal	BRCA	791	GSM519791	24.914	A_LumA	GSE20711
70	TCGA.A2.A3XW.01	28.0896	Positive	Negative	Negative	Luminal	BRCA	792	GSM519792	21.6709	D_HER2	GSE20711
71	TCGA.A2.A3XX.01	30.9005	Negative	Negative	Negative	Basal	BRCA	793	GSM519793	23.496	C_Basal	GSE20711
72	TCGA.A2.A3XY.01	29.3436	Negative	Negative	Negative	Basal	BRCA	794	GSM519794	23.1609	C_Basal	GSE20711
73	TCGA.A2.A3XZ.01	28.6377	Negative	Negative	Positive	HER2+	BRCA	795	GSM519795	23.8055	A_LumA	GSE20711
74	TCGA.A2.A3Y0.01	34.4625	Positive	Negative	Negative	Luminal	BRCA	796	GSM519796	25.2711	B_LumB	GSE20711
75	TCGA.A2.A4RW.01	28.0172	Positive	Positive	Negative	Luminal	BRCA	797	GSM519797	26.3989	D_HER2	GSE20711
76	TCGA.A2.A4RX.01	30.4456	Positive	Positive	Negative	Luminal	BRCA	798	GSM519798	22.4991	A_LumA	GSE20711
77	TCGA.A2.A4RY.01	25.4516	Positive	Positive	Negative	Luminal	BRCA	799	GSM519799	26.3748	D_HER2	GSE20711
78	TCGA.A2.A4S0.01	30.8299	Positive	Positive	Negative	Luminal	BRCA	800	GSM519800	25.3258	D_HER2	GSE20711
79	TCGA.A2.A4S1.01	29.6235	Positive	Negative	Negative	Luminal	BRCA	801	GSM519801	24.7172	C_Basal	GSE20711
80	TCGA.A2.A4S2.01	30.5008	Positive	Positive	Negative	Luminal	BRCA	802	GSM519802	23.0328	C_Basal	GSE20711
81	TCGA.A2.A4S3.01	31.4234	Positive	Positive	Negative	Luminal	BRCA	803	GSM519803	25.3095	C_Basal	GSE20711
82	TCGA.A7.A0CG.01	27.0668	Positive	Negative	Negative	Luminal	BRCA	804	GSM519804	23.7956	A_LumA	GSE20711
83	TCGA.A7.A0CJ.01	36.6983	Positive	Positive	Negative	Luminal	BRCA	805	GSM519805	24.9445	D_HER2	GSE20711
84	TCGA.A7.A0D9.01	31.5269	Positive	Negative	Negative	Luminal	BRCA	806	GSM519806	24.3325	D_HER2	GSE20711
85	TCGA.A7.A0DA.01	34.3186	Negative	Negative	Negative	Basal	BRCA	807	GSM519807	22.855	A_LumA	GSE20711
86	TCGA.A7.A0DB.01	29.9341	Positive	Positive	Negative	Luminal	BRCA	808	GSM519808	24.7175	C_Basal	GSE20711
87	TCGA.A7.A0DC.01	33.5249	Positive	Negative	Negative	Luminal	BRCA	809	GSM519809	21.712	A_LumA	GSE20711
88	TCGA.A7.A13G.01	33.2623	Positive	Positive	Negative	Luminal	BRCA	810	GSM519810	25.3959	A_LumA	GSE20711
89	TCGA.A7.A26E.01	31.1612	Positive	Positive	Negative	Luminal	BRCA	811	GSM540108	24.5966	LuminalB	GSE21653
90	TCGA.A7.A26G.01	31.046	Negative	Negative	Negative	Basal	BRCA	812	GSM540109	22.6512	LuminalB	GSE21653
91	TCGA.A7.A26J.01	32.4457	Positive	Positive	Negative	Luminal	BRCA	813	GSM540110	23.0433	LuminalB	GSE21653
92	TCGA.A7.A2KD.01	34.3304	Positive	Positive	Positive	HER2+	BRCA	814	GSM540111	24.2919	ERBB2	GSE21653
93	TCGA.A7.A3IY.01	34.4003	Positive	Positive	Negative	Luminal	BRCA	815	GSM540112	24.5874	LuminalA	GSE21653
94	TCGA.A7.A3J0.01	31.16	Positive	Positive	Negative	Luminal	BRCA	816	GSM540113	24.3999	Normal	GSE21653
95	TCGA.A7.A3J1.01	27.1798	Positive	Positive	Negative	Luminal	BRCA	817	GSM540114	23.3246	LuminalA	GSE21653
96	TCGA.A7.A3RF.01	34.8792	Positive	Positive	Negative	Luminal	BRCA	818	GSM540115	19.7925	Normal	GSE21653
97	TCGA.A7.A426.01	25.0857	Positive	Positive	Negative	Luminal	BRCA	819	GSM540116	25.5523	LuminalB	GSE21653
98	TCGA.A7.A4SA.01	27.5517	Positive	Negative	Negative	Luminal	BRCA	820	GSM540117	24.171	Basal	GSE21653
99	TCGA.A7.A4SB.01	27.4998	Positive	Positive	Negative	Luminal	BRCA	821	GSM540118	25.3528	Basal	GSE21653
100	TCGA.A7.A4SE.01	30.9339	Negative	Negative	Negative	Basal	BRCA	822	GSM540119	26.3895	Basal	GSE21653
101	TCGA.A7.A4SF.01	33.5459	Positive	Negative	Positive	HER2+	BRCA	823	GSM540120	26.3282	LuminalB	GSE21653
102	TCGA.A7.A56D.01	35.3886	Positive	Positive	Negative	Luminal	BRCA	824	GSM540121	25.3072	Basal	GSE21653
103	TCGA.A7.A5ZW.01	29.9353	Positive	Positive	Negative	Luminal	BRCA	825	GSM540122	24.5153	LuminalA	GSE21653
104	TCGA.A7.A5ZX.01	28.2687	Positive	Positive	Negative	Luminal	BRCA	826	GSM540123	25.1326	LuminalB	GSE21653
105	TCGA.A7.A6VV.01	33.7859	Negative	Negative	Negative	Basal	BRCA	827	GSM540124	26.1321	Basal	GSE21653
106	TCGA.A7.A6VW.01	34.9908	Negative	Negative	Negative	Basal	BRCA	828	GSM540125	23.2552	Basal	GSE21653
107	TCGA.A7.A6VX.01	32.6894	Positive	Positive	Negative	Luminal	BRCA	829	GSM540126	24.5893	LuminalA	GSE21653
108	TCGA.A7.A6VY.01	36.4492	Negative	Negative	Negative	Basal	BRCA	830	GSM540127	27.6403	Basal	GSE21653
109	TCGA.A8.A06N.01	34.8282	Positive	Negative	Negative	Luminal	BRCA	831	GSM540128	25.7944	LuminalB	GSE21653
110	TCGA.A8.A06O.01	30.6442	Positive	Positive	Negative	Luminal	BRCA	832	GSM540129	22.228	LuminalA	GSE21653
111	TCGA.A8.A06P.01	31.2477	Positive	Positive	Negative	Luminal	BRCA	833	GSM540130	21.685	Basal	GSE21653
112	TCGA.A8.A06Q.01	30.4156	Positive	Positive	Negative	Luminal	BRCA	834	GSM540131	25.4315	LuminalB	GSE21653
113	TCGA.A8.A06R.01	36.2717	Positive	Negative	Positive	HER2+	BRCA	835	GSM540132	24.3284	Basal	GSE21653
114	TCGA.A8.A06T.01	32.1203	Positive	Positive	Positive	HER2+	BRCA	836	GSM540133	24.9989	LuminalA	GSE21653
115	TCGA.A8.A06U.01	34.8649	Positive	Positive	Positive	HER2+	BRCA	837	GSM540134	21.4717	LuminalA	GSE21653
116	TCGA.A8.A06X.01	34.727	Positive	Negative	Positive	HER2+	BRCA	838	GSM540135	23.7796	LuminalA	GSE21653
117	TCGA.A8.A06Y.01	34.7899	Positive	Positive	Negative	Luminal	BRCA	839	GSM540136	22.6406	LuminalA	GSE21653
118	TCGA.A8.A06Z.01	34.6334	Positive	Positive	Negative	Luminal	BRCA	840	GSM540137	23.5041	LuminalB	GSE21653
119	TCGA.A8.A075.01	33.7956	Positive	Positive	Positive	HER2+	BRCA	841	GSM540138	23.5541	Basal	GSE21653
120	TCGA.A8.A076.01	34.5284	Positive	Positive	Positive	HER2+	BRCA	842	GSM540139	24.7827	LuminalB	GSE21653
121	TCGA.A8.A079.01	35.3094	Positive	Positive	Negative	Luminal	BRCA	843	GSM540140	26.2726	Basal	GSE21653
122	TCGA.A8.A07B.01	33.7302	Positive	Positive	Positive	HER2+	BRCA	844	GSM540141	20.4241	Normal	GSE21653
123	TCGA.A8.A07C.01	33.31	Negative	Negative	Negative	Basal	BRCA	845	GSM540142	23.6304	LuminalB	GSE21653
124	TCGA.A8.A07E.01	27.7602	Positive	Positive	Negative	Luminal	BRCA	846	GSM540143	19.1111	Normal	GSE21653
125	TCGA.A8.A07F.01	33.431	Positive	Positive	Negative	Luminal	BRCA	847	GSM540144	25.6167	LuminalA	GSE21653
126	TCGA.A8.A07G.01	33.7085	Positive	Positive	Negative	Luminal	BRCA	848	GSM540145	20.627	LuminalA	GSE21653
127	TCGA.A8.A07I.01	35.2159	Positive	Negative	Positive	HER2+	BRCA	849	GSM540146	25.0864	Basal	GSE21653
128	TCGA.A8.A07J.01	30.5257	Positive	Positive	Negative	Luminal	BRCA	850	GSM540147	23.3968	Basal	GSE21653
129	TCGA.A8.A07L.01	33.7486	Positive	Positive	Negative	Luminal	BRCA	851	GSM540148	23.2166	LuminalB	GSE21653
130	TCGA.A8.A07O.01	37.2526	Negative	Negative	Negative	Basal	BRCA	852	GSM540149	25.7993	LuminalB	GSE21653
131	TCGA.A8.A07P.01	34.4649	Positive	Positive	Positive	HER2+	BRCA	853	GSM540150	20.5381	LuminalA	GSE21653
132	TCGA.A8.A07R.01	34.2428	Negative	Negative	Positive	HER2+	BRCA	854	GSM540151	25.045	Basal	GSE21653
133	TCGA.A8.A07S.01	34.97	Positive	Negative	Negative	Luminal	BRCA	855	GSM540152	25.4452	LuminalB	GSE21653
134	TCGA.A8.A07U.01	29.2615	Negative	Positive	Negative	Luminal	BRCA	856	GSM540153	20.4489	LuminalA	GSE21653
135	TCGA.A8.A07W.01	34.4578	Positive	Positive	Negative	Luminal	BRCA	857	GSM540154	20.5036	Normal	GSE21653
136	TCGA.A8.A07Z.01	34.1978	Positive	Positive	Negative	Luminal	BRCA	858	GSM540155	23.3446	Normal	GSE21653
137	TCGA.A8.A081.01	32.9364	Positive	Positive	Negative	Luminal	BRCA	859	GSM540156	23.5135	Basal	GSE21653
138	TCGA.A8.A082.01	35.8151	Positive	Positive	Negative	Luminal	BRCA	860	GSM540157	22.3684	Normal	GSE21653
139	TCGA.A8.A083.01	33.1935	Positive	Positive	Negative	Luminal	BRCA	861	GSM540158	20.3052	Normal	GSE21653
140	TCGA.A8.A084.01	36.3634	Positive	Negative	Negative	Luminal	BRCA	862	GSM540159	22.0159	Normal	GSE21653
141	TCGA.A8.A085.01	35.5745	Positive	Positive	Negative	Luminal	BRCA	863	GSM540160	24.8012	LuminalA	GSE21653
142	TCGA.A8.A086.01	35.247	Positive	Positive	Negative	Luminal	BRCA	864	GSM540161	21.7953	LuminalB	GSE21653
143	TCGA.A8.A08A.01	32.6971	Positive	Positive	Negative	Luminal	BRCA	865	GSM540162	22.284	ERBB2	GSE21653
144	TCGA.A8.A08B.01	34.5377	Positive	Negative	Positive	HER2+	BRCA	866	GSM540163	22.1973	LuminalA	GSE21653
145	TCGA.A8.A08C.01	32.2026	Positive	Positive	Positive	HER2+	BRCA	867	GSM540164	25.1204	Basal	GSE21653
146	TCGA.A8.A08F.01	35.7832	Positive	Positive	Negative	Luminal	BRCA	868	GSM540165	26.1895	LuminalB	GSE21653
147	TCGA.A8.A08G.01	33.4651	Positive	Positive	Positive	HER2+	BRCA	869	GSM540166	22.3946	LuminalB	GSE21653
148	TCGA.A8.A08H.01	28.9852	Positive	Positive	Positive	HER2+	BRCA	870	GSM540167	20.9305	Basal	GSE21653
149	TCGA.A8.A08I.01	31.7566	Positive	Positive	Negative	Luminal	BRCA	871	GSM540168	27.4631	LuminalB	GSE21653
150	TCGA.A8.A08J.01	36.1024	Positive	Negative	Negative	Luminal	BRCA	872	GSM540169	22.3546	LuminalA	GSE21653
151	TCGA.A8.A08L.01	29.5546	Positive	Negative	Negative	Luminal	BRCA	873	GSM540170	25.8541	LuminalA	GSE21653
152	TCGA.A8.A08O.01	30.545	Positive	Positive	Negative	Luminal	BRCA	874	GSM540171	20.2838	LuminalA	GSE21653
153	TCGA.A8.A08P.01	35.4952	Positive	Positive	Positive	HER2+	BRCA	875	GSM540172	25.7806	LuminalA	GSE21653
154	TCGA.A8.A08R.01	34.2557	Negative	Negative	Negative	Basal	BRCA	876	GSM540173	22.7762	LuminalA	GSE21653
155	TCGA.A8.A08S.01	33.6469	Positive	Positive	Positive	HER2+	BRCA	877	GSM540174	24.845	ERBB2	GSE21653
156	TCGA.A8.A08T.01	33.6798	Positive	Positive	Positive	HER2+	BRCA	878	GSM540175	23.0641	LuminalA	GSE21653
157	TCGA.A8.A08X.01	35.962	Negative	Negative	Positive	HER2+	BRCA	879	GSM540176	27.792	Basal	GSE21653
158	TCGA.A8.A08Z.01	35.0485	Positive	Positive	Negative	Luminal	BRCA	880	GSM540177	26.2391	LuminalB	GSE21653
159	TCGA.A8.A090.01	33.7606	Positive	Positive	Positive	HER2+	BRCA	881	GSM540178	22.5131	LuminalA	GSE21653
160	TCGA.A8.A091.01	30.8004	Positive	Negative	Negative	Luminal	BRCA	882	GSM540179	27.0615	LuminalA	GSE21653
161	TCGA.A8.A092.01	33.7306	Positive	Positive	Negative	Luminal	BRCA	883	GSM540180	25.7669	ERBB2	GSE21653
162	TCGA.A8.A093.01	34.3735	Positive	Positive	Negative	Luminal	BRCA	884	GSM540181	27.6173	Basal	GSE21653
163	TCGA.A8.A094.01	36.3253	Positive	Negative	Negative	Luminal	BRCA	885	GSM540182	23.403	LuminalB	GSE21653
164	TCGA.A8.A095.01	30.4893	Positive	Positive	Negative	Luminal	BRCA	886	GSM540183	25.6699	Basal	GSE21653
165	TCGA.A8.A096.01	35.27	Positive	Positive	Negative	Luminal	BRCA	887	GSM540184	23.2526	Normal	GSE21653
166	TCGA.A8.A097.01	32.6489	Positive	Positive	Positive	HER2+	BRCA	888	GSM540185	25.7756	LuminalA	GSE21653
167	TCGA.A8.A099.01	35.1317	Positive	Positive	Positive	HER2+	BRCA	889	GSM540186	23.0144	Basal	GSE21653
168	TCGA.A8.A09A.01	31.0458	Positive	Positive	Negative	Luminal	BRCA	890	GSM540187	17.7206	Normal	GSE21653
169	TCGA.A8.A09B.01	30.4456	Positive	Positive	Negative	Luminal	BRCA	891	GSM540188	20.3881	LuminalA	GSE21653
170	TCGA.A8.A09C.01	32.0037	Positive	Positive	Negative	Luminal	BRCA	892	GSM540189	25.1022	LuminalA	GSE21653
171	TCGA.A8.A09D.01	30.7864	Positive	Positive	Negative	Luminal	BRCA	893	GSM540190	22.486	LuminalA	GSE21653
172	TCGA.A8.A09E.01	32.5543	Positive	Positive	Positive	HER2+	BRCA	894	GSM540191	23.3453	LuminalA	GSE21653
173	TCGA.A8.A09G.01	28.8969	Positive	Negative	Positive	HER2+	BRCA	895	GSM540192	21.9807	LuminalA	GSE21653
174	TCGA.A8.A09I.01	36.3161	Positive	Positive	Positive	HER2+	BRCA	896	GSM540193	25.5528	LuminalA	GSE21653
175	TCGA.A8.A09K.01	28.4745	Positive	Positive	Negative	Luminal	BRCA	897	GSM540194	21.4448	LuminalA	GSE21653
176	TCGA.A8.A09M.01	36.2933	Positive	Positive	Negative	Luminal	BRCA	898	GSM540195	23.5636	Basal	GSE21653
177	TCGA.A8.A09N.01	32.2015	Positive	Positive	Positive	HER2+	BRCA	899	GSM540196	25.1019	LuminalB	GSE21653
178	TCGA.A8.A09Q.01	31.532	Positive	Positive	Negative	Luminal	BRCA	900	GSM540197	25.3826	LuminalA	GSE21653
179	TCGA.A8.A09R.01	34.5128	Positive	Positive	Negative	Luminal	BRCA	901	GSM540198	24.8646	LuminalA	GSE21653
180	TCGA.A8.A09T.01	34.7951	Positive	Positive	Negative	Luminal	BRCA	902	GSM540199	26.385	LuminalA	GSE21653
181	TCGA.A8.A09V.01	32.4002	Positive	Positive	Negative	Luminal	BRCA	903	GSM540200	26.0969	LuminalA	GSE21653
182	TCGA.A8.A09W.01	31.632	Positive	Positive	Negative	Luminal	BRCA	904	GSM540201	24.0181	LuminalB	GSE21653
183	TCGA.A8.A09X.01	31.4157	Negative	Negative	Negative	Basal	BRCA	905	GSM540202	24.3334	LuminalA	GSE21653
184	TCGA.A8.A09Z.01	36.4767	Positive	Negative	Negative	Luminal	BRCA	906	GSM540203	21.5993	LuminalA	GSE21653
185	TCGA.A8.A0A1.01	30.3386	Positive	Positive	Negative	Luminal	BRCA	907	GSM540204	25.9293	LuminalA	GSE21653
186	TCGA.A8.A0A2.01	32.9679	Positive	Positive	Negative	Luminal	BRCA	908	GSM540205	23.1473	LuminalA	GSE21653
187	TCGA.A8.A0A4.01	29.8983	Positive	Positive	Negative	Luminal	BRCA	909	GSM540206	26.3489	Basal	GSE21653
188	TCGA.A8.A0A6.01	29.9876	Positive	Positive	Negative	Luminal	BRCA	910	GSM540207	26.1091	LuminalA	GSE21653
189	TCGA.A8.A0A7.01	32.2754	Negative	Negative	Positive	HER2+	BRCA	911	GSM540208	22.2856	Normal	GSE21653
190	TCGA.A8.A0A9.01	33.6375	Positive	Positive	Negative	Luminal	BRCA	912	GSM540209	24.9198	Basal	GSE21653
191	TCGA.A8.A0AB.01	32.6427	Positive	Positive	Positive	HER2+	BRCA	913	GSM540210	26.1247	LuminalA	GSE21653
192	TCGA.A8.A0AD.01	33.129	Positive	Positive	Negative	Luminal	BRCA	914	GSM540211	25.1346	LuminalA	GSE21653
193	TCGA.AC.A23C.01	31.7458	Positive	Positive	Positive	HER2+	BRCA	915	GSM540212	22.7173	LuminalA	GSE21653
194	TCGA.AC.A23G.01	32.6778	Positive	Positive	Positive	HER2+	BRCA	916	GSM540213	26.9064	ERBB2	GSE21653
195	TCGA.AC.A23H.01	35.9437	Positive	Negative	Positive	HER2+	BRCA	917	GSM540214	25.5982	Basal	GSE21653
196	TCGA.AC.A2B8.01	29.5168	Positive	Positive	Negative	Luminal	BRCA	918	GSM540215	25.1095	Basal	GSE21653
197	TCGA.AC.A2BK.01	32.7073	Negative	Negative	Negative	Basal	BRCA	919	GSM540216	22.6499	ERBB2	GSE21653
198	TCGA.AC.A2FB.01	25.595	Positive	Positive	Positive	HER2+	BRCA	920	GSM540217	22.0795	Normal	GSE21653
199	TCGA.AC.A2FO.01	25.5121	Positive	Negative	Negative	Luminal	BRCA	921	GSM540218	22.2634	Normal	GSE21653
200	TCGA.AC.A2QH.01	29.0556	Negative	Negative	Negative	Basal	BRCA	922	GSM540219	27.2722	Basal	GSE21653
201	TCGA.AC.A2QI.01	32.2388	Positive	Negative	Negative	Luminal	BRCA	923	GSM540220	25.9347	LuminalA	GSE21653
202	TCGA.AC.A2QJ.01	33.2919	Negative	Negative	Negative	Basal	BRCA	924	GSM540221	25.2121	LuminalB	GSE21653
203	TCGA.AC.A3BB.01	27.4383	Positive	Positive	Negative	Luminal	BRCA	925	GSM540222	23.9778	LuminalA	GSE21653
204	TCGA.AC.A3EH.01	35.1567	Positive	Negative	Negative	Luminal	BRCA	926	GSM540223	20.8104	LuminalA	GSE21653
205	TCGA.AC.A3HN.01	28.6432	Positive	Positive	Negative	Luminal	BRCA	927	GSM540224	24.8647	LuminalB	GSE21653
206	TCGA.AC.A3OD.01	28.2442	Positive	Positive	Negative	Luminal	BRCA	928	GSM540225	25.2907	LuminalA	GSE21653
207	TCGA.AC.A3QQ.01	30.8869	Positive	Positive	Positive	HER2+	BRCA	929	GSM540226	22.8706	LuminalB	GSE21653
208	TCGA.AC.A3TN.01	29.4381	Positive	Positive	Positive	HER2+	BRCA	930	GSM540227	25.4191	LuminalA	GSE21653
209	TCGA.AC.A3W6.01	29.23	Positive	Positive	Negative	Luminal	BRCA	931	GSM540228	22.9099	LuminalA	GSE21653
210	TCGA.AC.A3W7.01	29.2289	Positive	Negative	Negative	Luminal	BRCA	932	GSM540229	22.8605	LuminalA	GSE21653
211	TCGA.AC.A3YI.01	28.8234	Positive	Positive	Positive	HER2+	BRCA	933	GSM540230	24.3488	LuminalA	GSE21653
212	TCGA.AC.A4ZE.01	25.2514	Positive	Positive	Positive	HER2+	BRCA	934	GSM540231	23.6795	LuminalB	GSE21653
213	TCGA.AC.A5EH.01	35.3845	Positive	Negative	Negative	Luminal	BRCA	935	GSM540232	21.6462	LuminalA	GSE21653
214	TCGA.AC.A5XS.01	26.5611	Positive	Positive	Negative	Luminal	BRCA	936	GSM540233	20.1927	LuminalA	GSE21653
215	TCGA.AC.A5XU.01	34.589	Positive	Positive	Negative	Luminal	BRCA	937	GSM540234	22.794	LuminalA	GSE21653
216	TCGA.AC.A62Y.01	30.9134	Positive	Positive	Negative	Luminal	BRCA	938	GSM540235	19.4105	Normal	GSE21653
217	TCGA.AC.A6IW.01	30.8831	Negative	Negative	Negative	Basal	BRCA	939	GSM540236	26.0921	Basal	GSE21653
218	TCGA.AC.A6NO.01	29.8949	Positive	Positive	Negative	Luminal	BRCA	940	GSM540237	24.234	Basal	GSE21653
219	TCGA.AC.A7VC.01	34.1763	Negative	Negative	Negative	Basal	BRCA	941	GSM540238	26.0286	Basal	GSE21653
220	TCGA.AC.A8OR.01	36.8046	Positive	Positive	Negative	Luminal	BRCA	942	GSM540239	22.3352	LuminalA	GSE21653
221	TCGA.AC.A8OS.01	25.0539	Positive	Positive	Positive	HER2+	BRCA	943	GSM540240	23.7362	LuminalA	GSE21653
222	TCGA.AN.A03X.01	32.926	Positive	Positive	Positive	HER2+	BRCA	944	GSM540241	23.7333	LuminalA	GSE21653
223	TCGA.AN.A03Y.01	32.9455	Positive	Positive	Negative	Luminal	BRCA	945	GSM540242	16.9582	Normal	GSE21653
224	TCGA.AN.A041.01	34.4911	Positive	Negative	Positive	HER2+	BRCA	946	GSM540243	22.1894	LuminalA	GSE21653
225	TCGA.AN.A046.01	31.8028	Positive	Positive	Negative	Luminal	BRCA	947	GSM540244	20.6931	Normal	GSE21653
226	TCGA.AN.A049.01	32.7475	Positive	Positive	Negative	Luminal	BRCA	948	GSM540245	21.9844	LuminalB	GSE21653
227	TCGA.AN.A04A.01	33.7249	Positive	Positive	Negative	Luminal	BRCA	949	GSM540246	24.8822	LuminalA	GSE21653
228	TCGA.AN.A04C.01	30.5494	Negative	Negative	Positive	HER2+	BRCA	950	GSM540247	25.1111	LuminalA	GSE21653
229	TCGA.AN.A04D.01	33.9831	Negative	Negative	Negative	Basal	BRCA	951	GSM540248	24.5976	Basal	GSE21653
230	TCGA.AN.A0AJ.01	34.5737	Positive	Positive	Positive	HER2+	BRCA	952	GSM540249	25.1682	Basal	GSE21653
231	TCGA.AN.A0AK.01	35.2659	Positive	Negative	Positive	HER2+	BRCA	953	GSM540250	25.1115	ERBB2	GSE21653
232	TCGA.AN.A0AL.01	34.0147	Negative	Negative	Negative	Basal	BRCA	954	GSM540251	26.5834	ERBB2	GSE21653
233	TCGA.AN.A0AM.01	35.8271	Positive	Negative	Negative	Luminal	BRCA	955	GSM540252	24.8608	Normal	GSE21653
234	TCGA.AN.A0AR.01	31.7557	Negative	Negative	Negative	Basal	BRCA	956	GSM540253	27.531	LuminalB	GSE21653
235	TCGA.AN.A0AS.01	34.8601	Positive	Negative	Negative	Luminal	BRCA	957	GSM540254	25.6144	Basal	GSE21653
236	TCGA.AN.A0AT.01	33.4177	Negative	Negative	Negative	Basal	BRCA	958	GSM540255	23.9948	Basal	GSE21653
237	TCGA.AN.A0FD.01	36.4662	Positive	Positive	Positive	HER2+	BRCA	959	GSM540256	24.123	Basal	GSE21653
238	TCGA.AN.A0FF.01	29.9875	Positive	Positive	Negative	Luminal	BRCA	960	GSM540257	25.6811	ERBB2	GSE21653
239	TCGA.AN.A0FJ.01	34.2876	Positive	Negative	Positive	HER2+	BRCA	961	GSM540258	24.7267	LuminalA	GSE21653
240	TCGA.AN.A0FK.01	32.1444	Positive	Positive	Positive	HER2+	BRCA	962	GSM540259	22.0262	Normal	GSE21653
241	TCGA.AN.A0FL.01	34.4109	Negative	Negative	Positive	HER2+	BRCA	963	GSM540260	24.8787	Basal	GSE21653
242	TCGA.AN.A0FN.01	29.8986	Positive	Positive	Positive	HER2+	BRCA	964	GSM540261	27.7101	Basal	GSE21653
243	TCGA.AN.A0FS.01	25.7961	Positive	Negative	Positive	HER2+	BRCA	965	GSM540262	27.1502	LuminalA	GSE21653
244	TCGA.AN.A0FT.01	30.9921	Positive	Positive	Positive	HER2+	BRCA	966	GSM540263	21.042	Normal	GSE21653
245	TCGA.AN.A0FV.01	35.9298	Negative	Negative	Positive	HER2+	BRCA	967	GSM540264	26.7305	Basal	GSE21653
246	TCGA.AN.A0FW.01	27.7173	Positive	<NA>	Negative	Luminal	BRCA	968	GSM540265	25.1221	ERBB2	GSE21653
247	TCGA.AN.A0FX.01	30.7558	Negative	Negative	Positive	HER2+	BRCA	969	GSM540266	25.2746	LuminalB	GSE21653
248	TCGA.AN.A0FY.01	33.3865	Positive	Positive	Negative	Luminal	BRCA	970	GSM540267	24.7207	Basal	GSE21653
249	TCGA.AN.A0FZ.01	33.4432	Positive	Negative	Positive	HER2+	BRCA	971	GSM540268	26.8021	ERBB2	GSE21653
250	TCGA.AN.A0G0.01	34.18	Negative	Negative	Negative	Basal	BRCA	972	GSM540269	23.9487	LuminalB	GSE21653
251	TCGA.AN.A0XL.01	24.5864	Positive	Positive	Negative	Luminal	BRCA	973	GSM540270	23.9473	LuminalB	GSE21653
252	TCGA.AN.A0XN.01	34.9441	Negative	Positive	Negative	Luminal	BRCA	974	GSM540271	23.9902	Basal	GSE21653
253	TCGA.AN.A0XO.01	34.4929	Positive	Negative	Negative	Luminal	BRCA	975	GSM540272	21.4067	ERBB2	GSE21653
254	TCGA.AN.A0XP.01	36.1515	Positive	Positive	Positive	HER2+	BRCA	976	GSM540273	26.8075	Basal	GSE21653
255	TCGA.AN.A0XR.01	36.6134	Positive	Negative	Negative	Luminal	BRCA	977	GSM540274	24.1194	ERBB2	GSE21653
256	TCGA.AN.A0XS.01	31.0439	Negative	Positive	Negative	Luminal	BRCA	978	GSM540275	25.2725	LuminalA	GSE21653
257	TCGA.AN.A0XT.01	29.4342	Positive	Negative	Negative	Luminal	BRCA	979	GSM540276	26.999	Basal	GSE21653
258	TCGA.AN.A0XU.01	36.0151	Negative	Negative	Negative	Basal	BRCA	980	GSM540277	24.3414	LuminalB	GSE21653
259	TCGA.AN.A0XV.01	28.2588	Positive	Positive	Positive	HER2+	BRCA	981	GSM540278	26.8014	LuminalB	GSE21653
260	TCGA.AN.A0XW.01	35.1958	Positive	Positive	Positive	HER2+	BRCA	982	GSM540279	24.3441	LuminalA	GSE21653
261	TCGA.AO.A03L.01	31.8259	Positive	Positive	Positive	HER2+	BRCA	983	GSM540280	26.6822	LuminalA	GSE21653
262	TCGA.AO.A03M.01	30.9873	Positive	Positive	Negative	Luminal	BRCA	984	GSM540281	22.9742	Basal	GSE21653
263	TCGA.AO.A03N.01	34.5147	Positive	Positive	Negative	Luminal	BRCA	985	GSM540282	25.6381	Basal	GSE21653
264	TCGA.AO.A03O.01	31.4749	Positive	Positive	Negative	Luminal	BRCA	986	GSM540283	26.1236	ERBB2	GSE21653
265	TCGA.AO.A03P.01	35.3138	Positive	Positive	Negative	Luminal	BRCA	987	GSM540284	25.0424	LuminalB	GSE21653
266	TCGA.AO.A03R.01	26.6479	Positive	Positive	Negative	Luminal	BRCA	988	GSM540285	24.953	Basal	GSE21653
267	TCGA.AO.A03T.01	26.6373	Positive	Positive	Negative	Luminal	BRCA	989	GSM540286	23.0439	LuminalA	GSE21653
268	TCGA.AO.A03U.01	30.9263	Negative	Negative	Negative	Basal	BRCA	990	GSM540287	23.2794	LuminalA	GSE21653
269	TCGA.AO.A03V.01	29.0232	Positive	Positive	Negative	Luminal	BRCA	991	GSM540288	25.7663	Basal	GSE21653
270	TCGA.AO.A0J4.01	32.3603	Negative	Negative	Negative	Basal	BRCA	992	GSM540289	23.4938	ERBB2	GSE21653
271	TCGA.AO.A0J6.01	36.6022	Negative	Negative	Negative	Basal	BRCA	993	GSM540290	21.7204	Normal	GSE21653
272	TCGA.AO.A0J7.01	35.9711	Positive	Positive	Negative	Luminal	BRCA	994	GSM540291	21.6926	Basal	GSE21653
273	TCGA.AO.A0J8.01	33.1139	Positive	Positive	Negative	Luminal	BRCA	995	GSM540292	22.8873	Basal	GSE21653
274	TCGA.AO.A0JA.01	31.2368	Positive	Positive	Negative	Luminal	BRCA	996	GSM540293	15.7141	Normal	GSE21653
275	TCGA.AO.A0JB.01	27.119	Positive	Positive	Negative	Luminal	BRCA	997	GSM540294	25.8119	Basal	GSE21653
276	TCGA.AO.A0JC.01	26.7343	Positive	Positive	Negative	Luminal	BRCA	998	GSM540295	25.5859	LuminalB	GSE21653
277	TCGA.AO.A0JD.01	32.4615	Positive	Positive	Negative	Luminal	BRCA	999	GSM540296	23.6963	LuminalA	GSE21653
278	TCGA.AO.A0JE.01	33.9277	Negative	Negative	Positive	HER2+	BRCA	1000	GSM540297	26.1766	ERBB2	GSE21653
279	TCGA.AO.A0JF.01	28.6442	Positive	Positive	Negative	Luminal	BRCA	1001	GSM540298	26.1635	LuminalB	GSE21653
280	TCGA.AO.A0JG.01	27.4408	Positive	Positive	Negative	Luminal	BRCA	1002	GSM540299	23.1127	LuminalB	GSE21653
281	TCGA.AO.A0JI.01	27.3174	Positive	Negative	Negative	Luminal	BRCA	1003	GSM540300	20.4094	Normal	GSE21653
282	TCGA.AO.A0JJ.01	25.8459	Positive	Positive	Negative	Luminal	BRCA	1004	GSM540301	22.1946	Normal	GSE21653
283	TCGA.AO.A0JL.01	31.1793	Negative	Negative	Negative	Basal	BRCA	1005	GSM540302	26.5679	Basal	GSE21653
284	TCGA.AO.A0JM.01	32.8464	Positive	Positive	Positive	HER2+	BRCA	1006	GSM540303	22.9596	LuminalB	GSE21653
285	TCGA.AO.A124.01	32.9266	Negative	Negative	Negative	Basal	BRCA	1007	GSM540304	25.5403	Basal	GSE21653
286	TCGA.AO.A125.01	30.4017	Positive	Positive	Negative	Luminal	BRCA	1008	GSM540305	20.7012	LuminalA	GSE21653
287	TCGA.AO.A126.01	32.988	Positive	Positive	Negative	Luminal	BRCA	1009	GSM540306	26.253	LuminalB	GSE21653
288	TCGA.AO.A128.01	31.713	Negative	Negative	Negative	Basal	BRCA	1010	GSM540308	19.4247	Normal	GSE21653
289	TCGA.AO.A129.01	32.5045	Negative	Negative	Negative	Basal	BRCA	1011	GSM540309	23.8143	ERBB2	GSE21653
290	TCGA.AO.A12A.01	26.2129	Positive	Positive	Negative	Luminal	BRCA	1012	GSM540310	24.186	Basal	GSE21653
291	TCGA.AO.A12B.01	29.3139	Positive	Positive	Negative	Luminal	BRCA	1013	GSM540311	27.0038	LuminalB	GSE21653
292	TCGA.AO.A12C.01	31.817	Positive	Positive	Positive	HER2+	BRCA	1014	GSM540312	21.5251	Normal	GSE21653
293	TCGA.AO.A12D.01	33.8858	Negative	Negative	Positive	HER2+	BRCA	1015	GSM540313	24.4652	LuminalA	GSE21653
294	TCGA.AO.A12E.01	24.0067	Positive	Positive	Negative	Luminal	BRCA	1016	GSM540314	19.4544	Normal	GSE21653
295	TCGA.AO.A12F.01	31.4249	Negative	Negative	Negative	Basal	BRCA	1017	GSM540315	23.4006	LuminalA	GSE21653
296	TCGA.AO.A12G.01	31.417	Positive	Positive	Positive	HER2+	BRCA	1018	GSM540316	23.9894	LuminalB	GSE21653
297	TCGA.AO.A12H.01	34.9034	Positive	Positive	Negative	Luminal	BRCA	1019	GSM540317	23.5309	LuminalA	GSE21653
298	TCGA.AO.A1KO.01	20.7386	Positive	Positive	Negative	Luminal	BRCA	1020	GSM540318	26.0774	LuminalA	GSE21653
299	TCGA.AO.A1KP.01	33.1241	Positive	Positive	Negative	Luminal	BRCA	1021	GSM540319	19.1065	Normal	GSE21653
300	TCGA.AO.A1KQ.01	33.1427	Positive	Positive	Negative	Luminal	BRCA	1022	GSM540320	24.0789	LuminalB	GSE21653
301	TCGA.AO.A1KR.01	30.4578	Negative	Negative	Negative	Basal	BRCA	1023	GSM540321	24.7953	LuminalA	GSE21653
302	TCGA.AQ.A04J.01	29.0731	Negative	Negative	Negative	Basal	BRCA	1024	GSM540322	22.1325	LuminalA	GSE21653
303	TCGA.AQ.A04L.01	35.0198	Positive	Negative	Positive	HER2+	BRCA	1025	GSM540323	23.7183	ERBB2	GSE21653
304	TCGA.AQ.A0Y5.01	35.3005	Positive	Positive	Positive	HER2+	BRCA	1026	GSM540324	26.0869	LuminalA	GSE21653
305	TCGA.AQ.A1H3.01	29.0588	Positive	Positive	Negative	Luminal	BRCA	1027	GSM540325	26.2265	Basal	GSE21653
306	TCGA.AQ.A54O.01	32.8366	Positive	Positive	Negative	Luminal	BRCA	1028	GSM540326	21.5048	LuminalB	GSE21653
307	TCGA.AQ.A7U7.01	30.3232	Positive	Positive	Negative	Luminal	BRCA	1029	GSM540327	23.1286	ERBB2	GSE21653
308	TCGA.AR.A0TP.01	30.2505	Positive	Negative	Negative	Luminal	BRCA	1030	GSM540328	21.8714	LuminalA	GSE21653
309	TCGA.AR.A0TS.01	28.8252	Negative	Negative	Negative	Basal	BRCA	1031	GSM540329	22.2915	LuminalA	GSE21653
310	TCGA.AR.A0TT.01	31.4404	Positive	Negative	Negative	Luminal	BRCA	1032	GSM540330	22.2479	LuminalA	GSE21653
311	TCGA.AR.A0TU.01	32.6689	Negative	Negative	Negative	Basal	BRCA	1033	GSM540331	23.0043	Basal	GSE21653
312	TCGA.AR.A0TX.01	29.6306	Positive	Positive	Positive	HER2+	BRCA	1034	GSM540332	23.1246	LuminalB	GSE21653
313	TCGA.AR.A0TY.01	32.0292	Positive	Negative	Negative	Luminal	BRCA	1035	GSM540333	24.748	LuminalB	GSE21653
314	TCGA.AR.A0U2.01	34.2071	Positive	Positive	Negative	Luminal	BRCA	1036	GSM540334	25.5371	LuminalA	GSE21653
315	TCGA.AR.A0U3.01	32.4669	Positive	Positive	Negative	Luminal	BRCA	1037	GSM540335	23.0883	LuminalA	GSE21653
316	TCGA.AR.A0U4.01	34.2549	Negative	Negative	Negative	Basal	BRCA	1038	GSM540336	23.2454	LuminalB	GSE21653
317	TCGA.AR.A1AH.01	32.9167	Positive	Negative	Negative	Luminal	BRCA	1039	GSM540337	22.9743	LuminalA	GSE21653
318	TCGA.AR.A1AJ.01	28.1905	Positive	Negative	Negative	Luminal	BRCA	1040	GSM540338	19.0738	LuminalA	GSE21653
319	TCGA.AR.A1AK.01	26.9365	Positive	Positive	Negative	Luminal	BRCA	1041	GSM540339	22.8266	ERBB2	GSE21653
320	TCGA.AR.A1AL.01	25.7839	Positive	Positive	Negative	Luminal	BRCA	1042	GSM540340	22.3764	LuminalA	GSE21653
321	TCGA.AR.A1AN.01	27.6336	Positive	Positive	Negative	Luminal	BRCA	1043	GSM540341	24.9745	LuminalB	GSE21653
322	TCGA.AR.A1AO.01	27.7442	Positive	Negative	Negative	Luminal	BRCA	1044	GSM540342	26.4372	LuminalB	GSE21653
323	TCGA.AR.A1AR.01	29.0364	Negative	Negative	Negative	Basal	BRCA	1045	GSM540343	22.742	LuminalB	GSE21653
324	TCGA.AR.A1AS.01	36.755	Positive	Positive	Negative	Luminal	BRCA	1046	GSM540344	21.8321	LuminalA	GSE21653
325	TCGA.AR.A1AT.01	32.2251	Positive	Positive	Positive	HER2+	BRCA	1047	GSM540345	26.714	Basal	GSE21653
326	TCGA.AR.A1AV.01	33.6063	Positive	Positive	Negative	Luminal	BRCA	1048	GSM540346	24.7717	ERBB2	GSE21653
327	TCGA.AR.A1AX.01	28.5555	Positive	Positive	Positive	HER2+	BRCA	1049	GSM540347	27.053	LuminalA	GSE21653
328	TCGA.AR.A1AY.01	33.2084	Negative	Negative	Negative	Basal	BRCA	1050	GSM540348	24.5902	Basal	GSE21653
329	TCGA.AR.A24H.01	31.8676	Positive	Positive	Negative	Luminal	BRCA	1051	GSM540349	24.2771	LuminalA	GSE21653
330	TCGA.AR.A24M.01	33.5904	Positive	Positive	Negative	Luminal	BRCA	1052	GSM540350	24.2315	LuminalA	GSE21653
331	TCGA.AR.A24O.01	26.9681	Positive	Positive	Negative	Luminal	BRCA	1053	GSM540351	26.5085	Basal	GSE21653
332	TCGA.AR.A24Q.01	31.8606	Positive	Negative	Negative	Luminal	BRCA	1054	GSM540352	23.3572	Basal	GSE21653
333	TCGA.AR.A24R.01	30.5662	Positive	Positive	Negative	Luminal	BRCA	1055	GSM540353	25.8131	Basal	GSE21653
334	TCGA.AR.A24S.01	31.4504	Positive	Positive	Negative	Luminal	BRCA	1056	GSM540354	27.4825	ERBB2	GSE21653
335	TCGA.AR.A24U.01	30.0106	Negative	Negative	Positive	HER2+	BRCA	1057	GSM540355	23.6165	Basal	GSE21653
336	TCGA.AR.A24V.01	35.2787	Positive	Positive	Negative	Luminal	BRCA	1058	GSM540356	24.8396	Basal	GSE21653
337	TCGA.AR.A24W.01	24.0132	Positive	Positive	Negative	Luminal	BRCA	1059	GSM540357	25.6999	Basal	GSE21653
338	TCGA.AR.A24Z.01	33.3438	Positive	Positive	Negative	Luminal	BRCA	1060	GSM540358	25.3031	ERBB2	GSE21653
339	TCGA.AR.A252.01	24.9422	Positive	Positive	Negative	Luminal	BRCA	1061	GSM540359	24.3628	Basal	GSE21653
340	TCGA.AR.A254.01	33.0429	Positive	Positive	Positive	HER2+	BRCA	1062	GSM540360	24.5673	Basal	GSE21653
341	TCGA.AR.A255.01	28.8495	Positive	Positive	Positive	HER2+	BRCA	1063	GSM540361	21.1705	Basal	GSE21653
342	TCGA.AR.A256.01	33.0703	Negative	Negative	Negative	Basal	BRCA	1064	GSM540362	22.4712	Basal	GSE21653
343	TCGA.AR.A2LJ.01	28.1232	Positive	Positive	Positive	HER2+	BRCA	1065	GSM540363	24.3446	LuminalA	GSE21653
344	TCGA.AR.A2LN.01	25.8502	Positive	Positive	Negative	Luminal	BRCA	1066	GSM540364	22.7602	Basal	GSE21653
345	TCGA.AR.A2LQ.01	25.0621	Positive	Positive	Negative	Luminal	BRCA	1067	GSM540365	19.6575	Basal	GSE21653
346	TCGA.AR.A2LR.01	27.9989	Negative	Negative	Negative	Basal	BRCA	1068	GSM540366	25.6911	Basal	GSE21653
347	TCGA.AR.A5QN.01	26.9669	Positive	Positive	Positive	HER2+	BRCA	1069	GSM540367	21.9743	Normal	GSE21653
348	TCGA.AR.A5QQ.01	34.5167	Negative	Negative	Negative	Basal	BRCA	1070	GSM540368	22.4965	Basal	GSE21653
349	TCGA.B6.A1KC.01	31.6621	Positive	Negative	Negative	Luminal	BRCA	1071	GSM540369	26.7352	Basal	GSE21653
350	TCGA.B6.A3ZX.01	29.6811	Negative	Negative	Negative	Basal	BRCA	1072	GSM540370	25.5172	ERBB2	GSE21653
351	TCGA.B6.A400.01	32.2702	Negative	Negative	Negative	Basal	BRCA	1073	GSM540371	23.0751	Basal	GSE21653
352	TCGA.B6.A401.01	30.9084	Positive	Positive	Negative	Luminal	BRCA	1074	GSM540372	26.8851	Basal	GSE21653
353	TCGA.B6.A402.01	34.9152	Negative	Negative	Negative	Basal	BRCA	1075	GSM540373	22.6893	Basal	GSE21653
354	TCGA.B6.A40B.01	31.9973	Positive	Positive	Negative	Luminal	BRCA	1076	GSM491175	21.2361	HER2+	GSE19615
355	TCGA.B6.A40C.01	32.0463	Positive	Positive	Negative	Luminal	BRCA	1077	GSM491176	24.9701	Basal	GSE19615
356	TCGA.BH.A0AU.01	30.8296	Positive	Positive	Positive	HER2+	BRCA	1078	GSM491177	25.3393	Basal	GSE19615
357	TCGA.BH.A0AW.01	32.3236	Positive	Negative	Positive	HER2+	BRCA	1079	GSM491178	25.7458	HER2+	GSE19615
358	TCGA.BH.A0AY.01	28.7441	Positive	Positive	Negative	Luminal	BRCA	1080	GSM491179	23.6843	Basal	GSE19615
359	TCGA.BH.A0AZ.01	29.618	Positive	Positive	Negative	Luminal	BRCA	1081	GSM491180	25.2533	HER2+	GSE19615
360	TCGA.BH.A0B0.01	29.1731	Positive	Positive	Negative	Luminal	BRCA	1082	GSM491181	21.3851	Basal	GSE19615
361	TCGA.BH.A0B1.01	30.306	Positive	Positive	Negative	Luminal	BRCA	1083	GSM491182	24.7686	HER2+	GSE19615
362	TCGA.BH.A0B3.01	34.2645	Negative	Negative	Negative	Basal	BRCA	1084	GSM491183	26.1936	HER2+	GSE19615
363	TCGA.BH.A0B5.01	30.9919	Positive	Positive	Negative	Luminal	BRCA	1085	GSM491184	23.7978	Basal	GSE19615
364	TCGA.BH.A0B6.01	29.8223	Positive	Positive	Positive	HER2+	BRCA	1086	GSM491185	22.3461	Basal	GSE19615
365	TCGA.BH.A0B7.01	28.0502	Positive	Positive	Positive	HER2+	BRCA	1087	GSM491186	22.6947	Basal	GSE19615
366	TCGA.BH.A0B9.01	30.7155	Negative	Negative	Negative	Basal	BRCA	1088	GSM491187	25.1828	Basal	GSE19615
367	TCGA.BH.A0BA.01	25.9795	Positive	Positive	Negative	Luminal	BRCA	1089	GSM491188	23.8521	Basal	GSE19615
368	TCGA.BH.A0BC.01	31.7343	Positive	Positive	Negative	Luminal	BRCA	1090	GSM491189	26.3576	Basal	GSE19615
369	TCGA.BH.A0BD.01	30.2974	Positive	Positive	Negative	Luminal	BRCA	1091	GSM491190	24.7682	Basal	GSE19615
370	TCGA.BH.A0BF.01	32.4475	Positive	Positive	Negative	Luminal	BRCA	1092	GSM491191	22.9747	Basal	GSE19615
371	TCGA.BH.A0BG.01	31.808	Negative	Negative	Negative	Basal	BRCA	1093	GSM491192	26.7902	HER2+	GSE19615
372	TCGA.BH.A0BJ.01	29.964	Positive	Positive	Negative	Luminal	BRCA	1094	GSM491193	26.6539	Basal	GSE19615
373	TCGA.BH.A0BL.01	31.2475	Negative	Negative	Negative	Basal	BRCA	1095	GSM491194	23.1716	Basal	GSE19615
374	TCGA.BH.A0BM.01	26.31	Positive	Negative	Negative	Luminal	BRCA	1096	GSM491195	23.6505	Basal	GSE19615
375	TCGA.BH.A0BO.01	24.9904	Positive	Positive	Negative	Luminal	BRCA	1097	GSM491196	22.0777	Basal	GSE19615
376	TCGA.BH.A0BP.01	26.9488	Positive	Positive	Negative	Luminal	BRCA	1098	GSM491197	26.5192	Basal	GSE19615
377	TCGA.BH.A0BQ.01	28.9996	Positive	Positive	Positive	HER2+	BRCA	1099	GSM491198	24.5727	Basal	GSE19615
378	TCGA.BH.A0BR.01	32.5613	Positive	Positive	Negative	Luminal	BRCA	1100	GSM491199	23.5466	Basal	GSE19615
379	TCGA.BH.A0BT.01	32.4389	Positive	Positive	Negative	Luminal	BRCA	1101	GSM491200	26.0552	HER2+	GSE19615
380	TCGA.BH.A0BV.01	33.6103	Positive	Positive	Negative	Luminal	BRCA	1102	GSM491201	26.2663	Basal	GSE19615
381	TCGA.BH.A0BZ.01	34.5164	Positive	Positive	Negative	Luminal	BRCA	1103	GSM491202	25.4099	Basal	GSE19615
382	TCGA.BH.A0C1.01	31.5237	Positive	Positive	Negative	Luminal	BRCA	1104	GSM491203	26.1611	HER2+	GSE19615
383	TCGA.BH.A0C3.01	24.587	Positive	Negative	Negative	Luminal	BRCA	1105	GSM491204	19.9272	Luminal	GSE19615
384	TCGA.BH.A0DD.01	35.8625	Positive	Positive	Positive	HER2+	BRCA	1106	GSM491205	26.5927	HER2+	GSE19615
385	TCGA.BH.A0DE.01	27.9433	Positive	Positive	Negative	Luminal	BRCA	1107	GSM491206	22.1323	HER2+	GSE19615
386	TCGA.BH.A0DG.01	29.3342	Positive	Negative	Negative	Luminal	BRCA	1108	GSM491207	20.0863	HER2+	GSE19615
387	TCGA.BH.A0DH.01	32.0495	Positive	Positive	Negative	Luminal	BRCA	1109	GSM491208	24.5821	Luminal	GSE19615
388	TCGA.BH.A0DI.01	29.569	Positive	Positive	Negative	Luminal	BRCA	1110	GSM491209	19.4525	Luminal	GSE19615
389	TCGA.BH.A0DK.01	28.4943	Positive	Positive	Negative	Luminal	BRCA	1111	GSM491210	24.7991	Luminal	GSE19615
390	TCGA.BH.A0DL.01	33.999	Positive	Negative	Negative	Luminal	BRCA	1112	GSM491211	23.8056	HER2+	GSE19615
391	TCGA.BH.A0DO.01	26.8017	Positive	Positive	Negative	Luminal	BRCA	1113	GSM491212	24.8259	HER2+	GSE19615
392	TCGA.BH.A0DP.01	29.4987	Positive	Positive	Negative	Luminal	BRCA	1114	GSM491213	24.8559	Luminal	GSE19615
393	TCGA.BH.A0DQ.01	29.4677	Positive	Positive	Negative	Luminal	BRCA	1115	GSM491214	25.9009	HER2+	GSE19615
394	TCGA.BH.A0DS.01	31.9076	Positive	Positive	Negative	Luminal	BRCA	1116	GSM491215	23.4	HER2+	GSE19615
395	TCGA.BH.A0DT.01	27.3252	Positive	Positive	Negative	Luminal	BRCA	1117	GSM491216	23.9509	Luminal	GSE19615
396	TCGA.BH.A0DV.01	26.0394	Positive	Positive	Negative	Luminal	BRCA	1118	GSM491217	23.4407	HER2+	GSE19615
397	TCGA.BH.A0DX.01	28.5498	Positive	Positive	Negative	Luminal	BRCA	1119	GSM491218	21.3011	Luminal	GSE19615
398	TCGA.BH.A0DZ.01	33.6743	Positive	Positive	Positive	HER2+	BRCA	1120	GSM491219	23.6891	Basal	GSE19615
399	TCGA.BH.A0E0.01	31.2817	Negative	Negative	Negative	Basal	BRCA	1121	GSM491220	22.7003	Luminal	GSE19615
400	TCGA.BH.A0E2.01	32.5288	Positive	Positive	Negative	Luminal	BRCA	1122	GSM491221	23.2701	Luminal	GSE19615
401	TCGA.BH.A0E7.01	33.5877	Positive	Positive	Negative	Luminal	BRCA	1123	GSM491222	23.2751	Luminal	GSE19615
402	TCGA.BH.A0E9.01	24.9761	Positive	Positive	Negative	Luminal	BRCA	1124	GSM491223	26.8227	HER2+	GSE19615
403	TCGA.BH.A0EA.01	27.7278	Positive	Positive	Negative	Luminal	BRCA	1125	GSM491224	24.268	Luminal	GSE19615
404	TCGA.BH.A0EE.01	35.5395	Negative	Negative	Positive	HER2+	BRCA	1126	GSM491225	24.5021	Luminal	GSE19615
405	TCGA.BH.A0EI.01	34.4893	Positive	Positive	Negative	Luminal	BRCA	1127	GSM491226	24.2146	HER2+	GSE19615
406	TCGA.BH.A0GY.01	31.6997	Positive	Positive	Negative	Luminal	BRCA	1128	GSM491227	23.3133	Luminal	GSE19615
407	TCGA.BH.A0H0.01	29.2857	Positive	Positive	Negative	Luminal	BRCA	1129	GSM491228	23.739	Basal	GSE19615
408	TCGA.BH.A0H6.01	31.1269	Positive	Positive	Negative	Luminal	BRCA	1130	GSM491229	24.1315	Basal	GSE19615
409	TCGA.BH.A0H7.01	33.7873	Positive	Positive	Negative	Luminal	BRCA	1131	GSM491230	23.3127	Luminal	GSE19615
410	TCGA.BH.A0HI.01	33.2079	Positive	Positive	Negative	Luminal	BRCA	1132	GSM491231	24.0918	HER2+	GSE19615
411	TCGA.BH.A0HK.01	26.0217	Positive	Negative	Negative	Luminal	BRCA	1133	GSM491232	26.075	Basal	GSE19615
412	TCGA.BH.A0HO.01	29.4248	Positive	Positive	Negative	Luminal	BRCA	1134	GSM491233	24.6713	Basal	GSE19615
413	TCGA.BH.A0HP.01	27.3138	Positive	Negative	Negative	Luminal	BRCA	1135	GSM491234	22.8338	Luminal	GSE19615
414	TCGA.BH.A0HQ.01	32.5476	Positive	Positive	Negative	Luminal	BRCA	1136	GSM491235	25.5995	HER2+	GSE19615
415	TCGA.BH.A0HU.01	32.92	Positive	Positive	Negative	Luminal	BRCA	1137	GSM491236	25.3978	Luminal	GSE19615
416	TCGA.BH.A0HX.01	32.1399	Positive	Positive	Negative	Luminal	BRCA	1138	GSM491237	23.2659	Luminal	GSE19615
417	TCGA.BH.A0HY.01	32.1971	Positive	Negative	Positive	HER2+	BRCA	1139	GSM491238	26.9872	HER2+	GSE19615
418	TCGA.BH.A0RX.01	30.9704	Negative	Negative	Negative	Basal	BRCA	1140	GSM491239	21.2334	Luminal	GSE19615
419	TCGA.BH.A0W4.01	29.7346	Positive	Positive	Negative	Luminal	BRCA	1141	GSM491240	23.0597	Luminal	GSE19615
420	TCGA.BH.A0W7.01	31.7422	Positive	Positive	Negative	Luminal	BRCA	1142	GSM491241	25.506	Basal	GSE19615
421	TCGA.BH.A0WA.01	34.8333	Negative	Negative	Negative	Basal	BRCA	1143	GSM491242	23.4735	HER2+	GSE19615
422	TCGA.BH.A18F.01	26.7078	Positive	Positive	Negative	Luminal	BRCA	1144	GSM491243	26.2573	HER2+	GSE19615
423	TCGA.BH.A18G.01	36.3731	Negative	Negative	Negative	Basal	BRCA	1145	GSM491244	26.223	Basal	GSE19615
424	TCGA.BH.A18H.01	31.0024	Positive	Positive	Positive	HER2+	BRCA	1146	GSM491245	25.0758	HER2+	GSE19615
425	TCGA.BH.A18I.01	31.7408	Positive	Positive	Positive	HER2+	BRCA	1147	GSM491246	20.8516	Luminal	GSE19615
426	TCGA.BH.A18J.01	35.7741	Positive	Positive	Negative	Luminal	BRCA	1148	GSM491247	24.8767	HER2+	GSE19615
427	TCGA.BH.A18K.01	30.4875	Positive	Positive	Negative	Luminal	BRCA	1149	GSM491248	22.759	Luminal	GSE19615
428	TCGA.BH.A18L.01	30.885	Positive	Positive	Negative	Luminal	BRCA	1150	GSM491249	26.7628	Luminal	GSE19615
429	TCGA.BH.A18M.01	28.0605	Positive	Positive	Positive	HER2+	BRCA	1151	GSM491250	22.128	Luminal	GSE19615
430	TCGA.BH.A18N.01	35.3621	Positive	Positive	Negative	Luminal	BRCA	1152	GSM491251	23.6332	Luminal	GSE19615
431	TCGA.BH.A18P.01	32.4664	Positive	Negative	Positive	HER2+	BRCA	1153	GSM491252	26.5885	Luminal	GSE19615
432	TCGA.BH.A18Q.01	27.2284	Negative	Negative	Positive	HER2+	BRCA	1154	GSM491253	25.2064	Luminal	GSE19615
433	TCGA.BH.A18R.01	30.8328	<NA>	Negative	Positive	HER2+	BRCA	1155	GSM491254	24.9003	HER2+	GSE19615
434	TCGA.BH.A18S.01	33.8842	Positive	Positive	Negative	Luminal	BRCA	1156	GSM491255	17.5394	Luminal	GSE19615
435	TCGA.BH.A18T.01	33.3456	Negative	Negative	Positive	HER2+	BRCA	1157	GSM491256	22.5537	HER2+	GSE19615
436	TCGA.BH.A18U.01	35.7431	Positive	Positive	Positive	HER2+	BRCA	1158	GSM491257	24.4866	Luminal	GSE19615
437	TCGA.BH.A18V.01	33.4207	Negative	Negative	Negative	Basal	BRCA	1159	GSM491258	19.5413	Luminal	GSE19615
438	TCGA.BH.A1EN.01	32.1841	Negative	Negative	Positive	HER2+	BRCA	1160	GSM491259	24.1576	Luminal	GSE19615
439	TCGA.BH.A1EO.01	30.7708	Positive	Positive	Negative	Luminal	BRCA	1161	GSM491260	18.8689	Luminal	GSE19615
440	TCGA.BH.A1ES.01	35.3547	Positive	Positive	Negative	Luminal	BRCA	1162	GSM491261	21.3791	Luminal	GSE19615
441	TCGA.BH.A1ET.01	28.9312	Positive	Positive	Negative	Luminal	BRCA	1163	GSM491262	24.1837	Luminal	GSE19615
442	TCGA.BH.A1EU.01	25.9237	Positive	Positive	Negative	Luminal	BRCA	1164	GSM491263	23.5182	Luminal	GSE19615
443	TCGA.BH.A1EV.01	35.5314	Positive	Positive	Positive	HER2+	BRCA	1165	GSM491264	25.2659	Luminal	GSE19615
444	TCGA.BH.A1EW.01	27.4066	Negative	Negative	Negative	Basal	BRCA	1166	GSM491265	19.897	Luminal	GSE19615
445	TCGA.BH.A1EX.01	30.7293	Positive	Positive	Positive	HER2+	BRCA	1167	GSM491266	21.9017	Luminal	GSE19615
446	TCGA.BH.A1EY.01	30.7457	Positive	Positive	Negative	Luminal	BRCA	1168	GSM491267	22.2385	Luminal	GSE19615
447	TCGA.BH.A1F2.01	28.0329	Positive	Positive	Positive	HER2+	BRCA	1169	GSM491268	25.5686	HER2+	GSE19615
448	TCGA.BH.A1F5.01	32.3421	Positive	Positive	Negative	Luminal	BRCA	1170	GSM491269	21.9193	Luminal	GSE19615
449	TCGA.BH.A1F6.01	32.1584	Negative	Negative	Negative	Basal	BRCA	1171	GSM491270	25.3834	HER2+	GSE19615
450	TCGA.BH.A1F8.01	35.5703	Positive	Positive	Positive	HER2+	BRCA	1172	GSM491271	25.9586	HER2+	GSE19615
451	TCGA.BH.A1FB.01	27.6387	Positive	Positive	Negative	Luminal	BRCA	1173	GSM491272	18.8408	Luminal	GSE19615
452	TCGA.BH.A1FC.01	33.144	Negative	Negative	Negative	Basal	BRCA	1174	GSM491273	23.5931	Luminal	GSE19615
453	TCGA.BH.A1FD.01	35.4269	Positive	Positive	Negative	Luminal	BRCA	1175	GSM491274	25.1661	Luminal	GSE19615
454	TCGA.BH.A1FG.01	32.2991	Positive	Positive	Negative	Luminal	BRCA	1176	GSM491275	22.5982	HER2+	GSE19615
455	TCGA.BH.A201.01	29.9873	Positive	Positive	Negative	Luminal	BRCA	1177	GSM491276	20.4103	Luminal	GSE19615
456	TCGA.BH.A202.01	34.9424	Positive	Positive	Positive	HER2+	BRCA	1178	GSM491277	25.7109	Luminal	GSE19615
457	TCGA.BH.A28O.01	24.0695	Positive	Positive	Negative	Luminal	BRCA	1179	GSM491278	24.6556	Luminal	GSE19615
458	TCGA.BH.A28Q.01	29.1811	Positive	Positive	Negative	Luminal	BRCA	1180	GSM491279	25.0279	HER2+	GSE19615
459	TCGA.BH.A2L8.01	29.1559	Positive	Positive	Negative	Luminal	BRCA	1181	GSM491280	26.0257	Luminal	GSE19615
460	TCGA.BH.A42T.01	30.5231	Positive	Positive	Positive	HER2+	BRCA	1182	GSM491281	25.897	Luminal	GSE19615
461	TCGA.BH.A42U.01	25.8868	Negative	Negative	Negative	Basal	BRCA	1183	GSM491282	23.952	Luminal	GSE19615
462	TCGA.BH.A42V.01	25.2745	Positive	Positive	Negative	Luminal	BRCA	1184	GSM491283	26.6919	HER2+	GSE19615
463	TCGA.BH.A5IZ.01	35.1248	Positive	Negative	Negative	Luminal	BRCA	1185	GSM491284	24.1284	Luminal	GSE19615
464	TCGA.BH.A5J0.01	31.6752	Positive	Positive	Negative	Luminal	BRCA	1186	GSM491285	23.2425	HER2+	GSE19615
465	TCGA.BH.A6R9.01	34.6061	Negative	Positive	Negative	Luminal	BRCA	1187	GSM491286	23.6277	Luminal	GSE19615
466	TCGA.BH.A8FY.01	29.655	Positive	Positive	Negative	Luminal	BRCA	1188	GSM491287	26.931	HER2+	GSE19615
467	TCGA.BH.A8G0.01	28.5197	Positive	Positive	Negative	Luminal	BRCA	1189	GSM491288	25.9971	Luminal	GSE19615
468	TCGA.BH.AB28.01	28.9199	Positive	Positive	Negative	Luminal	BRCA	1190	GSM491289	23.1215	HER2+	GSE19615
469	TCGA.C8.A12M.01	33.5873	Positive	Negative	Negative	Luminal	BRCA	1191	GSM1223653	26.313	basal-like	GSE50567
470	TCGA.C8.A12N.01	36.1071	Positive	Positive	Negative	Luminal	BRCA	1192	GSM1223654	27.0468	basal-like	GSE50567
471	TCGA.C8.A12O.01	34.197	Positive	Positive	Negative	Luminal	BRCA	1193	GSM1223655	23.1998	basal-like	GSE50567
472	TCGA.C8.A12P.01	34.6087	Negative	Negative	Positive	HER2+	BRCA	1194	GSM1223656	24.9434	basal-like	GSE50567
473	TCGA.C8.A12Q.01	32.0569	Negative	Negative	Positive	HER2+	BRCA	1195	GSM1223657	25.1185	basal-like	GSE50567
474	TCGA.C8.A12T.01	34.6594	Positive	Positive	Positive	HER2+	BRCA	1196	GSM1223658	24.5256	basal-like	GSE50567
475	TCGA.C8.A12U.01	34.0491	Positive	Positive	Negative	Luminal	BRCA	1197	GSM1223659	26.1862	basal-like	GSE50567
476	TCGA.C8.A12V.01	31.3743	Negative	Negative	Negative	Basal	BRCA	1198	GSM1223660	26.6407	basal-like	GSE50567
477	TCGA.C8.A12W.01	35.2312	Positive	Positive	Negative	Luminal	BRCA	1199	GSM1223661	24.3585	basal-like	GSE50567
478	TCGA.C8.A12X.01	32.7496	Positive	Positive	Negative	Luminal	BRCA	1200	GSM1223662	26.7034	basal-like	GSE50567
479	TCGA.C8.A12Z.01	35.9075	Negative	Negative	Positive	HER2+	BRCA	1201	GSM1223663	23.7181	basal-like	GSE50567
480	TCGA.C8.A131.01	35.8778	Negative	Negative	Negative	Basal	BRCA	1202	GSM1223664	27.1655	basal-like	GSE50567
481	TCGA.C8.A135.01	29.4986	Negative	Negative	Positive	HER2+	BRCA	1203	GSM1223665	24.3548	luminal-like	GSE50567
482	TCGA.C8.A137.01	34.9122	Negative	Negative	Positive	HER2+	BRCA	1204	GSM1223666	25.4119	basal-like	GSE50567
483	TCGA.C8.A1HF.01	36.9383	Negative	Positive	Positive	HER2+	BRCA	1205	GSM1223667	24.5747	basal-like	GSE50567
484	TCGA.C8.A1HG.01	34.4438	Positive	Positive	Negative	Luminal	BRCA	1206	GSM1223668	26.7303	basal-like	GSE50567
485	TCGA.C8.A1HI.01	30.4687	Positive	Positive	Negative	Luminal	BRCA	1207	GSM1223669	23.894	luminal-like	GSE50567
486	TCGA.C8.A1HJ.01	28.7289	Negative	Negative	Negative	Basal	BRCA	1208	GSM1223670	26.992	luminal-like	GSE50567
487	TCGA.C8.A1HK.01	31.9337	Negative	Negative	Positive	HER2+	BRCA	1209	GSM1223671	20.3899	luminal-like	GSE50567
488	TCGA.C8.A1HM.01	34.069	Positive	Positive	Negative	Luminal	BRCA	1210	GSM1223672	23.3139	luminal-like	GSE50567
489	TCGA.C8.A1HO.01	31.4135	Positive	Positive	Negative	Luminal	BRCA	1211	GSM1223673	25.3809	luminal-like	GSE50567
490	TCGA.C8.A26V.01	35.7019	Positive	Positive	Negative	Luminal	BRCA	1212	GSM1223674	26.5744	basal-like	GSE50567
491	TCGA.C8.A26X.01	31.2737	Negative	Negative	Negative	Basal	BRCA	1213	GSM1223675	25.7232	basal-like	GSE50567
492	TCGA.C8.A26Y.01	33.138	Negative	Negative	Negative	Basal	BRCA	1214	GSM1223676	22.6055	basal-like	GSE50567
493	TCGA.C8.A26Z.01	33.368	Positive	Positive	Negative	Luminal	BRCA	1215	GSM1223677	26.2202	luminal-like	GSE50567
494	TCGA.C8.A273.01	32.5626	Positive	Positive	Negative	Luminal	BRCA	1216	GSM1223678	25.5246	luminal-like	GSE50567
495	TCGA.C8.A274.01	36.4392	Positive	Positive	Negative	Luminal	BRCA	1217	GSM1223679	20.0153	luminal-like	GSE50567
496	TCGA.C8.A278.01	33.287	Negative	Negative	Positive	HER2+	BRCA	1218	GSM1223680	25.6991	luminal-like	GSE50567
497	TCGA.C8.A27A.01	34.6256	Positive	Positive	Negative	Luminal	BRCA	1219	GSM1223681	25.625	basal-like	GSE50567
498	TCGA.C8.A27B.01	32.8718	Negative	Negative	Negative	Basal	BRCA	1220	GSM1223682	27.5244	basal-like	GSE50567
499	TCGA.C8.A3M7.01	24.8642	Negative	Negative	Negative	Basal	BRCA	1221	GSM1223683	25.1901	luminal-like	GSE50567
500	TCGA.C8.A3M8.01	30.1372	Positive	Positive	Positive	HER2+	BRCA	1222	GSM1223684	21.5201	luminal-like	GSE50567
501	TCGA.C8.A8HP.01	29.608	Negative	Negative	Positive	HER2+	BRCA	1223	GSM1223685	25.1245	luminal-like	GSE50567
502	TCGA.C8.A8HQ.01	34.0842	Positive	Positive	Negative	Luminal	BRCA	1224	GSM1223686	26.0021	basal-like	GSE50567
503	TCGA.D8.A13Y.01	33.7291	Positive	Positive	Negative	Luminal	BRCA	1225	GSM1223687	25.7531	basal-like	GSE50567
504	TCGA.D8.A13Z.01	35.4703	Negative	Negative	Negative	Basal	BRCA	1226	GSM1223688	18.6569	normal	GSE50567
505	TCGA.D8.A140.01	31.2224	Positive	Positive	Positive	HER2+	BRCA	1227	GSM1223689	17.0677	normal	GSE50567
506	TCGA.D8.A141.01	30.5392	Positive	Positive	Negative	Luminal	BRCA	1228	GSM1223690	17.0682	normal	GSE50567
507	TCGA.D8.A143.01	32.2446	Negative	Negative	Negative	Basal	BRCA	1229	GSM1223691	17.4468	normal	GSE50567
508	TCGA.D8.A146.01	30.8665	Positive	Positive	Negative	Luminal	BRCA	1230	GSM1223692	17.27	normal	GSE50567
509	TCGA.D8.A147.01	33.3769	Negative	Negative	Negative	Basal	BRCA	1231	GSM1223693	18.9502	normal	GSE50567
510	TCGA.D8.A1J8.01	37.3803	Positive	Positive	Negative	Luminal	BRCA
511	TCGA.D8.A1J9.01	35.2809	Positive	Negative	Positive	HER2+	BRCA
512	TCGA.D8.A1JA.01	36.6116	Negative	Negative	Positive	HER2+	BRCA
513	TCGA.D8.A1JC.01	31.7443	Positive	Positive	Negative	Luminal	BRCA
514	TCGA.D8.A1JD.01	34.4729	Positive	Positive	Negative	Luminal	BRCA
515	TCGA.D8.A1JE.01	36.4607	Positive	Positive	Negative	Luminal	BRCA
516	TCGA.D8.A1JF.01	32.1562	Negative	Negative	Negative	Basal	BRCA
517	TCGA.D8.A1JH.01	29.6874	Positive	Positive	Negative	Luminal	BRCA
518	TCGA.D8.A1JI.01	28.2296	Positive	Positive	Negative	Luminal	BRCA
519	TCGA.D8.A1JJ.01	35.7411	Positive	Positive	Negative	Luminal	BRCA
520	TCGA.D8.A1JK.01	38.4956	Negative	Positive	Negative	Luminal	BRCA
521	TCGA.D8.A1JL.01	32.2997	Negative	Negative	Negative	Basal	BRCA
522	TCGA.D8.A1JM.01	32.2871	Positive	Negative	Negative	Luminal	BRCA
523	TCGA.D8.A1JP.01	34.0241	Positive	Positive	Negative	Luminal	BRCA
524	TCGA.D8.A1JS.01	33.1032	Positive	Positive	Negative	Luminal	BRCA
525	TCGA.D8.A1JU.01	25.6555	Positive	Positive	Negative	Luminal	BRCA
526	TCGA.D8.A1X5.01	35.3974	Positive	Positive	Positive	HER2+	BRCA
527	TCGA.D8.A1X6.01	31.8459	Positive	Positive	Negative	Luminal	BRCA
528	TCGA.D8.A1X7.01	33.5421	Positive	Positive	Negative	Luminal	BRCA
529	TCGA.D8.A1X8.01	26.8838	Positive	<NA>	Negative	Luminal	BRCA
530	TCGA.D8.A1XB.01	33.8698	Positive	Positive	Negative	Luminal	BRCA
531	TCGA.D8.A1XC.01	35.0609	Positive	Positive	Negative	Luminal	BRCA
532	TCGA.D8.A1XD.01	34.2686	Positive	Positive	Negative	Luminal	BRCA
533	TCGA.D8.A1XF.01	32.6163	Positive	Positive	Negative	Luminal	BRCA
534	TCGA.D8.A1XG.01	34.7889	Positive	Negative	Negative	Luminal	BRCA
535	TCGA.D8.A1XJ.01	35.6189	Positive	Positive	Positive	HER2+	BRCA
536	TCGA.D8.A1XK.01	35.8103	Negative	Negative	Negative	Basal	BRCA
537	TCGA.D8.A1XM.01	29.8436	Positive	Positive	Negative	Luminal	BRCA
538	TCGA.D8.A1XO.01	33.9495	Positive	Positive	Negative	Luminal	BRCA
539	TCGA.D8.A1XQ.01	36.0833	Negative	Negative	Negative	Basal	BRCA
540	TCGA.D8.A1XR.01	32.6739	Positive	Positive	Negative	Luminal	BRCA
541	TCGA.D8.A1XS.01	35.1396	Positive	Positive	Positive	HER2+	BRCA
542	TCGA.D8.A1XT.01	34.4	Negative	Negative	Positive	HER2+	BRCA
543	TCGA.D8.A1XU.01	33.6184	Positive	Positive	Negative	Luminal	BRCA
544	TCGA.D8.A1XW.01	32.0047	Negative	Positive	Negative	Luminal	BRCA
545	TCGA.D8.A1XY.01	32.6745	Positive	Positive	Positive	HER2+	BRCA
546	TCGA.D8.A1XZ.01	35.9579	Positive	Negative	Negative	Luminal	BRCA
547	TCGA.D8.A1Y0.01	28.2743	Positive	Positive	Negative	Luminal	BRCA
548	TCGA.D8.A1Y1.01	36.0113	Positive	Positive	Negative	Luminal	BRCA
549	TCGA.D8.A27E.01	33.8342	Positive	Positive	Negative	Luminal	BRCA
550	TCGA.D8.A27F.01	33.6011	Negative	Negative	Negative	Basal	BRCA
551	TCGA.D8.A27H.01	32.5131	Negative	Negative	Negative	Basal	BRCA
552	TCGA.D8.A27I.01	26.6532	Positive	Positive	Negative	Luminal	BRCA
553	TCGA.D8.A27K.01	29.1303	Positive	Positive	Negative	Luminal	BRCA
554	TCGA.D8.A27L.01	30.4239	Positive	Positive	Negative	Luminal	BRCA
555	TCGA.D8.A27M.01	32.9171	Negative	Negative	Negative	Basal	BRCA
556	TCGA.D8.A27N.01	34.8389	Positive	Positive	Positive	HER2+	BRCA
557	TCGA.D8.A27P.01	33.0294	Positive	Positive	Negative	Luminal	BRCA
558	TCGA.D8.A27T.01	30.3659	Positive	Positive	Negative	Luminal	BRCA
559	TCGA.D8.A27V.01	28.4935	Positive	Positive	Negative	Luminal	BRCA
560	TCGA.D8.A3Z5.01	22.9343	Positive	Positive	Negative	Luminal	BRCA
561	TCGA.D8.A3Z6.01	32.3676	Positive	Positive	Negative	Luminal	BRCA
562	TCGA.D8.A4Z1.01	25.2492	Positive	Positive	Negative	Luminal	BRCA
563	TCGA.D8.A73U.01	32.2432	Positive	Positive	Negative	Luminal	BRCA
564	TCGA.D8.A73W.01	32.1371	Positive	Negative	Negative	Luminal	BRCA
565	TCGA.D8.A73X.01	34.1808	Positive	Positive	Negative	Luminal	BRCA
566	TCGA.E2.A108.01	26.3604	Positive	Positive	Negative	Luminal	BRCA
567	TCGA.E2.A10A.01	35.9557	Positive	Positive	Positive	HER2+	BRCA
568	TCGA.E2.A10C.01	31.2432	Positive	Positive	Negative	Luminal	BRCA
569	TCGA.E2.A14N.01	29.9931	Negative	Negative	Negative	Basal	BRCA
570	TCGA.E2.A14P.01	29.4088	Negative	Negative	Positive	HER2+	BRCA
571	TCGA.E2.A14Q.01	27.4384	Positive	Positive	Negative	Luminal	BRCA
572	TCGA.E2.A14R.01	35.9737	Negative	Negative	Negative	Basal	BRCA
573	TCGA.E2.A14T.01	31.5504	Positive	Positive	Negative	Luminal	BRCA
574	TCGA.E2.A14V.01	34.2152	Positive	Positive	Positive	HER2+	BRCA
575	TCGA.E2.A14X.01	29.7884	Negative	Negative	Negative	Basal	BRCA
576	TCGA.E2.A14Z.01	30.8388	Positive	Positive	Negative	Luminal	BRCA
577	TCGA.E2.A150.01	32.6601	Negative	Negative	Negative	Basal	BRCA
578	TCGA.E2.A152.01	37.3552	Positive	Negative	Positive	HER2+	BRCA
579	TCGA.E2.A153.01	34.101	Positive	Positive	Negative	Luminal	BRCA
580	TCGA.E2.A154.01	35.1835	Positive	Positive	Negative	Luminal	BRCA
581	TCGA.E2.A155.01	30.3264	Positive	Negative	Negative	Luminal	BRCA
582	TCGA.E2.A156.01	36.3237	Positive	Positive	Negative	Luminal	BRCA
583	TCGA.E2.A158.01	36.8122	Negative	Negative	Negative	Basal	BRCA
584	TCGA.E2.A15A.01	35.5128	Positive	Positive	Negative	Luminal	BRCA
585	TCGA.E2.A15F.01	31.0219	Positive	Positive	Negative	Luminal	BRCA
586	TCGA.E2.A15G.01	29.4954	Positive	Positive	Negative	Luminal	BRCA
587	TCGA.E2.A15M.01	28.4904	Positive	Positive	Negative	Luminal	BRCA
588	TCGA.E2.A15P.01	29.4529	Positive	Positive	Negative	Luminal	BRCA
589	TCGA.E2.A1B0.01	33.0476	Negative	Negative	Positive	HER2+	BRCA
590	TCGA.E2.A1B4.01	33.0099	Positive	Positive	Negative	Luminal	BRCA
591	TCGA.E2.A1B5.01	26.4366	Positive	Positive	Negative	Luminal	BRCA
592	TCGA.E2.A1BC.01	28.7731	Positive	Positive	Negative	Luminal	BRCA
593	TCGA.E2.A1IF.01	29.1639	Positive	Positive	Negative	Luminal	BRCA
594	TCGA.E2.A1IG.01	36.0058	Positive	Positive	Negative	Luminal	BRCA
595	TCGA.E2.A1II.01	30.8732	Negative	Positive	Negative	Luminal	BRCA
596	TCGA.E2.A1IK.01	30.1584	Positive	Positive	Negative	Luminal	BRCA
597	TCGA.E2.A1IL.01	29.5468	Positive	Positive	Negative	Luminal	BRCA
598	TCGA.E2.A1IN.01	36.7124	Positive	Positive	Negative	Luminal	BRCA
599	TCGA.E2.A1IU.01	30.0161	Positive	Positive	Negative	Luminal	BRCA
600	TCGA.E2.A1L6.01	27.3222	Positive	Positive	Negative	Luminal	BRCA
601	TCGA.E2.A1L7.01	30.8547	Negative	Negative	Negative	Basal	BRCA
602	TCGA.E2.A1L9.01	33.2751	Positive	Positive	Negative	Luminal	BRCA
603	TCGA.E2.A1LB.01	30.3995	Negative	Negative	Positive	HER2+	BRCA
604	TCGA.E2.A1LE.01	28.8575	Negative	Negative	Positive	HER2+	BRCA
605	TCGA.E2.A1LH.01	30.3936	Negative	Negative	Negative	Basal	BRCA
606	TCGA.E2.A1LL.01	31.3838	Negative	Negative	Negative	Basal	BRCA
607	TCGA.E2.A1LS.01	30.0621	Negative	Negative	Negative	Basal	BRCA
608	TCGA.E9.A1N4.01	30.2417	Positive	Positive	Positive	HER2+	BRCA
609	TCGA.E9.A1N5.01	30.5091	Positive	Positive	Positive	HER2+	BRCA
610	TCGA.E9.A1N6.01	32.8005	Positive	Positive	Positive	HER2+	BRCA
611	TCGA.E9.A1N9.01	29.0654	Negative	Positive	Positive	HER2+	BRCA
612	TCGA.E9.A1NA.01	35.4774	Positive	Positive	Positive	HER2+	BRCA
613	TCGA.E9.A1NC.01	33.4144	Negative	Positive	Positive	HER2+	BRCA
614	TCGA.E9.A1ND.01	34.124	Negative	Negative	Positive	HER2+	BRCA
615	TCGA.E9.A1NE.01	25.0474	Positive	Positive	Negative	Luminal	BRCA
616	TCGA.E9.A1NF.01	33.0503	Positive	Positive	Negative	Luminal	BRCA
617	TCGA.E9.A1NG.01	36.2225	Positive	Positive	Negative	Luminal	BRCA
618	TCGA.E9.A1NH.01	33.6072	Positive	Positive	Negative	Luminal	BRCA
619	TCGA.E9.A1NI.01	33.1636	Positive	Positive	Negative	Luminal	BRCA
620	TCGA.E9.A227.01	29.0438	Positive	Positive	Negative	Luminal	BRCA
621	TCGA.E9.A22A.01	34.8892	Positive	Negative	Negative	Luminal	BRCA
622	TCGA.E9.A22B.01	31.6313	Positive	Negative	Negative	Luminal	BRCA
623	TCGA.E9.A22D.01	34.2658	Positive	Positive	Positive	HER2+	BRCA
624	TCGA.E9.A22E.01	33.876	Positive	Positive	Positive	HER2+	BRCA
625	TCGA.E9.A22G.01	33.597	Negative	Negative	Positive	HER2+	BRCA
626	TCGA.E9.A22H.01	30.5809	Positive	Positive	Positive	HER2+	BRCA
627	TCGA.E9.A295.01	27.6397	Positive	Positive	Positive	HER2+	BRCA
628	TCGA.E9.A3X8.01	27.4964	Positive	Positive	Positive	HER2+	BRCA
629	TCGA.E9.A54X.01	34.6744	Positive	Positive	Negative	Luminal	BRCA
630	TCGA.E9.A54Y.01	36.6865	Positive	Positive	Negative	Luminal	BRCA
631	TCGA.E9.A5FK.01	26.3822	Positive	Positive	Negative	Luminal	BRCA
632	TCGA.E9.A5FL.01	29.3445	Negative	Negative	Negative	Basal	BRCA
633	TCGA.E9.A6HE.01	30.3242	Positive	Positive	Negative	Luminal	BRCA
634	TCGA.EW.A1IW.01	29.0704	Positive	Positive	Positive	HER2+	BRCA
635	TCGA.EW.A1IX.01	30.713	Positive	Positive	Negative	Luminal	BRCA
636	TCGA.EW.A1IY.01	32.2989	Positive	Positive	Negative	Luminal	BRCA
637	TCGA.EW.A1IZ.01	29.6165	Positive	Positive	Negative	Luminal	BRCA
638	TCGA.EW.A1J1.01	32.9968	Positive	Positive	Negative	Luminal	BRCA
639	TCGA.EW.A1J2.01	29.0841	Positive	Positive	Negative	Luminal	BRCA
640	TCGA.EW.A1J3.01	32.4678	Positive	Positive	Positive	HER2+	BRCA
641	TCGA.EW.A1J5.01	31.53	Positive	Positive	Negative	Luminal	BRCA
642	TCGA.EW.A1J6.01	29.9522	Positive	Positive	Negative	Luminal	BRCA
643	TCGA.EW.A1OV.01	27.4311	Negative	Negative	Negative	Basal	BRCA
644	TCGA.EW.A1OW.01	31.737	Negative	Negative	Negative	Basal	BRCA
645	TCGA.EW.A1OX.01	32.368	Positive	Positive	Negative	Luminal	BRCA
646	TCGA.EW.A1OY.01	34.0572	Positive	Positive	Negative	Luminal	BRCA
647	TCGA.EW.A1P0.01	34.2035	Positive	Negative	Negative	Luminal	BRCA
648	TCGA.EW.A1P3.01	29.2108	Positive	Positive	Negative	Luminal	BRCA
649	TCGA.EW.A1P4.01	34.8526	Negative	Negative	Negative	Basal	BRCA
650	TCGA.EW.A1P5.01	34.753	Positive	Positive	Negative	Luminal	BRCA
651	TCGA.EW.A1P6.01	31.7324	Positive	Positive	Negative	Luminal	BRCA
652	TCGA.EW.A1P8.01	32.7588	Negative	Negative	Negative	Basal	BRCA
653	TCGA.EW.A1PA.01	29.7806	Positive	Positive	Negative	Luminal	BRCA
654	TCGA.EW.A1PB.01	34.8757	Negative	Negative	Negative	Basal	BRCA
655	TCGA.EW.A1PC.01	34.6756	Positive	Positive	Negative	Luminal	BRCA
656	TCGA.EW.A1PE.01	32.3092	Positive	Positive	Negative	Luminal	BRCA
657	TCGA.EW.A1PF.01	29.9055	Positive	Positive	Negative	Luminal	BRCA
658	TCGA.EW.A1PH.01	29.9063	Negative	Negative	Negative	Basal	BRCA
659	TCGA.EW.A2FS.01	26.7219	Positive	Negative	Negative	Luminal	BRCA
660	TCGA.EW.A2FV.01	27.868	Positive	Positive	Negative	Luminal	BRCA
661	TCGA.EW.A2FW.01	31.9106	Positive	Positive	Negative	Luminal	BRCA
662	TCGA.EW.A3E8.01	27.8442	Positive	Negative	Negative	Luminal	BRCA
663	TCGA.EW.A3U0.01	29.3285	Negative	Negative	Negative	Basal	BRCA
664	TCGA.EW.A423.01	32.7956	Positive	Positive	Negative	Luminal	BRCA
665	TCGA.EW.A424.01	30.1466	Positive	Positive	Positive	HER2+	BRCA
666	TCGA.EW.A6S9.01	35.4859	Positive	Positive	Positive	HER2+	BRCA
667	TCGA.EW.A6SA.01	31.9781	Positive	Negative	Negative	Luminal	BRCA
668	TCGA.EW.A6SB.01	32.2912	Negative	Negative	Negative	Basal	BRCA
669	TCGA.EW.A6SC.01	29.2735	Positive	Positive	Negative	Luminal	BRCA
670	TCGA.GI.A2C8.01	31.726	Positive	Positive	Negative	Luminal	BRCA
671	TCGA.GI.A2C9.01	31.873	Negative	Negative	Negative	Basal	BRCA
672	TCGA.GM.A2DB.01	32.1441	Negative	Negative	Negative	Basal	BRCA
673	TCGA.GM.A2DF.01	30.2843	Negative	Negative	Negative	Basal	BRCA
674	TCGA.GM.A2DH.01	30.0597	Negative	Negative	Negative	Basal	BRCA
675	TCGA.GM.A2DK.01	27.8804	Positive	Negative	Negative	Luminal	BRCA
676	TCGA.GM.A2DL.01	31.6734	Positive	Positive	Negative	Luminal	BRCA
677	TCGA.GM.A2DM.01	34.8143	Positive	Positive	Negative	Luminal	BRCA
678	TCGA.GM.A2DN.01	32.4004	Positive	Positive	Negative	Luminal	BRCA
679	TCGA.GM.A2DO.01	29.8277	Positive	Positive	Negative	Luminal	BRCA
680	TCGA.GM.A3NY.01	28.9694	Positive	Positive	Negative	Luminal	BRCA
681	TCGA.GM.A3XG.01	25.1369	Positive	Positive	Negative	Luminal	BRCA
682	TCGA.GM.A3XN.01	28.2022	Positive	Positive	Negative	Luminal	BRCA
683	TCGA.GM.A5PX.01	28.6115	Positive	Positive	Negative	Luminal	BRCA
684	TCGA.HN.A2NL.01	31.599	Negative	Negative	Negative	Basal	BRCA
685	TCGA.HN.A2OB.01	25.6182	Positive	Positive	Negative	Luminal	BRCA
686	TCGA.JL.A3YW.01	34.0059	Positive	Positive	Positive	HER2+	BRCA
687	TCGA.JL.A3YX.01	29.6197	Positive	Positive	Positive	HER2+	BRCA
688	TCGA.LD.A66U.01	27.7098	Positive	Positive	Negative	Luminal	BRCA
689	TCGA.LD.A74U.01	28.3218	Positive	Negative	Negative	Luminal	BRCA
690	TCGA.LD.A7W5.01	26.6291	Positive	Positive	Negative	Luminal	BRCA
691	TCGA.LD.A7W6.01	27.561	Positive	Positive	Negative	Luminal	BRCA
692	TCGA.LD.A9QF.01	30.8627	Negative	Negative	Positive	HER2+	BRCA
693	TCGA.LL.A441.01	27.1222	Negative	Negative	Negative	Basal	BRCA
694	TCGA.LL.A5YL.01	31.1765	Positive	Negative	Positive	HER2+	BRCA
695	TCGA.LL.A5YO.01	31.3043	Negative	Negative	Negative	Basal	BRCA
696	TCGA.LL.A5YP.01	30.0432	Positive	Negative	Negative	Luminal	BRCA
697	TCGA.LL.A6FQ.01	31.6657	Positive	Positive	Negative	Luminal	BRCA
698	TCGA.LL.A73Y.01	31.0299	Negative	Negative	Negative	Basal	BRCA
699	TCGA.LL.A7SZ.01	33.1416	Positive	Positive	Negative	Luminal	BRCA
700	TCGA.LL.A7T0.01	32.745	Positive	Positive	Positive	HER2+	BRCA
701	TCGA.LL.A8F5.01	33.9888	Positive	Negative	Negative	Luminal	BRCA
702	TCGA.LL.A9Q3.01	31.6614	Positive	Positive	Positive	HER2+	BRCA
703	TCGA.MS.A51U.01	27.0581	Positive	Positive	Negative	Luminal	BRCA
704	TCGA.OK.A5Q2.01	27.2879	Positive	Positive	Negative	Luminal	BRCA
705	TCGA.OL.A6VO.01	32.5504	Negative	Negative	Negative	Basal	BRCA
706	TCGA.OL.A6VR.01	26.9623	Positive	Positive	Negative	Luminal	BRCA
707	TCGA.PE.A5DC.01	29.1711	Positive	Positive	Positive	HER2+	BRCA
708	TCGA.PE.A5DD.01	29.4465	Positive	Negative	Positive	HER2+	BRCA
709	TCGA.PE.A5DE.01	29.6398	Positive	Positive	Negative	Luminal	BRCA
710	TCGA.S3.A6ZG.01	33.0529	Positive	Positive	Negative	Luminal	BRCA
711	TCGA.S3.AA10.01	34.9979	Negative	Negative	Negative	Basal	BRCA
712	TCGA.S3.AA12.01	36.8981	Positive	Negative	Negative	Luminal	BRCA
713	TCGA.S3.AA14.01	29.1233	Positive	Positive	Positive	HER2+	BRCA
714	TCGA.S3.AA15.01	28.4225	Negative	Negative	Negative	Basal	BRCA
715	TCGA.UL.AAZ6.01	35.9435	Positive	Positive	Positive	HER2+	BRCA
716	TCGA.UU.A93S.01	33.6554	Negative	Negative	Positive	HER2+	BRCA
717	TCGA.W8.A86G.01	26.869	Positive	Positive	Negative	Luminal	BRCA
718	TCGA.WT.AB44.01	31.754	Positive	Positive	Negative	Luminal	BRCA
719	TCGA.XX.A899.01	26.8976	Positive	Positive	Negative	Luminal	BRCA
720	TCGA.XX.A89A.01	27.9877	Positive	Positive	Negative	Luminal	BRCA
721	TCGA.Z7.A8R5.01	29.4817	Positive	Positive	Negative	Luminal	BRCA
722	TCGA.Z7.A8R6.01	33.7087	Positive	Positive	Negative	Luminal	BRCA
