# Supplementary material for: Pan-cancer analysis connects tumor matrisome to immune response
Source: NPJ Precis Oncol. 2019 May 22;3:15. doi: 10.1038/s41698-019-0087-0 (PMC6531473; doi:10.1038/s41698-019-0087-0)
Supplement: Supplementary file 12 — Data file S11 [file 41698_2019_87_MOESM12_ESM.xlsx]

## Sheet: Sheet1
Patient_ID	TMI	Mutations	log10(mutations)	Group	Cancer
TCGA.2F.A9KO.01	31.7133	729	2.86273	Low-risk	Bladder
TCGA.2F.A9KP.01	28.0133	184	2.26482	Low-risk	Bladder
TCGA.2F.A9KQ.01	33.0208	91	1.95904	Low-risk	Bladder
TCGA.2F.A9KR.01	31.7334	325	2.51188	Low-risk	Bladder
TCGA.2F.A9KT.01	36.1497	467	2.66932	High-risk	Bladder
TCGA.2F.A9KW.01	30.7949	154	2.18752	Low-risk	Bladder
TCGA.4Z.AA7M.01	34.3858	711	2.85187	High-risk	Bladder
TCGA.4Z.AA7N.01	27.3565	25	1.39794	Low-risk	Bladder
TCGA.4Z.AA7O.01	35.1442	267	2.42651	High-risk	Bladder
TCGA.4Z.AA7Q.01	30.4994	317	2.50106	Low-risk	Bladder
TCGA.4Z.AA7R.01	33.2443	489	2.68931	High-risk	Bladder
TCGA.4Z.AA7S.01	29.8499	80	1.90309	Low-risk	Bladder
TCGA.4Z.AA7W.01	35.839	726	2.86094	High-risk	Bladder
TCGA.4Z.AA7Y.01	32.7125	409	2.61172	Low-risk	Bladder
TCGA.4Z.AA80.01	32.4432	548	2.73878	Low-risk	Bladder
TCGA.4Z.AA81.01	37.3541	292	2.46538	High-risk	Bladder
TCGA.4Z.AA82.01	37.3109	147	2.16732	High-risk	Bladder
TCGA.4Z.AA83.01	33.5596	120	2.07918	High-risk	Bladder
TCGA.4Z.AA84.01	35.8239	718	2.85612	High-risk	Bladder
TCGA.4Z.AA86.01	36.9753	289	2.4609	High-risk	Bladder
TCGA.4Z.AA87.01	35.4595	334	2.52375	High-risk	Bladder
TCGA.4Z.AA89.01	33.516	176	2.24551	High-risk	Bladder
TCGA.5N.A9KI.01	31.8338	233	2.36736	Low-risk	Bladder
TCGA.5N.A9KM.01	32.7106	291	2.46389	Low-risk	Bladder
TCGA.BL.A0C8.01	30.1611	210	2.32222	Low-risk	Bladder
TCGA.BL.A13I.01	32.5222	165	2.21748	Low-risk	Bladder
TCGA.BL.A13J.01	33.0976	153	2.18469	Low-risk	Bladder
TCGA.BL.A3JM.01	30.11	276	2.44091	Low-risk	Bladder
TCGA.BL.A5ZZ.01	33.2775	230	2.36173	High-risk	Bladder
TCGA.BT.A0S7.01	29.945	58	1.76343	Low-risk	Bladder
TCGA.BT.A0YX.01	36.775	932	2.96942	High-risk	Bladder
TCGA.BT.A20J.01	29.9542	653	2.81491	Low-risk	Bladder
TCGA.BT.A20N.01	37.8833	371	2.56937	High-risk	Bladder
TCGA.BT.A20O.01	31.049	240	2.38021	Low-risk	Bladder
TCGA.BT.A20P.01	32.8637	135	2.13033	Low-risk	Bladder
TCGA.BT.A20Q.01	33.851	131	2.11727	High-risk	Bladder
TCGA.BT.A20R.01	30.0926	360	2.5563	Low-risk	Bladder
TCGA.BT.A20T.01	33.0938	367	2.56467	Low-risk	Bladder
TCGA.BT.A20U.01	36.9093	121	2.08279	High-risk	Bladder
TCGA.BT.A20V.01	34.5992	138	2.13988	High-risk	Bladder
TCGA.BT.A20W.01	28.9739	121	2.08279	Low-risk	Bladder
TCGA.BT.A20X.01	37.1776	98	1.99123	High-risk	Bladder
TCGA.BT.A2LA.01	30.0325	314	2.49693	Low-risk	Bladder
TCGA.BT.A2LB.01	35.4343	855	2.93197	High-risk	Bladder
TCGA.BT.A2LD.01	30.515	139	2.14301	Low-risk	Bladder
TCGA.BT.A3PH.01	32.298	610	2.78533	Low-risk	Bladder
TCGA.BT.A3PJ.01	36.7891	701	2.84572	High-risk	Bladder
TCGA.BT.A3PK.01	34.8849	484	2.68485	High-risk	Bladder
TCGA.BT.A42C.01	31.5257	525	2.72016	Low-risk	Bladder
TCGA.BT.A42E.01	35.903	235	2.37107	High-risk	Bladder
TCGA.BT.A42F.01	36.1442	210	2.32222	High-risk	Bladder
TCGA.C4.A0EZ.01	32.1953	268	2.42813	Low-risk	Bladder
TCGA.C4.A0F0.01	36.8291	142	2.15229	High-risk	Bladder
TCGA.C4.A0F1.01	36.981	243	2.38561	High-risk	Bladder
TCGA.C4.A0F6.01	34.4567	274	2.43775	High-risk	Bladder
TCGA.C4.A0F7.01	30.7812	118	2.07188	Low-risk	Bladder
TCGA.CF.A1HR.01	29.5559	360	2.5563	Low-risk	Bladder
TCGA.CF.A1HS.01	36.1626	337	2.52763	High-risk	Bladder
TCGA.CF.A27C.01	32.8812	214	2.33041	Low-risk	Bladder
TCGA.CF.A3MF.01	32.3186	27	1.43136	Low-risk	Bladder
TCGA.CF.A3MG.01	31.8272	189	2.27646	Low-risk	Bladder
TCGA.CF.A3MH.01	32.6379	57	1.75587	Low-risk	Bladder
TCGA.CF.A3MI.01	30.5555	93	1.96848	Low-risk	Bladder
TCGA.CF.A47S.01	34.4789	62	1.79239	High-risk	Bladder
TCGA.CF.A47T.01	35.4987	47	1.6721	High-risk	Bladder
TCGA.CF.A47V.01	30.0835	259	2.4133	Low-risk	Bladder
TCGA.CF.A47W.01	32.3088	39	1.59106	Low-risk	Bladder
TCGA.CF.A47X.01	30.7657	463	2.66558	Low-risk	Bladder
TCGA.CF.A47Y.01	30.981	96	1.98227	Low-risk	Bladder
TCGA.CF.A5U8.01	33.5318	78	1.89209	High-risk	Bladder
TCGA.CF.A5UA.01	32.4385	104	2.01703	Low-risk	Bladder
TCGA.CF.A7I0.01	27.1643	71	1.85126	Low-risk	Bladder
TCGA.CF.A8HX.01	34.2448	93	1.96848	High-risk	Bladder
TCGA.CF.A8HY.01	34.4609	124	2.09342	High-risk	Bladder
TCGA.CF.A9FF.01	29.0777	185	2.26717	Low-risk	Bladder
TCGA.CF.A9FH.01	32.8375	47	1.6721	Low-risk	Bladder
TCGA.CF.A9FL.01	32.8012	79	1.89763	Low-risk	Bladder
TCGA.CF.A9FM.01	32.0736	35	1.54407	Low-risk	Bladder
TCGA.CU.A0YN.01	37.4941	224	2.35025	High-risk	Bladder
TCGA.CU.A0YO.01	28.782	132	2.12057	Low-risk	Bladder
TCGA.CU.A0YR.01	35.9093	215	2.33244	High-risk	Bladder
TCGA.CU.A3KJ.01	37.8525	321	2.50651	High-risk	Bladder
TCGA.CU.A3QU.01	32.057	157	2.1959	Low-risk	Bladder
TCGA.CU.A3YL.01	29.74	306	2.48572	Low-risk	Bladder
TCGA.CU.A5W6.01	31.6593	303	2.48144	Low-risk	Bladder
TCGA.CU.A72E.01	33.031	139	2.14301	Low-risk	Bladder
TCGA.DK.A1A3.01	28.7929	869	2.93902	Low-risk	Bladder
TCGA.DK.A1A5.01	35.7968	380	2.57978	High-risk	Bladder
TCGA.DK.A1A6.01	37.5708	369	2.56703	High-risk	Bladder
TCGA.DK.A1A7.01	29.0943	313	2.49554	Low-risk	Bladder
TCGA.DK.A1AA.01	33.7557	120	2.07918	High-risk	Bladder
TCGA.DK.A1AB.01	35.2258	276	2.44091	High-risk	Bladder
TCGA.DK.A1AC.01	32.3354	2162	3.33486	Low-risk	Bladder
TCGA.DK.A1AD.01	30.9127	338	2.52892	Low-risk	Bladder
TCGA.DK.A1AE.01	35.4843	167	2.22272	High-risk	Bladder
TCGA.DK.A1AF.01	30.4767	120	2.07918	Low-risk	Bladder
TCGA.DK.A1AG.01	32.3708	299	2.47567	Low-risk	Bladder
TCGA.DK.A2HX.01	29.2499	140	2.14613	Low-risk	Bladder
TCGA.DK.A2I1.01	33.1401	332	2.52114	Low-risk	Bladder
TCGA.DK.A2I2.01	34.6705	137	2.13672	High-risk	Bladder
TCGA.DK.A2I4.01	32.1567	1231	3.09026	Low-risk	Bladder
TCGA.DK.A2I6.01	34.9968	389	2.58995	High-risk	Bladder
TCGA.DK.A3IK.01	33.0874	268	2.42813	Low-risk	Bladder
TCGA.DK.A3IL.01	31.6175	243	2.38561	Low-risk	Bladder
TCGA.DK.A3IM.01	35.87	116	2.06446	High-risk	Bladder
TCGA.DK.A3IN.01	35.4978	527	2.72181	High-risk	Bladder
TCGA.DK.A3IQ.01	32.3506	247	2.3927	Low-risk	Bladder
TCGA.DK.A3IS.01	31.9077	479	2.68034	Low-risk	Bladder
TCGA.DK.A3IT.01	31.1748	570	2.75587	Low-risk	Bladder
TCGA.DK.A3IU.01	29.3609	541	2.7332	Low-risk	Bladder
TCGA.DK.A3IV.01	32.1748	102	2.0086	Low-risk	Bladder
TCGA.DK.A3WW.01	40.3651	2007	3.30255	High-risk	Bladder
TCGA.DK.A3WX.01	37.5334	59	1.77085	High-risk	Bladder
TCGA.DK.A3WY.01	28.7568	20	1.30103	Low-risk	Bladder
TCGA.DK.A3X1.01	36.24	1239	3.09307	High-risk	Bladder
TCGA.DK.A3X2.01	33.6765	166	2.22011	High-risk	Bladder
TCGA.DK.A6AV.01	31.9364	172	2.23553	Low-risk	Bladder
TCGA.DK.A6AW.01	31.0942	5280	3.72263	Low-risk	Bladder
TCGA.DK.A6B0.01	32.0467	35	1.54407	Low-risk	Bladder
TCGA.DK.A6B1.01	27.7355	200	2.30103	Low-risk	Bladder
TCGA.DK.A6B2.01	31.0636	278	2.44404	Low-risk	Bladder
TCGA.DK.A6B5.01	37.2227	188	2.27416	High-risk	Bladder
TCGA.DK.A6B6.01	33.3951	1412	3.14983	High-risk	Bladder
TCGA.DK.AA6L.01	37.3081	525	2.72016	High-risk	Bladder
TCGA.DK.AA6M.01	35.4348	97	1.98677	High-risk	Bladder
TCGA.DK.AA6P.01	32.3099	243	2.38561	Low-risk	Bladder
TCGA.DK.AA6Q.01	37.1517	161	2.20683	High-risk	Bladder
TCGA.DK.AA6R.01	36.7053	456	2.65896	High-risk	Bladder
TCGA.DK.AA6S.01	35.4979	799	2.90255	High-risk	Bladder
TCGA.DK.AA6T.01	28.663	114	2.0569	Low-risk	Bladder
TCGA.DK.AA6U.01	33.7615	568	2.75435	High-risk	Bladder
TCGA.DK.AA6W.01	32.6507	351	2.54531	Low-risk	Bladder
TCGA.DK.AA6X.01	31.8735	145	2.16137	Low-risk	Bladder
TCGA.DK.AA71.01	37.0752	921	2.96426	High-risk	Bladder
TCGA.DK.AA74.01	32.8518	271	2.43297	Low-risk	Bladder
TCGA.DK.AA75.01	30.9411	687	2.83696	Low-risk	Bladder
TCGA.DK.AA76.01	31.8778	324	2.51055	Low-risk	Bladder
TCGA.DK.AA77.01	34.5015	496	2.69548	High-risk	Bladder
TCGA.E5.A2PC.01	37.2401	332	2.52114	High-risk	Bladder
TCGA.E5.A4TZ.01	33.9322	617	2.79029	High-risk	Bladder
TCGA.E5.A4U1.01	32.5473	818	2.91275	Low-risk	Bladder
TCGA.E7.A3X6.01	37.2684	155	2.19033	High-risk	Bladder
TCGA.E7.A3Y1.01	29.3919	221	2.34439	Low-risk	Bladder
TCGA.E7.A4IJ.01	31.535	485	2.68574	Low-risk	Bladder
TCGA.E7.A4XJ.01	34.6984	60	1.77815	High-risk	Bladder
TCGA.E7.A519.01	31.3679	102	2.0086	Low-risk	Bladder
TCGA.E7.A541.01	30.4537	580	2.76343	Low-risk	Bladder
TCGA.E7.A5KE.01	33.6878	306	2.48572	High-risk	Bladder
TCGA.E7.A5KF.01	31.9525	289	2.4609	Low-risk	Bladder
TCGA.E7.A677.01	34.0139	322	2.50786	High-risk	Bladder
TCGA.E7.A678.01	33.5438	67	1.82607	High-risk	Bladder
TCGA.E7.A6MD.01	29.2959	627	2.79727	Low-risk	Bladder
TCGA.E7.A6ME.01	29.4825	178	2.25042	Low-risk	Bladder
TCGA.E7.A6MF.01	28.9189	62	1.79239	Low-risk	Bladder
TCGA.E7.A7DU.01	32.4552	372	2.57054	Low-risk	Bladder
TCGA.E7.A7DV.01	33.8445	401	2.60314	High-risk	Bladder
TCGA.E7.A7PW.01	32.5863	120	2.07918	Low-risk	Bladder
TCGA.E7.A7XN.01	39.7384	1247	3.09587	High-risk	Bladder
TCGA.E7.A85H.01	34.3171	597	2.77597	High-risk	Bladder
TCGA.E7.A8O7.01	32.6478	47	1.6721	Low-risk	Bladder
TCGA.E7.A8O8.01	32.8311	167	2.22272	Low-risk	Bladder
TCGA.E7.A97P.01	36.8339	284	2.45332	High-risk	Bladder
TCGA.E7.A97Q.01	32.479	91	1.95904	Low-risk	Bladder
TCGA.FD.A3B3.01	32.385	206	2.31387	Low-risk	Bladder
TCGA.FD.A3B4.01	34.6805	105	2.02119	High-risk	Bladder
TCGA.FD.A3B5.01	35.9139	196	2.29226	High-risk	Bladder
TCGA.FD.A3B6.01	35.7157	348	2.54158	High-risk	Bladder
TCGA.FD.A3B7.01	34.4545	84	1.92428	High-risk	Bladder
TCGA.FD.A3B8.01	31.3384	35	1.54407	Low-risk	Bladder
TCGA.FD.A3N5.01	35.0632	457	2.65992	High-risk	Bladder
TCGA.FD.A3N6.01	37.2821	154	2.18752	High-risk	Bladder
TCGA.FD.A3NA.01	36.7282	236	2.37291	High-risk	Bladder
TCGA.FD.A3SJ.01	29.9305	338	2.52892	Low-risk	Bladder
TCGA.FD.A3SL.01	28.8984	313	2.49554	Low-risk	Bladder
TCGA.FD.A3SM.01	32.9772	272	2.43457	Low-risk	Bladder
TCGA.FD.A3SN.01	35.7196	580	2.76343	High-risk	Bladder
TCGA.FD.A3SO.01	38.1294	508	2.70586	High-risk	Bladder
TCGA.FD.A3SP.01	34.2124	164	2.21484	High-risk	Bladder
TCGA.FD.A3SQ.01	32.5001	104	2.01703	Low-risk	Bladder
TCGA.FD.A3SR.01	29.6602	184	2.26482	Low-risk	Bladder
TCGA.FD.A3SS.01	32.3845	674	2.82866	Low-risk	Bladder
TCGA.FD.A43N.01	34.1355	251	2.39967	High-risk	Bladder
TCGA.FD.A43P.01	30.6273	561	2.74896	Low-risk	Bladder
TCGA.FD.A43S.01	27.4132	3	0.477121	Low-risk	Bladder
TCGA.FD.A43U.01	36.8788	114	2.0569	High-risk	Bladder
TCGA.FD.A43X.01	34.0352	441	2.64444	High-risk	Bladder
TCGA.FD.A43Y.01	37.7515	88	1.94448	High-risk	Bladder
TCGA.FD.A5BR.01	29.0399	123	2.08991	Low-risk	Bladder
TCGA.FD.A5BS.01	32.7297	38	1.57978	Low-risk	Bladder
TCGA.FD.A5BT.01	30.8695	181	2.25768	Low-risk	Bladder
TCGA.FD.A5BU.01	35.4179	90	1.95424	High-risk	Bladder
TCGA.FD.A5BV.01	31.7142	165	2.21748	Low-risk	Bladder
TCGA.FD.A5BX.01	35.364	484	2.68485	High-risk	Bladder
TCGA.FD.A5BY.01	35.2657	71	1.85126	High-risk	Bladder
TCGA.FD.A5BZ.01	31.7445	175	2.24304	Low-risk	Bladder
TCGA.FD.A5C0.01	29.367	181	2.25768	Low-risk	Bladder
TCGA.FD.A5C1.01	35.792	192	2.2833	High-risk	Bladder
TCGA.FD.A62N.01	34.0548	129	2.11059	High-risk	Bladder
TCGA.FD.A62O.01	34.1808	258	2.41162	High-risk	Bladder
TCGA.FD.A62P.01	32.1359	508	2.70586	Low-risk	Bladder
TCGA.FD.A62S.01	33.6977	101	2.00432	High-risk	Bladder
TCGA.FD.A6TA.01	32.6538	357	2.55267	Low-risk	Bladder
TCGA.FD.A6TB.01	26.6217	261	2.41664	Low-risk	Bladder
TCGA.FD.A6TC.01	33.279	1329	3.12352	High-risk	Bladder
TCGA.FD.A6TD.01	33.7934	189	2.27646	High-risk	Bladder
TCGA.FD.A6TE.01	33.3141	332	2.52114	High-risk	Bladder
TCGA.FD.A6TF.01	29.1754	201	2.3032	Low-risk	Bladder
TCGA.FD.A6TG.01	29.9533	513	2.71012	Low-risk	Bladder
TCGA.FD.A6TH.01	32.1119	217	2.33646	Low-risk	Bladder
TCGA.FD.A6TI.01	27.4388	168	2.22531	Low-risk	Bladder
TCGA.FD.A6TK.01	34.7281	149	2.17319	High-risk	Bladder
TCGA.FJ.A3Z7.01	29.7695	448	2.65128	Low-risk	Bladder
TCGA.FJ.A3Z9.01	33.3431	98	1.99123	High-risk	Bladder
TCGA.FJ.A3ZE.01	31.8596	581	2.76418	Low-risk	Bladder
TCGA.FJ.A3ZF.01	29.9298	358	2.55388	Low-risk	Bladder
TCGA.FJ.A871.01	33.1505	69	1.83885	Low-risk	Bladder
TCGA.FT.A3EE.01	34.046	173	2.23805	High-risk	Bladder
TCGA.FT.A61P.01	31.0285	221	2.34439	Low-risk	Bladder
TCGA.G2.A2EC.01	31.0814	243	2.38561	Low-risk	Bladder
TCGA.G2.A2EF.01	34.4956	353	2.54777	High-risk	Bladder
TCGA.G2.A2EJ.01	37.7676	428	2.63144	High-risk	Bladder
TCGA.G2.A2EK.01	29.2754	88	1.94448	Low-risk	Bladder
TCGA.G2.A2EL.01	32.6848	330	2.51851	Low-risk	Bladder
TCGA.G2.A2EO.01	35.8255	1245	3.09517	High-risk	Bladder
TCGA.G2.A2ES.01	40.1002	651	2.81358	High-risk	Bladder
TCGA.G2.A3IB.01	38.7599	126	2.10037	High-risk	Bladder
TCGA.G2.A3IE.01	34.062	500	2.69897	High-risk	Bladder
TCGA.G2.A3VY.01	29.7112	1044	3.0187	Low-risk	Bladder
TCGA.G2.AA3B.01	34.3224	960	2.98227	High-risk	Bladder
TCGA.G2.AA3C.01	32.129	336	2.52634	Low-risk	Bladder
TCGA.G2.AA3D.01	31.106	281	2.44871	Low-risk	Bladder
TCGA.G2.AA3F.01	35.8154	195	2.29003	High-risk	Bladder
TCGA.GC.A3BM.01	32.4586	176	2.24551	Low-risk	Bladder
TCGA.GC.A3I6.01	36.1964	257	2.40993	High-risk	Bladder
TCGA.GC.A3OO.01	30.6481	180	2.25527	Low-risk	Bladder
TCGA.GC.A3RB.01	32.6126	235	2.37107	Low-risk	Bladder
TCGA.GC.A3RC.01	38.2014	533	2.72673	High-risk	Bladder
TCGA.GC.A3RD.01	36.9877	122	2.08636	High-risk	Bladder
TCGA.GC.A3WC.01	30.87	215	2.33244	Low-risk	Bladder
TCGA.GC.A3YS.01	36.8467	336	2.52634	High-risk	Bladder
TCGA.GC.A4ZW.01	32.7683	892	2.95036	Low-risk	Bladder
TCGA.GC.A6I1.01	37.8052	325	2.51188	High-risk	Bladder
TCGA.GC.A6I3.01	33.0021	321	2.50651	Low-risk	Bladder
TCGA.GD.A2C5.01	32.7413	361	2.55751	Low-risk	Bladder
TCGA.GD.A3OP.01	29.3637	452	2.65514	Low-risk	Bladder
TCGA.GD.A3OQ.01	36.4248	128	2.10721	High-risk	Bladder
TCGA.GD.A3OS.01	28.99	123	2.08991	Low-risk	Bladder
TCGA.GD.A6C6.01	33.7862	388	2.58883	High-risk	Bladder
TCGA.GD.A76B.01	28.7464	240	2.38021	Low-risk	Bladder
TCGA.GU.A42P.01	30.0292	390	2.59106	Low-risk	Bladder
TCGA.GU.A42Q.01	37.9015	253	2.40312	High-risk	Bladder
TCGA.GU.A42R.01	35.0751	240	2.38021	High-risk	Bladder
TCGA.GU.A762.01	31.5408	136	2.13354	Low-risk	Bladder
TCGA.GU.A763.01	33.4194	90	1.95424	High-risk	Bladder
TCGA.GU.A764.01	33.7187	156	2.19312	High-risk	Bladder
TCGA.GU.A766.01	28.1674	263	2.41996	Low-risk	Bladder
TCGA.GU.A767.01	26.247	508	2.70586	Low-risk	Bladder
TCGA.GU.AATO.01	32.9095	421	2.62428	Low-risk	Bladder
TCGA.GU.AATP.01	35.1296	442	2.64542	High-risk	Bladder
TCGA.GU.AATQ.01	35.3262	231	2.36361	High-risk	Bladder
TCGA.GV.A3JV.01	29.1031	161	2.20683	Low-risk	Bladder
TCGA.GV.A3JW.01	32.7572	110	2.04139	Low-risk	Bladder
TCGA.GV.A3JX.01	30.0189	370	2.5682	Low-risk	Bladder
TCGA.GV.A3JZ.01	31.1829	622	2.79379	Low-risk	Bladder
TCGA.GV.A3QF.01	32.3998	185	2.26717	Low-risk	Bladder
TCGA.GV.A3QG.01	31.0862	118	2.07188	Low-risk	Bladder
TCGA.GV.A3QH.01	31.1237	223	2.3483	Low-risk	Bladder
TCGA.GV.A3QI.01	29.8873	622	2.79379	Low-risk	Bladder
TCGA.GV.A3QK.01	31.263	258	2.41162	Low-risk	Bladder
TCGA.GV.A40E.01	35.269	223	2.3483	High-risk	Bladder
TCGA.GV.A40G.01	31.2068	212	2.32634	Low-risk	Bladder
TCGA.GV.A6ZA.01	34.1671	415	2.61805	High-risk	Bladder
TCGA.H4.A2HO.01	27.5136	130	2.11394	Low-risk	Bladder
TCGA.H4.A2HQ.01	33.1866	617	2.79029	High-risk	Bladder
TCGA.HQ.A2OE.01	34.0114	208	2.31806	High-risk	Bladder
TCGA.HQ.A2OF.01	32.7449	153	2.18469	Low-risk	Bladder
TCGA.HQ.A5ND.01	31.1798	128	2.10721	Low-risk	Bladder
TCGA.HQ.A5NE.01	34.3897	494	2.69373	High-risk	Bladder
TCGA.K4.A3WS.01	31.4982	403	2.60531	Low-risk	Bladder
TCGA.K4.A3WU.01	26.4705	258	2.41162	Low-risk	Bladder
TCGA.K4.A3WV.01	34.3767	85	1.92942	High-risk	Bladder
TCGA.K4.A4AB.01	32.296	139	2.14301	Low-risk	Bladder
TCGA.K4.A4AC.01	37.1818	202	2.30535	High-risk	Bladder
TCGA.K4.A54R.01	37.7773	1286	3.10924	High-risk	Bladder
TCGA.K4.A5RH.01	30.4894	250	2.39794	Low-risk	Bladder
TCGA.K4.A5RI.01	35.6846	194	2.2878	High-risk	Bladder
TCGA.K4.A5RJ.01	29.0185	502	2.7007	Low-risk	Bladder
TCGA.K4.A6FZ.01	33.57	540	2.73239	High-risk	Bladder
TCGA.K4.A6MB.01	31.2677	480	2.68124	Low-risk	Bladder
TCGA.K4.A83P.01	28.1537	317	2.50106	Low-risk	Bladder
TCGA.K4.AAQO.01	25.6647	340	2.53148	Low-risk	Bladder
TCGA.KQ.A41N.01	34.767	344	2.53656	High-risk	Bladder
TCGA.KQ.A41O.01	32.002	339	2.5302	Low-risk	Bladder
TCGA.KQ.A41P.01	34.0229	431	2.63448	High-risk	Bladder
TCGA.KQ.A41Q.01	37.0712	214	2.33041	High-risk	Bladder
TCGA.KQ.A41R.01	31.7752	1071	3.02979	Low-risk	Bladder
TCGA.KQ.A41S.01	28.2642	298	2.47422	Low-risk	Bladder
TCGA.LC.A66R.01	34.6213	186	2.26951	High-risk	Bladder
TCGA.LT.A5Z6.01	33.316	723	2.85914	High-risk	Bladder
TCGA.LT.A8JT.01	32.7077	99	1.99564	Low-risk	Bladder
TCGA.MV.A51V.01	26.1056	2232	3.34869	Low-risk	Bladder
TCGA.PQ.A6FI.01	37.6495	211	2.32428	High-risk	Bladder
TCGA.PQ.A6FN.01	36.6351	111	2.04532	High-risk	Bladder
TCGA.R3.A69X.01	29.5804	285	2.45484	Low-risk	Bladder
TCGA.S5.A6DX.01	29.7734	922	2.96473	Low-risk	Bladder
TCGA.S5.AA26.01	32.5855	315	2.49831	Low-risk	Bladder
TCGA.SY.A9G0.01	27.2901	67	1.82607	Low-risk	Bladder
TCGA.SY.A9G5.01	35.3065	1379	3.13956	High-risk	Bladder
TCGA.UY.A78K.01	29.0163	1081	3.03383	Low-risk	Bladder
TCGA.UY.A78L.01	36.3104	285	2.45484	High-risk	Bladder
TCGA.UY.A78M.01	37.088	207	2.31597	High-risk	Bladder
TCGA.UY.A78N.01	32.3757	321	2.50651	Low-risk	Bladder
TCGA.UY.A78O.01	33.2629	247	2.3927	High-risk	Bladder
TCGA.UY.A78P.01	34.3569	377	2.57634	High-risk	Bladder
TCGA.UY.A8OB.01	34.9132	430	2.63347	High-risk	Bladder
TCGA.UY.A8OC.01	36.1017	133	2.12385	High-risk	Bladder
TCGA.UY.A8OD.01	29.5943	127	2.1038	Low-risk	Bladder
TCGA.UY.A9PA.01	33.295	220	2.34242	High-risk	Bladder
TCGA.UY.A9PB.01	36.6033	789	2.89708	High-risk	Bladder
TCGA.UY.A9PD.01	33.33	398	2.59988	High-risk	Bladder
TCGA.UY.A9PE.01	33.2161	299	2.47567	High-risk	Bladder
TCGA.UY.A9PF.01	29.3133	698	2.84386	Low-risk	Bladder
TCGA.UY.A9PH.01	33.5101	518	2.71433	High-risk	Bladder
TCGA.XF.A8HB.01	32.3374	102	2.0086	Low-risk	Bladder
TCGA.XF.A8HC.01	30.1553	219	2.34044	Low-risk	Bladder
TCGA.XF.A8HD.01	35.6087	639	2.8055	High-risk	Bladder
TCGA.XF.A8HE.01	37.7594	552	2.74194	High-risk	Bladder
TCGA.XF.A8HF.01	32.3421	205	2.31175	Low-risk	Bladder
TCGA.XF.A8HG.01	33.4872	417	2.62014	High-risk	Bladder
TCGA.XF.A8HH.01	31.8803	161	2.20683	Low-risk	Bladder
TCGA.XF.A8HI.01	31.1592	103	2.01284	Low-risk	Bladder
TCGA.XF.A9SH.01	30.2422	62	1.79239	Low-risk	Bladder
TCGA.XF.A9SI.01	26.4786	443	2.6464	Low-risk	Bladder
TCGA.XF.A9SJ.01	31.6205	376	2.57519	Low-risk	Bladder
TCGA.XF.A9SK.01	35.519	196	2.29226	High-risk	Bladder
TCGA.XF.A9SL.01	25.6704	98	1.99123	Low-risk	Bladder
TCGA.XF.A9SM.01	36.5205	317	2.50106	High-risk	Bladder
TCGA.XF.A9SP.01	26.9754	408	2.61066	Low-risk	Bladder
TCGA.XF.A9ST.01	32.2735	763	2.88252	Low-risk	Bladder
TCGA.XF.A9SU.01	30.6532	69	1.83885	Low-risk	Bladder
TCGA.XF.A9SV.01	33.3982	102	2.0086	High-risk	Bladder
TCGA.XF.A9SW.01	26.5506	87	1.93952	Low-risk	Bladder
TCGA.XF.A9SX.01	33.6098	144	2.15836	High-risk	Bladder
TCGA.XF.A9SY.01	35.2056	551	2.74115	High-risk	Bladder
TCGA.XF.A9SZ.01	34.5821	272	2.43457	High-risk	Bladder
TCGA.XF.A9T0.01	35.1231	1140	3.0569	High-risk	Bladder
TCGA.XF.A9T2.01	33.5481	125	2.09691	High-risk	Bladder
TCGA.XF.A9T3.01	28.9274	562	2.74974	Low-risk	Bladder
TCGA.XF.A9T4.01	34.0078	54	1.73239	High-risk	Bladder
TCGA.XF.A9T5.01	34.3688	928	2.96755	High-risk	Bladder
TCGA.XF.A9T6.01	36.1916	434	2.63749	High-risk	Bladder
TCGA.XF.A9T8.01	35.2038	956	2.98046	High-risk	Bladder
TCGA.XF.AAME.01	27.8249	20	1.30103	Low-risk	Bladder
TCGA.XF.AAMG.01	33.013	1310	3.11727	Low-risk	Bladder
TCGA.XF.AAMH.01	33.5482	81	1.90849	High-risk	Bladder
TCGA.XF.AAMJ.01	34.5127	50	1.69897	High-risk	Bladder
TCGA.XF.AAML.01	31.8982	694	2.84136	Low-risk	Bladder
TCGA.XF.AAMQ.01	33.1187	289	2.4609	Low-risk	Bladder
TCGA.XF.AAMR.01	25.8999	129	2.11059	Low-risk	Bladder
TCGA.XF.AAMT.01	35.3148	150	2.17609	High-risk	Bladder
TCGA.XF.AAMW.01	34.5487	48	1.68124	High-risk	Bladder
TCGA.XF.AAMX.01	33.3828	458	2.66087	High-risk	Bladder
TCGA.XF.AAMY.01	28.9532	157	2.1959	Low-risk	Bladder
TCGA.XF.AAMZ.01	30.7318	332	2.52114	Low-risk	Bladder
TCGA.XF.AAN0.01	30.1274	563	2.75051	Low-risk	Bladder
TCGA.XF.AAN1.01	33.1644	117	2.06819	Low-risk	Bladder
TCGA.XF.AAN2.01	37.5767	647	2.8109	High-risk	Bladder
TCGA.XF.AAN3.01	36.5591	215	2.33244	High-risk	Bladder
TCGA.XF.AAN4.01	25.9328	42	1.62325	Low-risk	Bladder
TCGA.XF.AAN5.01	38.2544	426	2.62941	High-risk	Bladder
TCGA.XF.AAN7.01	25.9875	192	2.2833	Low-risk	Bladder
TCGA.XF.AAN8.01	27.1418	3	0.477121	Low-risk	Bladder
TCGA.YC.A89H.01	37.338	2400	3.38021	High-risk	Bladder
TCGA.YC.A8S6.01	27.8923	135	2.13033	Low-risk	Bladder
TCGA.YC.A9TC.01	32.7914	156	2.19312	Low-risk	Bladder
TCGA.YF.AA3L.01	31.3646	423	2.62634	Low-risk	Bladder
TCGA.YF.AA3M.01	34.6536	236	2.37291	High-risk	Bladder
TCGA.ZF.A9R0.01	30.6731	275	2.43933	Low-risk	Bladder
TCGA.ZF.A9R1.01	31.3744	135	2.13033	Low-risk	Bladder
TCGA.ZF.A9R2.01	35.1966	193	2.28556	High-risk	Bladder
TCGA.ZF.A9R3.01	33.0492	118	2.07188	Low-risk	Bladder
TCGA.ZF.A9R4.01	33.9202	337	2.52763	High-risk	Bladder
TCGA.ZF.A9R5.01	32.4418	133	2.12385	Low-risk	Bladder
TCGA.ZF.A9R7.01	34.1867	968	2.98588	High-risk	Bladder
TCGA.ZF.A9R9.01	32.1911	268	2.42813	Low-risk	Bladder
TCGA.ZF.A9RC.01	33.8758	1362	3.13418	High-risk	Bladder
TCGA.ZF.A9RD.01	33.132	245	2.38917	Low-risk	Bladder
TCGA.ZF.A9RE.01	35.3206	82	1.91381	High-risk	Bladder
TCGA.ZF.A9RF.01	31.762	330	2.51851	Low-risk	Bladder
TCGA.ZF.A9RL.01	33.2335	439	2.64246	High-risk	Bladder
TCGA.ZF.A9RM.01	32.0907	113	2.05308	Low-risk	Bladder
TCGA.ZF.A9RN.01	32.7406	272	2.43457	Low-risk	Bladder
TCGA.ZF.AA4N.01	34.3772	220	2.34242	High-risk	Bladder
TCGA.ZF.AA4R.01	37.0596	84	1.92428	High-risk	Bladder
TCGA.ZF.AA4T.01	32.3369	131	2.11727	Low-risk	Bladder
TCGA.ZF.AA4U.01	34.5234	88	1.94448	High-risk	Bladder
TCGA.ZF.AA4V.01	36.2923	966	2.98498	High-risk	Bladder
TCGA.ZF.AA4W.01	36.9366	701	2.84572	High-risk	Bladder
TCGA.ZF.AA4X.01	30.357	847	2.92788	Low-risk	Bladder
TCGA.ZF.AA51.01	34.1131	912	2.95999	High-risk	Bladder
TCGA.ZF.AA52.01	33.302	162	2.20952	High-risk	Bladder
TCGA.ZF.AA53.01	35.5525	236	2.37291	High-risk	Bladder
TCGA.ZF.AA54.01	32.1667	253	2.40312	Low-risk	Bladder
TCGA.ZF.AA56.01	35.7864	136	2.13354	High-risk	Bladder
TCGA.ZF.AA58.01	34.2185	298	2.47422	High-risk	Bladder
TCGA.ZF.AA5H.01	35.1918	90	1.95424	High-risk	Bladder
TCGA.ZF.AA5N.01	35.76	70	1.8451	High-risk	Bladder
TCGA.ZF.AA5P.01	26.2623	57	1.75587	Low-risk	Bladder
TCGA.3C.AAAU.01	31.9342	62	1.79239	Low-risk	Breast
TCGA.3C.AALI.01	32.4845	859	2.93399	Low-risk	Breast
TCGA.3C.AALJ.01	31.0371	83	1.91908	Low-risk	Breast
TCGA.3C.AALK.01	31.3274	77	1.88649	Low-risk	Breast
TCGA.4H.AAAK.01	32.3389	37	1.5682	Low-risk	Breast
TCGA.5L.AAT0.01	32.0738	281	2.44871	Low-risk	Breast
TCGA.5L.AAT1.01	31.1388	2114	3.3251	Low-risk	Breast
TCGA.5T.A9QA.01	36.1515	87	1.93952	High-risk	Breast
TCGA.A1.A0SB.01	26.0402	0	NA	Low-risk	Breast
TCGA.A1.A0SD.01	29.4941	44	1.64345	Low-risk	Breast
TCGA.A1.A0SE.01	29.5958	36	1.5563	Low-risk	Breast
TCGA.A1.A0SF.01	27.4938	59	1.77085	Low-risk	Breast
TCGA.A1.A0SG.01	31.0901	37	1.5682	Low-risk	Breast
TCGA.A1.A0SH.01	32.6558	145	2.16137	Low-risk	Breast
TCGA.A1.A0SI.01	32.1383	273	2.43616	Low-risk	Breast
TCGA.A1.A0SJ.01	28.3439	40	1.60206	Low-risk	Breast
TCGA.A1.A0SK.01	33.2932	98	1.99123	Low-risk	Breast
TCGA.A1.A0SM.01	35.9962	73	1.86332	High-risk	Breast
TCGA.A1.A0SN.01	33.7569	96	1.98227	Low-risk	Breast
TCGA.A1.A0SO.01	31.431	439	2.64246	Low-risk	Breast
TCGA.A1.A0SP.01	33.3469	75	1.87506	Low-risk	Breast
TCGA.A1.A0SQ.01	29.4186	45	1.65321	Low-risk	Breast
TCGA.A2.A04N.01	32.1514	63	1.79934	Low-risk	Breast
TCGA.A2.A04P.01	30.5537	204	2.30963	Low-risk	Breast
TCGA.A2.A04Q.01	32.2436	77	1.88649	Low-risk	Breast
TCGA.A2.A04R.01	31.8089	118	2.07188	Low-risk	Breast
TCGA.A2.A04T.01	32.1417	138	2.13988	Low-risk	Breast
TCGA.A2.A04U.01	33.8606	75	1.87506	Low-risk	Breast
TCGA.A2.A04V.01	31.7014	54	1.73239	Low-risk	Breast
TCGA.A2.A04W.01	34.3524	197	2.29447	Low-risk	Breast
TCGA.A2.A04X.01	31.7797	58	1.76343	Low-risk	Breast
TCGA.A2.A04Y.01	29.221	71	1.85126	Low-risk	Breast
TCGA.A2.A0CK.01	26.294	38	1.57978	Low-risk	Breast
TCGA.A2.A0CL.01	26.387	178	2.25042	Low-risk	Breast
TCGA.A2.A0CM.01	32.7684	104	2.01703	Low-risk	Breast
TCGA.A2.A0CO.01	24.1852	0	NA	Low-risk	Breast
TCGA.A2.A0CP.01	29.3367	176	2.24551	Low-risk	Breast
TCGA.A2.A0CQ.01	31.5012	74	1.86923	Low-risk	Breast
TCGA.A2.A0CR.01	26.37	222	2.34635	Low-risk	Breast
TCGA.A2.A0CS.01	35.567	61	1.78533	High-risk	Breast
TCGA.A2.A0CT.01	33.689	151	2.17898	Low-risk	Breast
TCGA.A2.A0CU.01	27.0479	75	1.87506	Low-risk	Breast
TCGA.A2.A0CV.01	28.1675	26	1.41497	Low-risk	Breast
TCGA.A2.A0CW.01	33.5303	90	1.95424	Low-risk	Breast
TCGA.A2.A0CX.01	35.4719	408	2.61066	High-risk	Breast
TCGA.A2.A0CY.01	36.2696	0	NA	High-risk	Breast
TCGA.A2.A0CZ.01	28.0546	0	NA	Low-risk	Breast
TCGA.A2.A0D0.01	34.9532	117	2.06819	Low-risk	Breast
TCGA.A2.A0D1.01	35.135	130	2.11394	Low-risk	Breast
TCGA.A2.A0D2.01	32.8175	134	2.1271	Low-risk	Breast
TCGA.A2.A0D3.01	27.8475	40	1.60206	Low-risk	Breast
TCGA.A2.A0D4.01	28.5335	52	1.716	Low-risk	Breast
TCGA.A2.A0EM.01	33.049	57	1.75587	Low-risk	Breast
TCGA.A2.A0EN.01	28.9605	45	1.65321	Low-risk	Breast
TCGA.A2.A0EO.01	30.8577	62	1.79239	Low-risk	Breast
TCGA.A2.A0EP.01	26.8006	27	1.43136	Low-risk	Breast
TCGA.A2.A0EQ.01	30.0536	333	2.52244	Low-risk	Breast
TCGA.A2.A0ER.01	30.4142	56	1.74819	Low-risk	Breast
TCGA.A2.A0ES.01	22.9088	18	1.25527	Low-risk	Breast
TCGA.A2.A0ET.01	29.8114	70	1.8451	Low-risk	Breast
TCGA.A2.A0EU.01	32.5222	62	1.79239	Low-risk	Breast
TCGA.A2.A0EV.01	32.3846	96	1.98227	Low-risk	Breast
TCGA.A2.A0EW.01	25.8373	24	1.38021	Low-risk	Breast
TCGA.A2.A0EX.01	29.5959	47	1.6721	Low-risk	Breast
TCGA.A2.A0EY.01	29.6004	337	2.52763	Low-risk	Breast
TCGA.A2.A0ST.01	28.1596	28	1.44716	Low-risk	Breast
TCGA.A2.A0SU.01	30.6371	47	1.6721	Low-risk	Breast
TCGA.A2.A0SV.01	36.0705	52	1.716	High-risk	Breast
TCGA.A2.A0SW.01	32.1473	80	1.90309	Low-risk	Breast
TCGA.A2.A0SX.01	31.855	51	1.70757	Low-risk	Breast
TCGA.A2.A0SY.01	27.8539	175	2.24304	Low-risk	Breast
TCGA.A2.A0T0.01	37.5792	251	2.39967	High-risk	Breast
TCGA.A2.A0T1.01	31.1473	36	1.5563	Low-risk	Breast
TCGA.A2.A0T2.01	35.4329	52	1.716	High-risk	Breast
TCGA.A2.A0T3.01	30.5043	48	1.68124	Low-risk	Breast
TCGA.A2.A0T4.01	27.7575	46	1.66276	Low-risk	Breast
TCGA.A2.A0T5.01	30.752	26	1.41497	Low-risk	Breast
TCGA.A2.A0T6.01	29.8834	33	1.51851	Low-risk	Breast
TCGA.A2.A0T7.01	31.1649	31	1.49136	Low-risk	Breast
TCGA.A2.A0YC.01	32.1057	34	1.53148	Low-risk	Breast
TCGA.A2.A0YD.01	28.1003	112	2.04922	Low-risk	Breast
TCGA.A2.A0YE.01	35.1311	51	1.70757	Low-risk	Breast
TCGA.A2.A0YF.01	29.8637	49	1.6902	Low-risk	Breast
TCGA.A2.A0YG.01	33.0607	79	1.89763	Low-risk	Breast
TCGA.A2.A0YH.01	33.7732	119	2.07555	Low-risk	Breast
TCGA.A2.A0YI.01	29.7624	21	1.32222	Low-risk	Breast
TCGA.A2.A0YJ.01	38.0701	100	2	High-risk	Breast
TCGA.A2.A0YK.01	24.198	494	2.69373	Low-risk	Breast
TCGA.A2.A0YL.01	27.4043	51	1.70757	Low-risk	Breast
TCGA.A2.A0YM.01	33.422	117	2.06819	Low-risk	Breast
TCGA.A2.A0YT.01	28.9694	92	1.96379	Low-risk	Breast
TCGA.A2.A1FV.01	26.0678	53	1.72428	Low-risk	Breast
TCGA.A2.A1FW.01	28.953	108	2.03342	Low-risk	Breast
TCGA.A2.A1FX.01	31.6075	30	1.47712	Low-risk	Breast
TCGA.A2.A1FZ.01	28.6432	36	1.5563	Low-risk	Breast
TCGA.A2.A1G0.01	27.5075	29	1.4624	Low-risk	Breast
TCGA.A2.A1G1.01	35.8227	54	1.73239	High-risk	Breast
TCGA.A2.A1G4.01	31.477	49	1.6902	Low-risk	Breast
TCGA.A2.A1G6.01	23.4465	12	1.07918	Low-risk	Breast
TCGA.A2.A259.01	28.0551	33	1.51851	Low-risk	Breast
TCGA.A2.A25A.01	25.3379	517	2.71349	Low-risk	Breast
TCGA.A2.A25B.01	35.051	147	2.16732	Low-risk	Breast
TCGA.A2.A25C.01	30.0476	47	1.6721	Low-risk	Breast
TCGA.A2.A25D.01	28.7004	72	1.85733	Low-risk	Breast
TCGA.A2.A25E.01	29.4887	84	1.92428	Low-risk	Breast
TCGA.A2.A25F.01	28.0959	7	0.845098	Low-risk	Breast
TCGA.A2.A3KC.01	28.1543	0	NA	Low-risk	Breast
TCGA.A2.A3KD.01	27.0321	25	1.39794	Low-risk	Breast
TCGA.A2.A3XS.01	28.9027	0	NA	Low-risk	Breast
TCGA.A2.A3XT.01	32.3369	144	2.15836	Low-risk	Breast
TCGA.A2.A3XU.01	30.9238	46	1.66276	Low-risk	Breast
TCGA.A2.A3XV.01	28.838	66	1.81954	Low-risk	Breast
TCGA.A2.A3XW.01	28.0896	21	1.32222	Low-risk	Breast
TCGA.A2.A3XX.01	30.9005	67	1.82607	Low-risk	Breast
TCGA.A2.A3XY.01	29.3436	0	NA	Low-risk	Breast
TCGA.A2.A3XZ.01	28.6377	66	1.81954	Low-risk	Breast
TCGA.A2.A3Y0.01	34.4625	280	2.44716	Low-risk	Breast
TCGA.A2.A4RW.01	28.0172	0	NA	Low-risk	Breast
TCGA.A2.A4RX.01	30.4456	0	NA	Low-risk	Breast
TCGA.A2.A4RY.01	25.4516	0	NA	Low-risk	Breast
TCGA.A2.A4S0.01	30.8299	0	NA	Low-risk	Breast
TCGA.A2.A4S1.01	29.6235	113	2.05308	Low-risk	Breast
TCGA.A2.A4S2.01	30.5008	47	1.6721	Low-risk	Breast
TCGA.A2.A4S3.01	31.4234	123	2.08991	Low-risk	Breast
TCGA.A7.A0CD.01	32.6636	45	1.65321	Low-risk	Breast
TCGA.A7.A0CE.01	30.0427	198	2.29667	Low-risk	Breast
TCGA.A7.A0CG.01	27.0668	86	1.9345	Low-risk	Breast
TCGA.A7.A0CH.01	34.9327	0	NA	Low-risk	Breast
TCGA.A7.A0CJ.01	36.6983	112	2.04922	High-risk	Breast
TCGA.A7.A0D9.01	31.5269	34	1.53148	Low-risk	Breast
TCGA.A7.A0DA.01	34.3186	210	2.32222	Low-risk	Breast
TCGA.A7.A0DB.01	29.9341	66	1.81954	Low-risk	Breast
TCGA.A7.A0DC.01	33.5249	0	NA	Low-risk	Breast
TCGA.A7.A13D.01	35.4554	169	2.22789	High-risk	Breast
TCGA.A7.A13E.01	35.8657	58	1.76343	High-risk	Breast
TCGA.A7.A13F.01	33.7985	49	1.6902	Low-risk	Breast
TCGA.A7.A13G.01	33.2623	37	1.5682	Low-risk	Breast
TCGA.A7.A13H.01	30.6832	0	NA	Low-risk	Breast
TCGA.A7.A26E.01	31.1612	78	1.89209	Low-risk	Breast
TCGA.A7.A26F.01	35.5919	61	1.78533	High-risk	Breast
TCGA.A7.A26G.01	31.046	80	1.90309	Low-risk	Breast
TCGA.A7.A26H.01	32.5202	160	2.20412	Low-risk	Breast
TCGA.A7.A26I.01	34.6226	54	1.73239	Low-risk	Breast
TCGA.A7.A26J.01	32.4457	51	1.70757	Low-risk	Breast
TCGA.A7.A2KD.01	34.3304	75	1.87506	Low-risk	Breast
TCGA.A7.A3IY.01	34.4003	0	NA	Low-risk	Breast
TCGA.A7.A3IZ.01	33.3674	0	NA	Low-risk	Breast
TCGA.A7.A3J0.01	31.16	0	NA	Low-risk	Breast
TCGA.A7.A3J1.01	27.1798	0	NA	Low-risk	Breast
TCGA.A7.A3RF.01	34.8792	53	1.72428	Low-risk	Breast
TCGA.A7.A425.01	26.7708	48	1.68124	Low-risk	Breast
TCGA.A7.A426.01	25.0857	0	NA	Low-risk	Breast
TCGA.A7.A4SA.01	27.5517	0	NA	Low-risk	Breast
TCGA.A7.A4SB.01	27.4998	0	NA	Low-risk	Breast
TCGA.A7.A4SC.01	25.6525	47	1.6721	Low-risk	Breast
TCGA.A7.A4SD.01	36.1512	77	1.88649	High-risk	Breast
TCGA.A7.A4SE.01	30.9339	186	2.26951	Low-risk	Breast
TCGA.A7.A4SF.01	33.5459	0	NA	Low-risk	Breast
TCGA.A7.A56D.01	35.3886	237	2.37475	High-risk	Breast
TCGA.A7.A5ZV.01	31.2477	0	NA	Low-risk	Breast
TCGA.A7.A5ZW.01	29.9353	47	1.6721	Low-risk	Breast
TCGA.A7.A5ZX.01	28.2687	50	1.69897	Low-risk	Breast
TCGA.A7.A6VV.01	33.7859	85	1.92942	Low-risk	Breast
TCGA.A7.A6VW.01	34.9908	107	2.02938	Low-risk	Breast
TCGA.A7.A6VX.01	32.6894	246	2.39094	Low-risk	Breast
TCGA.A7.A6VY.01	36.4492	168	2.22531	High-risk	Breast
TCGA.A8.A06N.01	34.8282	0	NA	Low-risk	Breast
TCGA.A8.A06O.01	30.6442	106	2.02531	Low-risk	Breast
TCGA.A8.A06P.01	31.2477	100	2	Low-risk	Breast
TCGA.A8.A06Q.01	30.4156	340	2.53148	Low-risk	Breast
TCGA.A8.A06R.01	36.2717	89	1.94939	High-risk	Breast
TCGA.A8.A06T.01	32.1203	53	1.72428	Low-risk	Breast
TCGA.A8.A06U.01	34.8649	109	2.03743	Low-risk	Breast
TCGA.A8.A06X.01	34.727	341	2.53275	Low-risk	Breast
TCGA.A8.A06Y.01	34.7899	52	1.716	Low-risk	Breast
TCGA.A8.A06Z.01	34.6334	112	2.04922	Low-risk	Breast
TCGA.A8.A075.01	33.7956	116	2.06446	Low-risk	Breast
TCGA.A8.A076.01	34.5284	111	2.04532	Low-risk	Breast
TCGA.A8.A079.01	35.3094	118	2.07188	Low-risk	Breast
TCGA.A8.A07B.01	33.7302	105	2.02119	Low-risk	Breast
TCGA.A8.A07C.01	33.31	0	NA	Low-risk	Breast
TCGA.A8.A07E.01	27.7602	0	NA	Low-risk	Breast
TCGA.A8.A07F.01	33.431	48	1.68124	Low-risk	Breast
TCGA.A8.A07G.01	33.7085	106	2.02531	Low-risk	Breast
TCGA.A8.A07I.01	35.2159	76	1.88081	Low-risk	Breast
TCGA.A8.A07J.01	30.5257	100	2	Low-risk	Breast
TCGA.A8.A07L.01	33.7486	141	2.14922	Low-risk	Breast
TCGA.A8.A07O.01	37.2526	72	1.85733	High-risk	Breast
TCGA.A8.A07P.01	34.4649	91	1.95904	Low-risk	Breast
TCGA.A8.A07R.01	34.2428	0	NA	Low-risk	Breast
TCGA.A8.A07S.01	34.97	0	NA	Low-risk	Breast
TCGA.A8.A07U.01	29.2615	135	2.13033	Low-risk	Breast
TCGA.A8.A07W.01	34.4578	193	2.28556	Low-risk	Breast
TCGA.A8.A07Z.01	34.1978	41	1.61278	Low-risk	Breast
TCGA.A8.A081.01	32.9364	161	2.20683	Low-risk	Breast
TCGA.A8.A082.01	35.8151	32	1.50515	High-risk	Breast
TCGA.A8.A083.01	33.1935	42	1.62325	Low-risk	Breast
TCGA.A8.A084.01	36.3634	0	NA	High-risk	Breast
TCGA.A8.A085.01	35.5745	117	2.06819	High-risk	Breast
TCGA.A8.A086.01	35.247	0	NA	Low-risk	Breast
TCGA.A8.A08A.01	32.6971	0	NA	Low-risk	Breast
TCGA.A8.A08B.01	34.5377	81	1.90849	Low-risk	Breast
TCGA.A8.A08C.01	32.2026	9	0.954243	Low-risk	Breast
TCGA.A8.A08F.01	35.7832	188	2.27416	High-risk	Breast
TCGA.A8.A08G.01	33.4651	67	1.82607	Low-risk	Breast
TCGA.A8.A08H.01	28.9852	315	2.49831	Low-risk	Breast
TCGA.A8.A08I.01	31.7566	0	NA	Low-risk	Breast
TCGA.A8.A08J.01	36.1024	53	1.72428	High-risk	Breast
TCGA.A8.A08L.01	29.5546	313	2.49554	Low-risk	Breast
TCGA.A8.A08O.01	30.545	44	1.64345	Low-risk	Breast
TCGA.A8.A08P.01	35.4952	104	2.01703	High-risk	Breast
TCGA.A8.A08R.01	34.2557	335	2.52504	Low-risk	Breast
TCGA.A8.A08S.01	33.6469	84	1.92428	Low-risk	Breast
TCGA.A8.A08T.01	33.6798	79	1.89763	Low-risk	Breast
TCGA.A8.A08X.01	35.962	63	1.79934	High-risk	Breast
TCGA.A8.A08Z.01	35.0485	54	1.73239	Low-risk	Breast
TCGA.A8.A090.01	33.7606	59	1.77085	Low-risk	Breast
TCGA.A8.A091.01	30.8004	38	1.57978	Low-risk	Breast
TCGA.A8.A092.01	33.7306	110	2.04139	Low-risk	Breast
TCGA.A8.A093.01	34.3735	156	2.19312	Low-risk	Breast
TCGA.A8.A094.01	36.3253	264	2.4216	High-risk	Breast
TCGA.A8.A095.01	30.4893	237	2.37475	Low-risk	Breast
TCGA.A8.A096.01	35.27	53	1.72428	Low-risk	Breast
TCGA.A8.A097.01	32.6489	152	2.18184	Low-risk	Breast
TCGA.A8.A099.01	35.1317	46	1.66276	Low-risk	Breast
TCGA.A8.A09A.01	31.0458	312	2.49415	Low-risk	Breast
TCGA.A8.A09B.01	30.4456	64	1.80618	Low-risk	Breast
TCGA.A8.A09C.01	32.0037	64	1.80618	Low-risk	Breast
TCGA.A8.A09D.01	30.7864	82	1.91381	Low-risk	Breast
TCGA.A8.A09E.01	32.5543	121	2.08279	Low-risk	Breast
TCGA.A8.A09G.01	28.8969	377	2.57634	Low-risk	Breast
TCGA.A8.A09I.01	36.3161	194	2.2878	High-risk	Breast
TCGA.A8.A09K.01	28.4745	64	1.80618	Low-risk	Breast
TCGA.A8.A09M.01	36.2933	215	2.33244	High-risk	Breast
TCGA.A8.A09N.01	32.2015	179	2.25285	Low-risk	Breast
TCGA.A8.A09Q.01	31.532	213	2.32838	Low-risk	Breast
TCGA.A8.A09R.01	34.5128	0	NA	Low-risk	Breast
TCGA.A8.A09T.01	34.7951	40	1.60206	Low-risk	Breast
TCGA.A8.A09V.01	32.4002	47	1.6721	Low-risk	Breast
TCGA.A8.A09W.01	31.632	124	2.09342	Low-risk	Breast
TCGA.A8.A09X.01	31.4157	89	1.94939	Low-risk	Breast
TCGA.A8.A09Z.01	36.4767	1790	3.25285	High-risk	Breast
TCGA.A8.A0A1.01	30.3386	78	1.89209	Low-risk	Breast
TCGA.A8.A0A2.01	32.9679	62	1.79239	Low-risk	Breast
TCGA.A8.A0A4.01	29.8983	92	1.96379	Low-risk	Breast
TCGA.A8.A0A6.01	29.9876	54	1.73239	Low-risk	Breast
TCGA.A8.A0A7.01	32.2754	312	2.49415	Low-risk	Breast
TCGA.A8.A0A9.01	33.6375	85	1.92942	Low-risk	Breast
TCGA.A8.A0AB.01	32.6427	58	1.76343	Low-risk	Breast
TCGA.A8.A0AD.01	33.129	47	1.6721	Low-risk	Breast
TCGA.AC.A23C.01	31.7458	151	2.17898	Low-risk	Breast
TCGA.AC.A23E.01	35.3346	30	1.47712	Low-risk	Breast
TCGA.AC.A23G.01	32.6778	0	NA	Low-risk	Breast
TCGA.AC.A23H.01	35.9437	6704	3.82633	High-risk	Breast
TCGA.AC.A2B8.01	29.5168	143	2.15534	Low-risk	Breast
TCGA.AC.A2BK.01	32.7073	142	2.15229	Low-risk	Breast
TCGA.AC.A2BM.01	30.5378	34	1.53148	Low-risk	Breast
TCGA.AC.A2FB.01	25.595	16	1.20412	Low-risk	Breast
TCGA.AC.A2FE.01	28.0839	0	NA	Low-risk	Breast
TCGA.AC.A2FF.01	25.5592	17	1.23045	Low-risk	Breast
TCGA.AC.A2FG.01	25.4472	48	1.68124	Low-risk	Breast
TCGA.AC.A2FK.01	22.4505	2	0.30103	Low-risk	Breast
TCGA.AC.A2FM.01	26.7167	0	NA	Low-risk	Breast
TCGA.AC.A2FO.01	25.5121	37	1.5682	Low-risk	Breast
TCGA.AC.A2QH.01	29.0556	50	1.69897	Low-risk	Breast
TCGA.AC.A2QI.01	32.2388	0	NA	Low-risk	Breast
TCGA.AC.A2QJ.01	33.2919	0	NA	Low-risk	Breast
TCGA.AC.A3BB.01	27.4383	0	NA	Low-risk	Breast
TCGA.AC.A3EH.01	35.1567	0	NA	Low-risk	Breast
TCGA.AC.A3HN.01	28.6432	36	1.5563	Low-risk	Breast
TCGA.AC.A3OD.01	28.2442	47	1.6721	Low-risk	Breast
TCGA.AC.A3QP.01	28.5253	46	1.66276	Low-risk	Breast
TCGA.AC.A3QQ.01	30.8869	50	1.69897	Low-risk	Breast
TCGA.AC.A3TM.01	31.0021	0	NA	Low-risk	Breast
TCGA.AC.A3TN.01	29.4381	0	NA	Low-risk	Breast
TCGA.AC.A3W5.01	31.6087	250	2.39794	Low-risk	Breast
TCGA.AC.A3W6.01	29.23	0	NA	Low-risk	Breast
TCGA.AC.A3W7.01	29.2289	0	NA	Low-risk	Breast
TCGA.AC.A3YI.01	28.8234	21	1.32222	Low-risk	Breast
TCGA.AC.A3YJ.01	31.9437	50	1.69897	Low-risk	Breast
TCGA.AC.A4ZE.01	25.2514	88	1.94448	Low-risk	Breast
TCGA.AC.A5EH.01	35.3845	226	2.35411	High-risk	Breast
TCGA.AC.A5XS.01	26.5611	785	2.89487	Low-risk	Breast
TCGA.AC.A5XU.01	34.589	123	2.08991	Low-risk	Breast
TCGA.AC.A62V.01	32.5505	119	2.07555	Low-risk	Breast
TCGA.AC.A62X.01	30.0624	97	1.98677	Low-risk	Breast
TCGA.AC.A62Y.01	30.9134	108	2.03342	Low-risk	Breast
TCGA.AC.A6IV.01	28.3078	33	1.51851	Low-risk	Breast
TCGA.AC.A6IW.01	30.8831	251	2.39967	Low-risk	Breast
TCGA.AC.A6IX.01	26.4209	78	1.89209	Low-risk	Breast
TCGA.AC.A6NO.01	29.8949	52	1.716	Low-risk	Breast
TCGA.AC.A7VB.01	28.8073	51	1.70757	Low-risk	Breast
TCGA.AC.A7VC.01	34.1763	34	1.53148	Low-risk	Breast
TCGA.AC.A8OP.01	27.409	285	2.45484	Low-risk	Breast
TCGA.AC.A8OQ.01	29.2705	171	2.233	Low-risk	Breast
TCGA.AC.A8OR.01	36.8046	66	1.81954	High-risk	Breast
TCGA.AC.A8OS.01	25.0539	86	1.9345	Low-risk	Breast
TCGA.AN.A03X.01	32.926	102	2.0086	Low-risk	Breast
TCGA.AN.A03Y.01	32.9455	63	1.79934	Low-risk	Breast
TCGA.AN.A041.01	34.4911	61	1.78533	Low-risk	Breast
TCGA.AN.A046.01	31.8028	7943	3.89998	Low-risk	Breast
TCGA.AN.A049.01	32.7475	51	1.70757	Low-risk	Breast
TCGA.AN.A04A.01	33.7249	71	1.85126	Low-risk	Breast
TCGA.AN.A04C.01	30.5494	127	2.1038	Low-risk	Breast
TCGA.AN.A04D.01	33.9831	139	2.14301	Low-risk	Breast
TCGA.AN.A0AJ.01	34.5737	126	2.10037	Low-risk	Breast
TCGA.AN.A0AK.01	35.2659	1900	3.27875	Low-risk	Breast
TCGA.AN.A0AL.01	34.0147	125	2.09691	Low-risk	Breast
TCGA.AN.A0AM.01	35.8271	138	2.13988	High-risk	Breast
TCGA.AN.A0AR.01	31.7557	183	2.26245	Low-risk	Breast
TCGA.AN.A0AS.01	34.8601	59	1.77085	Low-risk	Breast
TCGA.AN.A0AT.01	33.4177	160	2.20412	Low-risk	Breast
TCGA.AN.A0FD.01	36.4662	47	1.6721	High-risk	Breast
TCGA.AN.A0FF.01	29.9875	33	1.51851	Low-risk	Breast
TCGA.AN.A0FJ.01	34.2876	149	2.17319	Low-risk	Breast
TCGA.AN.A0FK.01	32.1444	68	1.83251	Low-risk	Breast
TCGA.AN.A0FL.01	34.4109	231	2.36361	Low-risk	Breast
TCGA.AN.A0FN.01	29.8986	97	1.98677	Low-risk	Breast
TCGA.AN.A0FS.01	25.7961	122	2.08636	Low-risk	Breast
TCGA.AN.A0FT.01	30.9921	148	2.17026	Low-risk	Breast
TCGA.AN.A0FV.01	35.9298	131	2.11727	High-risk	Breast
TCGA.AN.A0FW.01	27.7173	159	2.2014	Low-risk	Breast
TCGA.AN.A0FX.01	30.7558	236	2.37291	Low-risk	Breast
TCGA.AN.A0FY.01	33.3865	77	1.88649	Low-risk	Breast
TCGA.AN.A0FZ.01	33.4432	103	2.01284	Low-risk	Breast
TCGA.AN.A0G0.01	34.18	55	1.74036	Low-risk	Breast
TCGA.AN.A0XL.01	24.5864	0	NA	Low-risk	Breast
TCGA.AN.A0XN.01	34.9441	210	2.32222	Low-risk	Breast
TCGA.AN.A0XO.01	34.4929	49	1.6902	Low-risk	Breast
TCGA.AN.A0XP.01	36.1515	40	1.60206	High-risk	Breast
TCGA.AN.A0XR.01	36.6134	43	1.63347	High-risk	Breast
TCGA.AN.A0XS.01	31.0439	46	1.66276	Low-risk	Breast
TCGA.AN.A0XT.01	29.4342	23	1.36173	Low-risk	Breast
TCGA.AN.A0XU.01	36.0151	172	2.23553	High-risk	Breast
TCGA.AN.A0XV.01	28.2588	46	1.66276	Low-risk	Breast
TCGA.AN.A0XW.01	35.1958	438	2.64147	Low-risk	Breast
TCGA.AO.A03L.01	31.8259	48	1.68124	Low-risk	Breast
TCGA.AO.A03M.01	30.9873	0	NA	Low-risk	Breast
TCGA.AO.A03N.01	34.5147	0	NA	Low-risk	Breast
TCGA.AO.A03O.01	31.4749	112	2.04922	Low-risk	Breast
TCGA.AO.A03P.01	35.3138	85	1.92942	Low-risk	Breast
TCGA.AO.A03R.01	26.6479	75	1.87506	Low-risk	Breast
TCGA.AO.A03T.01	26.6373	155	2.19033	Low-risk	Breast
TCGA.AO.A03U.01	30.9263	0	NA	Low-risk	Breast
TCGA.AO.A03V.01	29.0232	78	1.89209	Low-risk	Breast
TCGA.AO.A0J2.01	34.2687	108	2.03342	Low-risk	Breast
TCGA.AO.A0J3.01	33.9672	110	2.04139	Low-risk	Breast
TCGA.AO.A0J4.01	32.3603	182	2.26007	Low-risk	Breast
TCGA.AO.A0J5.01	28.5616	109	2.03743	Low-risk	Breast
TCGA.AO.A0J6.01	36.6022	158	2.19866	High-risk	Breast
TCGA.AO.A0J7.01	35.9711	34	1.53148	High-risk	Breast
TCGA.AO.A0J8.01	33.1139	38	1.57978	Low-risk	Breast
TCGA.AO.A0J9.01	28.0295	212	2.32634	Low-risk	Breast
TCGA.AO.A0JA.01	31.2368	49	1.6902	Low-risk	Breast
TCGA.AO.A0JB.01	27.119	192	2.2833	Low-risk	Breast
TCGA.AO.A0JC.01	26.7343	197	2.29447	Low-risk	Breast
TCGA.AO.A0JD.01	32.4615	165	2.21748	Low-risk	Breast
TCGA.AO.A0JE.01	33.9277	64	1.80618	Low-risk	Breast
TCGA.AO.A0JF.01	28.6442	48	1.68124	Low-risk	Breast
TCGA.AO.A0JG.01	27.4408	20	1.30103	Low-risk	Breast
TCGA.AO.A0JI.01	27.3174	37	1.5682	Low-risk	Breast
TCGA.AO.A0JJ.01	25.8459	43	1.63347	Low-risk	Breast
TCGA.AO.A0JL.01	31.1793	0	NA	Low-risk	Breast
TCGA.AO.A0JM.01	32.8464	70	1.8451	Low-risk	Breast
TCGA.AO.A124.01	32.9266	212	2.32634	Low-risk	Breast
TCGA.AO.A125.01	30.4017	0	NA	Low-risk	Breast
TCGA.AO.A126.01	32.988	0	NA	Low-risk	Breast
TCGA.AO.A128.01	31.713	1626	3.21112	Low-risk	Breast
TCGA.AO.A129.01	32.5045	0	NA	Low-risk	Breast
TCGA.AO.A12A.01	26.2129	22	1.34242	Low-risk	Breast
TCGA.AO.A12B.01	29.3139	0	NA	Low-risk	Breast
TCGA.AO.A12C.01	31.817	0	NA	Low-risk	Breast
TCGA.AO.A12D.01	33.8858	80	1.90309	Low-risk	Breast
TCGA.AO.A12E.01	24.0067	0	NA	Low-risk	Breast
TCGA.AO.A12F.01	31.4249	49	1.6902	Low-risk	Breast
TCGA.AO.A12G.01	31.417	0	NA	Low-risk	Breast
TCGA.AO.A12H.01	34.9034	39	1.59106	Low-risk	Breast
TCGA.AO.A1KO.01	20.7386	15	1.17609	Low-risk	Breast
TCGA.AO.A1KP.01	33.1241	25	1.39794	Low-risk	Breast
TCGA.AO.A1KQ.01	33.1427	0	NA	Low-risk	Breast
TCGA.AO.A1KR.01	30.4578	93	1.96848	Low-risk	Breast
TCGA.AO.A1KS.01	30.3265	72	1.85733	Low-risk	Breast
TCGA.AO.A1KT.01	34.8518	59	1.77085	Low-risk	Breast
TCGA.AQ.A04H.01	31.0939	116	2.06446	Low-risk	Breast
TCGA.AQ.A04J.01	29.0731	136	2.13354	Low-risk	Breast
TCGA.AQ.A04L.01	35.0198	0	NA	Low-risk	Breast
TCGA.AQ.A0Y5.01	35.3005	73	1.86332	Low-risk	Breast
TCGA.AQ.A1H2.01	34.2541	42	1.62325	Low-risk	Breast
TCGA.AQ.A1H3.01	29.0588	38	1.57978	Low-risk	Breast
TCGA.AQ.A54N.01	33.2356	0	NA	Low-risk	Breast
TCGA.AQ.A54O.01	32.8366	34	1.53148	Low-risk	Breast
TCGA.AQ.A7U7.01	30.3232	112	2.04922	Low-risk	Breast
TCGA.AR.A0TP.01	30.2505	97	1.98677	Low-risk	Breast
TCGA.AR.A0TQ.01	29.1932	54	1.73239	Low-risk	Breast
TCGA.AR.A0TR.01	29.5292	49	1.6902	Low-risk	Breast
TCGA.AR.A0TS.01	28.8252	112	2.04922	Low-risk	Breast
TCGA.AR.A0TT.01	31.4404	88	1.94448	Low-risk	Breast
TCGA.AR.A0TU.01	32.6689	680	2.83251	Low-risk	Breast
TCGA.AR.A0TV.01	34.8865	89	1.94939	Low-risk	Breast
TCGA.AR.A0TW.01	34.5134	73	1.86332	Low-risk	Breast
TCGA.AR.A0TX.01	29.6306	427	2.63043	Low-risk	Breast
TCGA.AR.A0TY.01	32.0292	276	2.44091	Low-risk	Breast
TCGA.AR.A0TZ.01	33.581	69	1.83885	Low-risk	Breast
TCGA.AR.A0U0.01	37.7419	1124	3.05077	High-risk	Breast
TCGA.AR.A0U2.01	34.2071	282	2.45025	Low-risk	Breast
TCGA.AR.A0U3.01	32.4669	53	1.72428	Low-risk	Breast
TCGA.AR.A0U4.01	34.2549	0	NA	Low-risk	Breast
TCGA.AR.A1AH.01	32.9167	138	2.13988	Low-risk	Breast
TCGA.AR.A1AI.01	33.3981	98	1.99123	Low-risk	Breast
TCGA.AR.A1AJ.01	28.1905	58	1.76343	Low-risk	Breast
TCGA.AR.A1AK.01	26.9365	88	1.94448	Low-risk	Breast
TCGA.AR.A1AL.01	25.7839	37	1.5682	Low-risk	Breast
TCGA.AR.A1AM.01	27.0452	0	NA	Low-risk	Breast
TCGA.AR.A1AN.01	27.6336	36	1.5563	Low-risk	Breast
TCGA.AR.A1AO.01	27.7442	124	2.09342	Low-risk	Breast
TCGA.AR.A1AP.01	29.7091	48	1.68124	Low-risk	Breast
TCGA.AR.A1AQ.01	33.8654	54	1.73239	Low-risk	Breast
TCGA.AR.A1AR.01	29.0364	72	1.85733	Low-risk	Breast
TCGA.AR.A1AS.01	36.755	46	1.66276	High-risk	Breast
TCGA.AR.A1AT.01	32.2251	40	1.60206	Low-risk	Breast
TCGA.AR.A1AU.01	26.9177	29	1.4624	Low-risk	Breast
TCGA.AR.A1AV.01	33.6063	65	1.81291	Low-risk	Breast
TCGA.AR.A1AW.01	28.4073	49	1.6902	Low-risk	Breast
TCGA.AR.A1AX.01	28.5555	35	1.54407	Low-risk	Breast
TCGA.AR.A1AY.01	33.2084	78	1.89209	Low-risk	Breast
TCGA.AR.A24H.01	31.8676	197	2.29447	Low-risk	Breast
TCGA.AR.A24K.01	34.9902	39	1.59106	Low-risk	Breast
TCGA.AR.A24L.01	33.3205	59	1.77085	Low-risk	Breast
TCGA.AR.A24M.01	33.5904	33	1.51851	Low-risk	Breast
TCGA.AR.A24N.01	31.6395	49	1.6902	Low-risk	Breast
TCGA.AR.A24O.01	26.9681	25	1.39794	Low-risk	Breast
TCGA.AR.A24P.01	32.5854	33	1.51851	Low-risk	Breast
TCGA.AR.A24Q.01	31.8606	253	2.40312	Low-risk	Breast
TCGA.AR.A24R.01	30.5662	36	1.5563	Low-risk	Breast
TCGA.AR.A24S.01	31.4504	69	1.83885	Low-risk	Breast
TCGA.AR.A24T.01	30.8611	31	1.49136	Low-risk	Breast
TCGA.AR.A24U.01	30.0106	49	1.6902	Low-risk	Breast
TCGA.AR.A24V.01	35.2787	31	1.49136	Low-risk	Breast
TCGA.AR.A24W.01	24.0132	15	1.17609	Low-risk	Breast
TCGA.AR.A24X.01	29.1818	52	1.716	Low-risk	Breast
TCGA.AR.A24Z.01	33.3438	62	1.79239	Low-risk	Breast
TCGA.AR.A250.01	35.1176	168	2.22531	Low-risk	Breast
TCGA.AR.A251.01	31.082	227	2.35603	Low-risk	Breast
TCGA.AR.A252.01	24.9422	16	1.20412	Low-risk	Breast
TCGA.AR.A254.01	33.0429	51	1.70757	Low-risk	Breast
TCGA.AR.A255.01	28.8495	96	1.98227	Low-risk	Breast
TCGA.AR.A256.01	33.0703	281	2.44871	Low-risk	Breast
TCGA.AR.A2LE.01	31.3004	422	2.62531	Low-risk	Breast
TCGA.AR.A2LH.01	24.761	66	1.81954	Low-risk	Breast
TCGA.AR.A2LJ.01	28.1232	0	NA	Low-risk	Breast
TCGA.AR.A2LK.01	35.0776	56	1.74819	Low-risk	Breast
TCGA.AR.A2LL.01	31.4772	42	1.62325	Low-risk	Breast
TCGA.AR.A2LM.01	29.3955	20	1.30103	Low-risk	Breast
TCGA.AR.A2LN.01	25.8502	56	1.74819	Low-risk	Breast
TCGA.AR.A2LO.01	27.0516	21	1.32222	Low-risk	Breast
TCGA.AR.A2LQ.01	25.0621	21	1.32222	Low-risk	Breast
TCGA.AR.A2LR.01	27.9989	89	1.94939	Low-risk	Breast
TCGA.AR.A5QM.01	28.0612	40	1.60206	Low-risk	Breast
TCGA.AR.A5QN.01	26.9669	60	1.77815	Low-risk	Breast
TCGA.AR.A5QP.01	27.7381	41	1.61278	Low-risk	Breast
TCGA.AR.A5QQ.01	34.5167	119	2.07555	Low-risk	Breast
TCGA.B6.A0I1.01	31.9294	103	2.01284	Low-risk	Breast
TCGA.B6.A0I2.01	33.6725	86	1.9345	Low-risk	Breast
TCGA.B6.A0I5.01	30.9556	42	1.62325	Low-risk	Breast
TCGA.B6.A0I6.01	33.9299	137	2.13672	Low-risk	Breast
TCGA.B6.A0I8.01	31.792	186	2.26951	Low-risk	Breast
TCGA.B6.A0I9.01	34.3607	117	2.06819	Low-risk	Breast
TCGA.B6.A0IA.01	36.1253	114	2.0569	High-risk	Breast
TCGA.B6.A0IB.01	30.6671	99	1.99564	Low-risk	Breast
TCGA.B6.A0IC.01	35.4609	58	1.76343	High-risk	Breast
TCGA.B6.A0IE.01	27.9409	65	1.81291	Low-risk	Breast
TCGA.B6.A0IG.01	31.9948	0	NA	Low-risk	Breast
TCGA.B6.A0IH.01	26.3463	47	1.6721	Low-risk	Breast
TCGA.B6.A0IJ.01	33.406	181	2.25768	Low-risk	Breast
TCGA.B6.A0IK.01	32.088	277	2.44248	Low-risk	Breast
TCGA.B6.A0IM.01	32.6672	62	1.79239	Low-risk	Breast
TCGA.B6.A0IN.01	28.2716	73	1.86332	Low-risk	Breast
TCGA.B6.A0IO.01	33.3046	0	NA	Low-risk	Breast
TCGA.B6.A0IP.01	32.4391	0	NA	Low-risk	Breast
TCGA.B6.A0IQ.01	32.439	0	NA	Low-risk	Breast
TCGA.B6.A0RE.01	35.2901	227	2.35603	Low-risk	Breast
TCGA.B6.A0RG.01	34.0707	94	1.97313	Low-risk	Breast
TCGA.B6.A0RH.01	33.3829	51	1.70757	Low-risk	Breast
TCGA.B6.A0RI.01	34.4639	40	1.60206	Low-risk	Breast
TCGA.B6.A0RL.01	34.3051	74	1.86923	Low-risk	Breast
TCGA.B6.A0RM.01	30.494	45	1.65321	Low-risk	Breast
TCGA.B6.A0RN.01	33.6559	41	1.61278	Low-risk	Breast
TCGA.B6.A0RO.01	31.1248	47	1.6721	Low-risk	Breast
TCGA.B6.A0RP.01	32.4208	35	1.54407	Low-risk	Breast
TCGA.B6.A0RQ.01	25.1562	58	1.76343	Low-risk	Breast
TCGA.B6.A0RS.01	31.9589	207	2.31597	Low-risk	Breast
TCGA.B6.A0RT.01	27.9349	66	1.81954	Low-risk	Breast
TCGA.B6.A0RU.01	24.8652	70	1.8451	Low-risk	Breast
TCGA.B6.A0RV.01	26.8302	70	1.8451	Low-risk	Breast
TCGA.B6.A0WS.01	31.4112	24	1.38021	Low-risk	Breast
TCGA.B6.A0WT.01	33.8132	28	1.44716	Low-risk	Breast
TCGA.B6.A0WV.01	32.9044	46	1.66276	Low-risk	Breast
TCGA.B6.A0WW.01	35.7837	55	1.74036	High-risk	Breast
TCGA.B6.A0WX.01	29.027	49	1.6902	Low-risk	Breast
TCGA.B6.A0WY.01	29.4127	42	1.62325	Low-risk	Breast
TCGA.B6.A0WZ.01	34.2717	98	1.99123	Low-risk	Breast
TCGA.B6.A0X0.01	31.779	30	1.47712	Low-risk	Breast
TCGA.B6.A0X1.01	34.3266	109	2.03743	Low-risk	Breast
TCGA.B6.A0X4.01	34.8101	32	1.50515	Low-risk	Breast
TCGA.B6.A0X5.01	33.8628	57	1.75587	Low-risk	Breast
TCGA.B6.A0X7.01	29.5243	0	NA	Low-risk	Breast
TCGA.B6.A1KC.01	31.6621	41	1.61278	Low-risk	Breast
TCGA.B6.A1KF.01	32.9813	82	1.91381	Low-risk	Breast
TCGA.B6.A1KI.01	29.5888	33	1.51851	Low-risk	Breast
TCGA.B6.A1KN.01	32.1575	83	1.91908	Low-risk	Breast
TCGA.B6.A2IU.01	29.7396	55	1.74036	Low-risk	Breast
TCGA.B6.A3ZX.01	29.6811	0	NA	Low-risk	Breast
TCGA.B6.A400.01	32.2702	0	NA	Low-risk	Breast
TCGA.B6.A401.01	30.9084	34	1.53148	Low-risk	Breast
TCGA.B6.A402.01	34.9152	0	NA	Low-risk	Breast
TCGA.B6.A408.01	34.1676	0	NA	Low-risk	Breast
TCGA.B6.A409.01	30.7438	72	1.85733	Low-risk	Breast
TCGA.B6.A40B.01	31.9973	77	1.88649	Low-risk	Breast
TCGA.B6.A40C.01	32.0463	60	1.77815	Low-risk	Breast
TCGA.BH.A0AU.01	30.8296	30	1.47712	Low-risk	Breast
TCGA.BH.A0AV.01	32.6282	99	1.99564	Low-risk	Breast
TCGA.BH.A0AW.01	32.3236	215	2.33244	Low-risk	Breast
TCGA.BH.A0AY.01	28.7441	111	2.04532	Low-risk	Breast
TCGA.BH.A0AZ.01	29.618	93	1.96848	Low-risk	Breast
TCGA.BH.A0B0.01	29.1731	93	1.96848	Low-risk	Breast
TCGA.BH.A0B1.01	30.306	126	2.10037	Low-risk	Breast
TCGA.BH.A0B2.01	27.983	0	NA	<NA>	Breast
TCGA.BH.A0B3.01	34.2645	65	1.81291	Low-risk	Breast
TCGA.BH.A0B4.01	31.3298	114	2.0569	Low-risk	Breast
TCGA.BH.A0B5.01	30.9919	91	1.95904	Low-risk	Breast
TCGA.BH.A0B6.01	29.8223	1415	3.15076	Low-risk	Breast
TCGA.BH.A0B7.01	28.0502	49	1.6902	Low-risk	Breast
TCGA.BH.A0B8.01	31.1475	109	2.03743	Low-risk	Breast
TCGA.BH.A0B9.01	30.7155	56	1.74819	Low-risk	Breast
TCGA.BH.A0BA.01	25.9795	76	1.88081	Low-risk	Breast
TCGA.BH.A0BC.01	31.7343	46	1.66276	Low-risk	Breast
TCGA.BH.A0BD.01	30.2974	43	1.63347	Low-risk	Breast
TCGA.BH.A0BF.01	32.4475	40	1.60206	Low-risk	Breast
TCGA.BH.A0BG.01	31.808	47	1.6721	Low-risk	Breast
TCGA.BH.A0BJ.01	29.964	52	1.716	Low-risk	Breast
TCGA.BH.A0BL.01	31.2475	80	1.90309	Low-risk	Breast
TCGA.BH.A0BM.01	26.31	81	1.90849	Low-risk	Breast
TCGA.BH.A0BO.01	24.9904	35	1.54407	Low-risk	Breast
TCGA.BH.A0BP.01	26.9488	207	2.31597	Low-risk	Breast
TCGA.BH.A0BQ.01	28.9996	31	1.49136	Low-risk	Breast
TCGA.BH.A0BR.01	32.5613	79	1.89763	Low-risk	Breast
TCGA.BH.A0BS.01	29.373	25	1.39794	Low-risk	Breast
TCGA.BH.A0BT.01	32.4389	52	1.716	Low-risk	Breast
TCGA.BH.A0BV.01	33.6103	46	1.66276	Low-risk	Breast
TCGA.BH.A0BW.01	32.5643	124	2.09342	Low-risk	Breast
TCGA.BH.A0BZ.01	34.5164	358	2.55388	Low-risk	Breast
TCGA.BH.A0C0.01	33.4246	126	2.10037	Low-risk	Breast
TCGA.BH.A0C1.01	31.5237	55	1.74036	Low-risk	Breast
TCGA.BH.A0C3.01	24.587	21	1.32222	Low-risk	Breast
TCGA.BH.A0C7.01	29.2141	74	1.86923	Low-risk	Breast
TCGA.BH.A0DD.01	35.8625	52	1.716	High-risk	Breast
TCGA.BH.A0DE.01	27.9433	44	1.64345	Low-risk	Breast
TCGA.BH.A0DG.01	29.3342	54	1.73239	Low-risk	Breast
TCGA.BH.A0DH.01	32.0495	63	1.79934	Low-risk	Breast
TCGA.BH.A0DI.01	29.569	67	1.82607	Low-risk	Breast
TCGA.BH.A0DK.01	28.4943	132	2.12057	Low-risk	Breast
TCGA.BH.A0DL.01	33.999	70	1.8451	Low-risk	Breast
TCGA.BH.A0DO.01	26.8017	37	1.5682	Low-risk	Breast
TCGA.BH.A0DP.01	29.4987	64	1.80618	Low-risk	Breast
TCGA.BH.A0DQ.01	29.4677	42	1.62325	Low-risk	Breast
TCGA.BH.A0DS.01	31.9076	83	1.91908	Low-risk	Breast
TCGA.BH.A0DT.01	27.3252	19	1.27875	Low-risk	Breast
TCGA.BH.A0DV.01	26.0394	19	1.27875	Low-risk	Breast
TCGA.BH.A0DX.01	28.5498	78	1.89209	Low-risk	Breast
TCGA.BH.A0DZ.01	33.6743	423	2.62634	Low-risk	Breast
TCGA.BH.A0E0.01	31.2817	58	1.76343	Low-risk	Breast
TCGA.BH.A0E1.01	29.2972	49	1.6902	Low-risk	Breast
TCGA.BH.A0E2.01	32.5288	82	1.91381	Low-risk	Breast
TCGA.BH.A0E6.01	31.8284	0	NA	Low-risk	Breast
TCGA.BH.A0E7.01	33.5877	58	1.76343	Low-risk	Breast
TCGA.BH.A0E9.01	24.9761	40	1.60206	Low-risk	Breast
TCGA.BH.A0EA.01	27.7278	29	1.4624	Low-risk	Breast
TCGA.BH.A0EB.01	34.4802	71	1.85126	Low-risk	Breast
TCGA.BH.A0EE.01	35.5395	207	2.31597	High-risk	Breast
TCGA.BH.A0EI.01	34.4893	28	1.44716	Low-risk	Breast
TCGA.BH.A0GY.01	31.6997	86	1.9345	Low-risk	Breast
TCGA.BH.A0GZ.01	32.585	50	1.69897	Low-risk	Breast
TCGA.BH.A0H0.01	29.2857	37	1.5682	Low-risk	Breast
TCGA.BH.A0H3.01	27.6446	20	1.30103	Low-risk	Breast
TCGA.BH.A0H5.01	26.021	162	2.20952	Low-risk	Breast
TCGA.BH.A0H6.01	31.1269	36	1.5563	Low-risk	Breast
TCGA.BH.A0H7.01	33.7873	100	2	Low-risk	Breast
TCGA.BH.A0H9.01	29.1683	68	1.83251	Low-risk	Breast
TCGA.BH.A0HA.01	30.4427	467	2.66932	Low-risk	Breast
TCGA.BH.A0HB.01	32.0207	59	1.77085	Low-risk	Breast
TCGA.BH.A0HI.01	33.2079	36	1.5563	Low-risk	Breast
TCGA.BH.A0HK.01	26.0217	182	2.26007	Low-risk	Breast
TCGA.BH.A0HL.01	33.4848	56	1.74819	Low-risk	Breast
TCGA.BH.A0HN.01	35.8644	49	1.6902	High-risk	Breast
TCGA.BH.A0HO.01	29.4248	34	1.53148	Low-risk	Breast
TCGA.BH.A0HP.01	27.3138	368	2.56585	Low-risk	Breast
TCGA.BH.A0HQ.01	32.5476	64	1.80618	Low-risk	Breast
TCGA.BH.A0HU.01	32.92	57	1.75587	Low-risk	Breast
TCGA.BH.A0HW.01	35.4596	52	1.716	High-risk	Breast
TCGA.BH.A0HX.01	32.1399	108	2.03342	Low-risk	Breast
TCGA.BH.A0HY.01	32.1971	93	1.96848	Low-risk	Breast
TCGA.BH.A0RX.01	30.9704	55	1.74036	Low-risk	Breast
TCGA.BH.A0W3.01	31.7574	26	1.41497	Low-risk	Breast
TCGA.BH.A0W4.01	29.7346	41	1.61278	Low-risk	Breast
TCGA.BH.A0W5.01	29.9723	32	1.50515	Low-risk	Breast
TCGA.BH.A0W7.01	31.7422	267	2.42651	Low-risk	Breast
TCGA.BH.A0WA.01	34.8333	136	2.13354	Low-risk	Breast
TCGA.BH.A18F.01	26.7078	76	1.88081	Low-risk	Breast
TCGA.BH.A18G.01	36.3731	1977	3.29601	High-risk	Breast
TCGA.BH.A18H.01	31.0024	62	1.79239	Low-risk	Breast
TCGA.BH.A18I.01	31.7408	40	1.60206	Low-risk	Breast
TCGA.BH.A18J.01	35.7741	118	2.07188	High-risk	Breast
TCGA.BH.A18K.01	30.4875	73	1.86332	Low-risk	Breast
TCGA.BH.A18L.01	30.885	71	1.85126	Low-risk	Breast
TCGA.BH.A18M.01	28.0605	29	1.4624	Low-risk	Breast
TCGA.BH.A18N.01	35.3621	48	1.68124	High-risk	Breast
TCGA.BH.A18P.01	32.4664	447	2.65031	Low-risk	Breast
TCGA.BH.A18Q.01	27.2284	127	2.1038	Low-risk	Breast
TCGA.BH.A18R.01	30.8328	43	1.63347	Low-risk	Breast
TCGA.BH.A18S.01	33.8842	36	1.5563	Low-risk	Breast
TCGA.BH.A18T.01	33.3456	111	2.04532	Low-risk	Breast
TCGA.BH.A18U.01	35.7431	176	2.24551	High-risk	Breast
TCGA.BH.A18V.01	33.4207	279	2.4456	Low-risk	Breast
TCGA.BH.A1EN.01	32.1841	94	1.97313	Low-risk	Breast
TCGA.BH.A1EO.01	30.7708	51	1.70757	Low-risk	Breast
TCGA.BH.A1ES.01	35.3547	21	1.32222	Low-risk	Breast
TCGA.BH.A1ET.01	28.9312	35	1.54407	Low-risk	Breast
TCGA.BH.A1EU.01	25.9237	33	1.51851	Low-risk	Breast
TCGA.BH.A1EV.01	35.5314	144	2.15836	High-risk	Breast
TCGA.BH.A1EW.01	27.4066	26	1.41497	Low-risk	Breast
TCGA.BH.A1EX.01	30.7293	43	1.63347	Low-risk	Breast
TCGA.BH.A1EY.01	30.7457	60	1.77815	Low-risk	Breast
TCGA.BH.A1F0.01	27.8459	95	1.97772	Low-risk	Breast
TCGA.BH.A1F2.01	28.0329	76	1.88081	Low-risk	Breast
TCGA.BH.A1F5.01	32.3421	52	1.716	Low-risk	Breast
TCGA.BH.A1F6.01	32.1584	63	1.79934	Low-risk	Breast
TCGA.BH.A1F8.01	35.5703	207	2.31597	High-risk	Breast
TCGA.BH.A1FB.01	27.6387	0	NA	Low-risk	Breast
TCGA.BH.A1FC.01	33.144	144	2.15836	Low-risk	Breast
TCGA.BH.A1FD.01	35.4269	54	1.73239	High-risk	Breast
TCGA.BH.A1FE.01	29.5262	28	1.44716	Low-risk	Breast
TCGA.BH.A1FG.01	32.2991	35	1.54407	Low-risk	Breast
TCGA.BH.A1FH.01	24.5361	35	1.54407	Low-risk	Breast
TCGA.BH.A1FJ.01	35.0164	51	1.70757	Low-risk	Breast
TCGA.BH.A1FL.01	29.9192	34	1.53148	Low-risk	Breast
TCGA.BH.A1FM.01	37.1113	71	1.85126	High-risk	Breast
TCGA.BH.A1FN.01	35.5294	166	2.22011	High-risk	Breast
TCGA.BH.A1FR.01	29.2416	19	1.27875	Low-risk	Breast
TCGA.BH.A1FU.01	30.5849	134	2.1271	Low-risk	Breast
TCGA.BH.A201.01	29.9873	26	1.41497	Low-risk	Breast
TCGA.BH.A202.01	34.9424	35	1.54407	Low-risk	Breast
TCGA.BH.A203.01	32.2977	106	2.02531	Low-risk	Breast
TCGA.BH.A204.01	33.6329	60	1.77815	Low-risk	Breast
TCGA.BH.A208.01	31.4928	95	1.97772	Low-risk	Breast
TCGA.BH.A209.01	31.3223	150	2.17609	Low-risk	Breast
TCGA.BH.A28O.01	24.0695	0	NA	Low-risk	Breast
TCGA.BH.A28Q.01	29.1811	33	1.51851	Low-risk	Breast
TCGA.BH.A2L8.01	29.1559	614	2.78817	Low-risk	Breast
TCGA.BH.A42T.01	30.5231	0	NA	Low-risk	Breast
TCGA.BH.A42U.01	25.8868	38	1.57978	Low-risk	Breast
TCGA.BH.A42V.01	25.2745	66	1.81954	Low-risk	Breast
TCGA.BH.A5IZ.01	35.1248	131	2.11727	Low-risk	Breast
TCGA.BH.A5J0.01	31.6752	110	2.04139	Low-risk	Breast
TCGA.BH.A6R8.01	33.8153	52	1.716	Low-risk	Breast
TCGA.BH.A6R9.01	34.6061	29	1.4624	Low-risk	Breast
TCGA.BH.A8FY.01	29.655	62	1.79239	Low-risk	Breast
TCGA.BH.A8FZ.01	27.3203	105	2.02119	Low-risk	Breast
TCGA.BH.A8G0.01	28.5197	26	1.41497	Low-risk	Breast
TCGA.BH.AB28.01	28.9199	53	1.72428	Low-risk	Breast
TCGA.C8.A12K.01	33.2936	190	2.27875	Low-risk	Breast
TCGA.C8.A12L.01	35.6008	109	2.03743	High-risk	Breast
TCGA.C8.A12M.01	33.5873	95	1.97772	Low-risk	Breast
TCGA.C8.A12N.01	36.1071	31	1.49136	High-risk	Breast
TCGA.C8.A12O.01	34.197	47	1.6721	Low-risk	Breast
TCGA.C8.A12P.01	34.6087	226	2.35411	Low-risk	Breast
TCGA.C8.A12Q.01	32.0569	146	2.16435	Low-risk	Breast
TCGA.C8.A12T.01	34.6594	214	2.33041	Low-risk	Breast
TCGA.C8.A12U.01	34.0491	69	1.83885	Low-risk	Breast
TCGA.C8.A12V.01	31.3743	57	1.75587	Low-risk	Breast
TCGA.C8.A12W.01	35.2312	80	1.90309	Low-risk	Breast
TCGA.C8.A12X.01	32.7496	70	1.8451	Low-risk	Breast
TCGA.C8.A12Y.01	33.4691	53	1.72428	Low-risk	Breast
TCGA.C8.A12Z.01	35.9075	64	1.80618	High-risk	Breast
TCGA.C8.A130.01	31.8519	58	1.76343	Low-risk	Breast
TCGA.C8.A131.01	35.8778	80	1.90309	High-risk	Breast
TCGA.C8.A132.01	30.7782	94	1.97313	Low-risk	Breast
TCGA.C8.A133.01	32.9809	38	1.57978	Low-risk	Breast
TCGA.C8.A134.01	29.9563	136	2.13354	Low-risk	Breast
TCGA.C8.A135.01	29.4986	96	1.98227	Low-risk	Breast
TCGA.C8.A137.01	34.9122	69	1.83885	Low-risk	Breast
TCGA.C8.A138.01	31.9913	60	1.77815	Low-risk	Breast
TCGA.C8.A1HE.01	32.1658	69	1.83885	Low-risk	Breast
TCGA.C8.A1HF.01	36.9383	45	1.65321	High-risk	Breast
TCGA.C8.A1HG.01	34.4438	78	1.89209	Low-risk	Breast
TCGA.C8.A1HI.01	30.4687	74	1.86923	Low-risk	Breast
TCGA.C8.A1HJ.01	28.7289	159	2.2014	Low-risk	Breast
TCGA.C8.A1HK.01	31.9337	76	1.88081	Low-risk	Breast
TCGA.C8.A1HL.01	32.4153	41	1.61278	Low-risk	Breast
TCGA.C8.A1HM.01	34.069	486	2.68664	Low-risk	Breast
TCGA.C8.A1HN.01	35.0435	77	1.88649	Low-risk	Breast
TCGA.C8.A1HO.01	31.4135	55	1.74036	Low-risk	Breast
TCGA.C8.A26V.01	35.7019	104	2.01703	High-risk	Breast
TCGA.C8.A26W.01	30.3545	76	1.88081	Low-risk	Breast
TCGA.C8.A26X.01	31.2737	88	1.94448	Low-risk	Breast
TCGA.C8.A26Y.01	33.138	953	2.97909	Low-risk	Breast
TCGA.C8.A26Z.01	33.368	65	1.81291	Low-risk	Breast
TCGA.C8.A273.01	32.5626	24	1.38021	Low-risk	Breast
TCGA.C8.A274.01	36.4392	280	2.44716	High-risk	Breast
TCGA.C8.A275.01	32.8693	153	2.18469	Low-risk	Breast
TCGA.C8.A278.01	33.287	57	1.75587	Low-risk	Breast
TCGA.C8.A27A.01	34.6256	44	1.64345	Low-risk	Breast
TCGA.C8.A27B.01	32.8718	199	2.29885	Low-risk	Breast
TCGA.C8.A3M7.01	24.8642	241	2.38202	Low-risk	Breast
TCGA.C8.A3M8.01	30.1372	74	1.86923	Low-risk	Breast
TCGA.C8.A8HP.01	29.608	292	2.46538	Low-risk	Breast
TCGA.C8.A8HQ.01	34.0842	389	2.58995	Low-risk	Breast
TCGA.C8.A8HR.01	25.2438	69	1.83885	Low-risk	Breast
TCGA.D8.A13Y.01	33.7291	95	1.97772	Low-risk	Breast
TCGA.D8.A13Z.01	35.4703	126	2.10037	High-risk	Breast
TCGA.D8.A140.01	31.2224	150	2.17609	Low-risk	Breast
TCGA.D8.A141.01	30.5392	25	1.39794	Low-risk	Breast
TCGA.D8.A142.01	33.1889	178	2.25042	Low-risk	Breast
TCGA.D8.A143.01	32.2446	71	1.85126	Low-risk	Breast
TCGA.D8.A145.01	27.3788	55	1.74036	Low-risk	Breast
TCGA.D8.A146.01	30.8665	49	1.6902	Low-risk	Breast
TCGA.D8.A147.01	33.3769	223	2.3483	Low-risk	Breast
TCGA.D8.A1J8.01	37.3803	1104	3.04297	High-risk	Breast
TCGA.D8.A1J9.01	35.2809	269	2.42975	Low-risk	Breast
TCGA.D8.A1JA.01	36.6116	1241	3.09377	High-risk	Breast
TCGA.D8.A1JB.01	28.7266	64	1.80618	Low-risk	Breast
TCGA.D8.A1JC.01	31.7443	130	2.11394	Low-risk	Breast
TCGA.D8.A1JD.01	34.4729	138	2.13988	Low-risk	Breast
TCGA.D8.A1JE.01	36.4607	43	1.63347	High-risk	Breast
TCGA.D8.A1JF.01	32.1562	60	1.77815	Low-risk	Breast
TCGA.D8.A1JG.01	32.7421	184	2.26482	Low-risk	Breast
TCGA.D8.A1JH.01	29.6874	35	1.54407	Low-risk	Breast
TCGA.D8.A1JI.01	28.2296	49	1.6902	Low-risk	Breast
TCGA.D8.A1JJ.01	35.7411	99	1.99564	High-risk	Breast
TCGA.D8.A1JK.01	38.4956	284	2.45332	High-risk	Breast
TCGA.D8.A1JL.01	32.2997	158	2.19866	Low-risk	Breast
TCGA.D8.A1JM.01	32.2871	65	1.81291	Low-risk	Breast
TCGA.D8.A1JN.01	29.3809	222	2.34635	Low-risk	Breast
TCGA.D8.A1JP.01	34.0241	159	2.2014	Low-risk	Breast
TCGA.D8.A1JS.01	33.1032	31	1.49136	Low-risk	Breast
TCGA.D8.A1JT.01	36.6865	46	1.66276	High-risk	Breast
TCGA.D8.A1JU.01	25.6555	19	1.27875	Low-risk	Breast
TCGA.D8.A1X5.01	35.3974	74	1.86923	High-risk	Breast
TCGA.D8.A1X6.01	31.8459	49	1.6902	Low-risk	Breast
TCGA.D8.A1X7.01	33.5421	32	1.50515	Low-risk	Breast
TCGA.D8.A1X8.01	26.8838	61	1.78533	Low-risk	Breast
TCGA.D8.A1X9.01	36.0353	119	2.07555	High-risk	Breast
TCGA.D8.A1XA.01	32.4384	34	1.53148	Low-risk	Breast
TCGA.D8.A1XB.01	33.8698	52	1.716	Low-risk	Breast
TCGA.D8.A1XC.01	35.0609	41	1.61278	Low-risk	Breast
TCGA.D8.A1XD.01	34.2686	0	NA	Low-risk	Breast
TCGA.D8.A1XF.01	32.6163	65	1.81291	Low-risk	Breast
TCGA.D8.A1XG.01	34.7889	41	1.61278	Low-risk	Breast
TCGA.D8.A1XJ.01	35.6189	118	2.07188	High-risk	Breast
TCGA.D8.A1XK.01	35.8103	1511	3.17926	High-risk	Breast
TCGA.D8.A1XL.01	33.0445	135	2.13033	Low-risk	Breast
TCGA.D8.A1XM.01	29.8436	72	1.85733	Low-risk	Breast
TCGA.D8.A1XO.01	33.9495	33	1.51851	Low-risk	Breast
TCGA.D8.A1XQ.01	36.0833	1227	3.08884	High-risk	Breast
TCGA.D8.A1XR.01	32.6739	35	1.54407	Low-risk	Breast
TCGA.D8.A1XS.01	35.1396	32	1.50515	Low-risk	Breast
TCGA.D8.A1XT.01	34.4	49	1.6902	Low-risk	Breast
TCGA.D8.A1XU.01	33.6184	36	1.5563	Low-risk	Breast
TCGA.D8.A1XV.01	34.6416	40	1.60206	Low-risk	Breast
TCGA.D8.A1XW.01	32.0047	147	2.16732	Low-risk	Breast
TCGA.D8.A1XY.01	32.6745	65	1.81291	Low-risk	Breast
TCGA.D8.A1XZ.01	35.9579	107	2.02938	High-risk	Breast
TCGA.D8.A1Y0.01	28.2743	93	1.96848	Low-risk	Breast
TCGA.D8.A1Y1.01	36.0113	306	2.48572	High-risk	Breast
TCGA.D8.A1Y2.01	33.8877	25	1.39794	Low-risk	Breast
TCGA.D8.A1Y3.01	35.8161	70	1.8451	High-risk	Breast
TCGA.D8.A27E.01	33.8342	21	1.32222	Low-risk	Breast
TCGA.D8.A27F.01	33.6011	89	1.94939	Low-risk	Breast
TCGA.D8.A27G.01	28.7682	1191	3.07591	Low-risk	Breast
TCGA.D8.A27H.01	32.5131	0	NA	Low-risk	Breast
TCGA.D8.A27I.01	26.6532	42	1.62325	Low-risk	Breast
TCGA.D8.A27K.01	29.1303	27	1.43136	Low-risk	Breast
TCGA.D8.A27L.01	30.4239	58	1.76343	Low-risk	Breast
TCGA.D8.A27M.01	32.9171	94	1.97313	Low-risk	Breast
TCGA.D8.A27N.01	34.8389	63	1.79934	Low-risk	Breast
TCGA.D8.A27P.01	33.0294	33	1.51851	Low-risk	Breast
TCGA.D8.A27R.01	30.5897	42	1.62325	Low-risk	Breast
TCGA.D8.A27T.01	30.3659	34	1.53148	Low-risk	Breast
TCGA.D8.A27V.01	28.4935	291	2.46389	Low-risk	Breast
TCGA.D8.A27W.01	32.7543	53	1.72428	Low-risk	Breast
TCGA.D8.A3Z5.01	22.9343	0	NA	Low-risk	Breast
TCGA.D8.A3Z6.01	32.3676	48	1.68124	Low-risk	Breast
TCGA.D8.A4Z1.01	25.2492	78	1.89209	Low-risk	Breast
TCGA.D8.A73U.01	32.2432	213	2.32838	Low-risk	Breast
TCGA.D8.A73W.01	32.1371	58	1.76343	Low-risk	Breast
TCGA.D8.A73X.01	34.1808	55	1.74036	Low-risk	Breast
TCGA.E2.A105.01	32.1502	0	NA	Low-risk	Breast
TCGA.E2.A106.01	31.9494	0	NA	Low-risk	Breast
TCGA.E2.A107.01	29.72	0	NA	Low-risk	Breast
TCGA.E2.A108.01	26.3604	0	NA	Low-risk	Breast
TCGA.E2.A109.01	33.3835	0	NA	Low-risk	Breast
TCGA.E2.A10A.01	35.9557	36	1.5563	High-risk	Breast
TCGA.E2.A10B.01	32.7965	0	NA	Low-risk	Breast
TCGA.E2.A10C.01	31.2432	550	2.74036	Low-risk	Breast
TCGA.E2.A10E.01	30.956	0	NA	Low-risk	Breast
TCGA.E2.A10F.01	31.8216	0	NA	Low-risk	Breast
TCGA.E2.A14N.01	29.9931	116	2.06446	Low-risk	Breast
TCGA.E2.A14O.01	33.6963	41	1.61278	Low-risk	Breast
TCGA.E2.A14P.01	29.4088	133	2.12385	Low-risk	Breast
TCGA.E2.A14Q.01	27.4384	49	1.6902	Low-risk	Breast
TCGA.E2.A14R.01	35.9737	184	2.26482	High-risk	Breast
TCGA.E2.A14S.01	32.0015	0	NA	Low-risk	Breast
TCGA.E2.A14T.01	31.5504	54	1.73239	Low-risk	Breast
TCGA.E2.A14U.01	23.4714	0	NA	Low-risk	Breast
TCGA.E2.A14V.01	34.2152	138	2.13988	Low-risk	Breast
TCGA.E2.A14W.01	36.4724	131	2.11727	High-risk	Breast
TCGA.E2.A14X.01	29.7884	48	1.68124	Low-risk	Breast
TCGA.E2.A14Y.01	36.8416	56	1.74819	High-risk	Breast
TCGA.E2.A14Z.01	30.8388	104	2.01703	Low-risk	Breast
TCGA.E2.A150.01	32.6601	89	1.94939	Low-risk	Breast
TCGA.E2.A152.01	37.3552	188	2.27416	High-risk	Breast
TCGA.E2.A153.01	34.101	30	1.47712	Low-risk	Breast
TCGA.E2.A154.01	35.1835	66	1.81954	Low-risk	Breast
TCGA.E2.A155.01	30.3264	94	1.97313	Low-risk	Breast
TCGA.E2.A156.01	36.3237	35	1.54407	High-risk	Breast
TCGA.E2.A158.01	36.8122	112	2.04922	High-risk	Breast
TCGA.E2.A159.01	34.084	209	2.32015	Low-risk	Breast
TCGA.E2.A15A.01	35.5128	75	1.87506	High-risk	Breast
TCGA.E2.A15C.01	31.5612	52	1.716	Low-risk	Breast
TCGA.E2.A15D.01	28.0599	40	1.60206	Low-risk	Breast
TCGA.E2.A15E.01	27.2563	48	1.68124	Low-risk	Breast
TCGA.E2.A15F.01	31.0219	0	NA	Low-risk	Breast
TCGA.E2.A15G.01	29.4954	80	1.90309	Low-risk	Breast
TCGA.E2.A15H.01	33.1409	45	1.65321	Low-risk	Breast
TCGA.E2.A15I.01	29.4656	45	1.65321	Low-risk	Breast
TCGA.E2.A15J.01	33.4103	30	1.47712	Low-risk	Breast
TCGA.E2.A15K.01	32.4674	62	1.79239	Low-risk	Breast
TCGA.E2.A15L.01	35.1827	42	1.62325	Low-risk	Breast
TCGA.E2.A15M.01	28.4904	135	2.13033	Low-risk	Breast
TCGA.E2.A15O.01	31.7729	47	1.6721	Low-risk	Breast
TCGA.E2.A15P.01	29.4529	39	1.59106	Low-risk	Breast
TCGA.E2.A15R.01	30.6447	53	1.72428	Low-risk	Breast
TCGA.E2.A15S.01	30.2461	80	1.90309	Low-risk	Breast
TCGA.E2.A15T.01	31.4727	51	1.70757	Low-risk	Breast
TCGA.E2.A1AZ.01	30.6873	83	1.91908	Low-risk	Breast
TCGA.E2.A1B0.01	33.0476	65	1.81291	Low-risk	Breast
TCGA.E2.A1B1.01	27.9881	67	1.82607	Low-risk	Breast
TCGA.E2.A1B4.01	33.0099	46	1.66276	Low-risk	Breast
TCGA.E2.A1B5.01	26.4366	50	1.69897	Low-risk	Breast
TCGA.E2.A1B6.01	31.1515	55	1.74036	Low-risk	Breast
TCGA.E2.A1BC.01	28.7731	47	1.6721	Low-risk	Breast
TCGA.E2.A1BD.01	32.4537	49	1.6902	Low-risk	Breast
TCGA.E2.A1IE.01	30.9272	39	1.59106	Low-risk	Breast
TCGA.E2.A1IF.01	29.1639	29	1.4624	Low-risk	Breast
TCGA.E2.A1IG.01	36.0058	68	1.83251	High-risk	Breast
TCGA.E2.A1IH.01	29.266	94	1.97313	Low-risk	Breast
TCGA.E2.A1II.01	30.8732	39	1.59106	Low-risk	Breast
TCGA.E2.A1IJ.01	30.4756	23	1.36173	Low-risk	Breast
TCGA.E2.A1IK.01	30.1584	20	1.30103	Low-risk	Breast
TCGA.E2.A1IL.01	29.5468	45	1.65321	Low-risk	Breast
TCGA.E2.A1IN.01	36.7124	266	2.42488	High-risk	Breast
TCGA.E2.A1IO.01	29.3061	19	1.27875	Low-risk	Breast
TCGA.E2.A1IU.01	30.0161	38	1.57978	Low-risk	Breast
TCGA.E2.A1L6.01	27.3222	30	1.47712	Low-risk	Breast
TCGA.E2.A1L7.01	30.8547	85	1.92942	Low-risk	Breast
TCGA.E2.A1L8.01	31.2705	44	1.64345	Low-risk	Breast
TCGA.E2.A1L9.01	33.2751	34	1.53148	Low-risk	Breast
TCGA.E2.A1LA.01	34.9212	135	2.13033	Low-risk	Breast
TCGA.E2.A1LB.01	30.3995	64	1.80618	Low-risk	Breast
TCGA.E2.A1LE.01	28.8575	0	NA	Low-risk	Breast
TCGA.E2.A1LG.01	35.8055	219	2.34044	High-risk	Breast
TCGA.E2.A1LH.01	30.3936	248	2.39445	Low-risk	Breast
TCGA.E2.A1LI.01	30.9058	43	1.63347	Low-risk	Breast
TCGA.E2.A1LK.01	35.8749	65	1.81291	High-risk	Breast
TCGA.E2.A1LL.01	31.3838	104	2.01703	Low-risk	Breast
TCGA.E2.A1LS.01	30.0621	106	2.02531	Low-risk	Breast
TCGA.E2.A2P5.01	30.8771	0	NA	Low-risk	Breast
TCGA.E2.A2P6.01	29.3499	209	2.32015	Low-risk	Breast
TCGA.E2.A3DX.01	26.0732	0	NA	Low-risk	Breast
TCGA.E2.A56Z.01	32.9011	68	1.83251	Low-risk	Breast
TCGA.E2.A570.01	31.8141	40	1.60206	Low-risk	Breast
TCGA.E2.A572.01	29.9322	38	1.57978	Low-risk	Breast
TCGA.E2.A573.01	31.8032	88	1.94448	Low-risk	Breast
TCGA.E2.A574.01	32.1487	173	2.23805	Low-risk	Breast
TCGA.E2.A576.01	30.1631	86	1.9345	Low-risk	Breast
TCGA.E2.A9RU.01	36.6617	128	2.10721	High-risk	Breast
TCGA.E9.A1N3.01	30.6139	38	1.57978	Low-risk	Breast
TCGA.E9.A1N4.01	30.2417	37	1.5682	Low-risk	Breast
TCGA.E9.A1N5.01	30.5091	54	1.73239	Low-risk	Breast
TCGA.E9.A1N6.01	32.8005	0	NA	Low-risk	Breast
TCGA.E9.A1N8.01	33.6782	45	1.65321	Low-risk	Breast
TCGA.E9.A1N9.01	29.0654	76	1.88081	Low-risk	Breast
TCGA.E9.A1NA.01	35.4774	138	2.13988	High-risk	Breast
TCGA.E9.A1NC.01	33.4144	264	2.4216	Low-risk	Breast
TCGA.E9.A1ND.01	34.124	124	2.09342	Low-risk	Breast
TCGA.E9.A1NE.01	25.0474	64	1.80618	Low-risk	Breast
TCGA.E9.A1NF.01	33.0503	71	1.85126	Low-risk	Breast
TCGA.E9.A1NG.01	36.2225	25	1.39794	High-risk	Breast
TCGA.E9.A1NH.01	33.6072	38	1.57978	Low-risk	Breast
TCGA.E9.A1NI.01	33.1636	178	2.25042	Low-risk	Breast
TCGA.E9.A1QZ.01	25.2455	28	1.44716	Low-risk	Breast
TCGA.E9.A1R0.01	27.1072	43	1.63347	Low-risk	Breast
TCGA.E9.A1R2.01	29.9369	73	1.86332	Low-risk	Breast
TCGA.E9.A1R3.01	36.106	31	1.49136	High-risk	Breast
TCGA.E9.A1R4.01	33.4176	170	2.23045	Low-risk	Breast
TCGA.E9.A1R5.01	33.547	59	1.77085	Low-risk	Breast
TCGA.E9.A1R6.01	36.5686	44	1.64345	High-risk	Breast
TCGA.E9.A1R7.01	30.3896	66	1.81954	Low-risk	Breast
TCGA.E9.A1RA.01	30.7264	31	1.49136	Low-risk	Breast
TCGA.E9.A1RB.01	33.8137	44	1.64345	Low-risk	Breast
TCGA.E9.A1RC.01	33.747	61	1.78533	Low-risk	Breast
TCGA.E9.A1RD.01	32.8464	29	1.4624	Low-risk	Breast
TCGA.E9.A1RE.01	29.4571	68	1.83251	Low-risk	Breast
TCGA.E9.A1RF.01	35.1323	190	2.27875	Low-risk	Breast
TCGA.E9.A1RG.01	34.5637	52	1.716	Low-risk	Breast
TCGA.E9.A1RH.01	36.4102	130	2.11394	High-risk	Breast
TCGA.E9.A1RI.01	33.5384	27	1.43136	Low-risk	Breast
TCGA.E9.A226.01	35.063	82	1.91381	Low-risk	Breast
TCGA.E9.A227.01	29.0438	25	1.39794	Low-risk	Breast
TCGA.E9.A228.01	32.4813	56	1.74819	Low-risk	Breast
TCGA.E9.A229.01	33.3761	37	1.5682	Low-risk	Breast
TCGA.E9.A22A.01	34.8892	41	1.61278	Low-risk	Breast
TCGA.E9.A22B.01	31.6313	85	1.92942	Low-risk	Breast
TCGA.E9.A22D.01	34.2658	37	1.5682	Low-risk	Breast
TCGA.E9.A22E.01	33.876	164	2.21484	Low-risk	Breast
TCGA.E9.A22G.01	33.597	136	2.13354	Low-risk	Breast
TCGA.E9.A22H.01	30.5809	36	1.5563	Low-risk	Breast
TCGA.E9.A243.01	30.5289	96	1.98227	Low-risk	Breast
TCGA.E9.A244.01	33.3699	148	2.17026	Low-risk	Breast
TCGA.E9.A245.01	29.786	44	1.64345	Low-risk	Breast
TCGA.E9.A247.01	33.1414	76	1.88081	Low-risk	Breast
TCGA.E9.A248.01	31.5422	34	1.53148	Low-risk	Breast
TCGA.E9.A249.01	32.777	33	1.51851	Low-risk	Breast
TCGA.E9.A24A.01	36.3075	29	1.4624	High-risk	Breast
TCGA.E9.A295.01	27.6397	110	2.04139	Low-risk	Breast
TCGA.E9.A2JS.01	35.6009	97	1.98677	High-risk	Breast
TCGA.E9.A2JT.01	26.4997	24	1.38021	Low-risk	Breast
TCGA.E9.A3HO.01	28.2855	92	1.96379	Low-risk	Breast
TCGA.E9.A3Q9.01	25.5306	0	NA	Low-risk	Breast
TCGA.E9.A3QA.01	31.9012	85	1.92942	Low-risk	Breast
TCGA.E9.A3X8.01	27.4964	52	1.716	Low-risk	Breast
TCGA.E9.A54X.01	34.6744	0	NA	Low-risk	Breast
TCGA.E9.A54Y.01	36.6865	69	1.83885	High-risk	Breast
TCGA.E9.A5FK.01	26.3822	42	1.62325	Low-risk	Breast
TCGA.E9.A5FL.01	29.3445	154	2.18752	Low-risk	Breast
TCGA.E9.A5UO.01	30.9945	50	1.69897	Low-risk	Breast
TCGA.E9.A5UP.01	36.2329	0	NA	High-risk	Breast
TCGA.E9.A6HE.01	30.3242	34	1.53148	Low-risk	Breast
TCGA.EW.A1IW.01	29.0704	131	2.11727	Low-risk	Breast
TCGA.EW.A1IX.01	30.713	53	1.72428	Low-risk	Breast
TCGA.EW.A1IY.01	32.2989	48	1.68124	Low-risk	Breast
TCGA.EW.A1IZ.01	29.6165	548	2.73878	Low-risk	Breast
TCGA.EW.A1J1.01	32.9968	32	1.50515	Low-risk	Breast
TCGA.EW.A1J2.01	29.0841	45	1.65321	Low-risk	Breast
TCGA.EW.A1J3.01	32.4678	35	1.54407	Low-risk	Breast
TCGA.EW.A1J5.01	31.53	564	2.75128	Low-risk	Breast
TCGA.EW.A1J6.01	29.9522	51	1.70757	Low-risk	Breast
TCGA.EW.A1OV.01	27.4311	156	2.19312	Low-risk	Breast
TCGA.EW.A1OW.01	31.737	0	NA	Low-risk	Breast
TCGA.EW.A1OX.01	32.368	45	1.65321	Low-risk	Breast
TCGA.EW.A1OY.01	34.0572	88	1.94448	Low-risk	Breast
TCGA.EW.A1OZ.01	32.8756	89	1.94939	Low-risk	Breast
TCGA.EW.A1P0.01	34.2035	29	1.4624	Low-risk	Breast
TCGA.EW.A1P1.01	26.1305	31	1.49136	Low-risk	Breast
TCGA.EW.A1P3.01	29.2108	35	1.54407	Low-risk	Breast
TCGA.EW.A1P4.01	34.8526	95	1.97772	Low-risk	Breast
TCGA.EW.A1P5.01	34.753	28	1.44716	Low-risk	Breast
TCGA.EW.A1P6.01	31.7324	37	1.5682	Low-risk	Breast
TCGA.EW.A1P7.01	27.9328	26	1.41497	Low-risk	Breast
TCGA.EW.A1P8.01	32.7588	59	1.77085	Low-risk	Breast
TCGA.EW.A1PA.01	29.7806	57	1.75587	Low-risk	Breast
TCGA.EW.A1PB.01	34.8757	191	2.28103	Low-risk	Breast
TCGA.EW.A1PC.01	34.6756	0	NA	Low-risk	Breast
TCGA.EW.A1PD.01	30.095	109	2.03743	Low-risk	Breast
TCGA.EW.A1PE.01	32.3092	46	1.66276	Low-risk	Breast
TCGA.EW.A1PF.01	29.9055	0	NA	Low-risk	Breast
TCGA.EW.A1PG.01	29.7908	20	1.30103	Low-risk	Breast
TCGA.EW.A1PH.01	29.9063	65	1.81291	Low-risk	Breast
TCGA.EW.A2FR.01	33.3511	67	1.82607	Low-risk	Breast
TCGA.EW.A2FS.01	26.7219	56	1.74819	Low-risk	Breast
TCGA.EW.A2FV.01	27.868	63	1.79934	Low-risk	Breast
TCGA.EW.A2FW.01	31.9106	30	1.47712	Low-risk	Breast
TCGA.EW.A3E8.01	27.8442	0	NA	Low-risk	Breast
TCGA.EW.A3U0.01	29.3285	0	NA	Low-risk	Breast
TCGA.EW.A423.01	32.7956	100	2	Low-risk	Breast
TCGA.EW.A424.01	30.1466	0	NA	Low-risk	Breast
TCGA.EW.A6S9.01	35.4859	41	1.61278	High-risk	Breast
TCGA.EW.A6SA.01	31.9781	136	2.13354	Low-risk	Breast
TCGA.EW.A6SB.01	32.2912	95	1.97772	Low-risk	Breast
TCGA.EW.A6SC.01	29.2735	45	1.65321	Low-risk	Breast
TCGA.EW.A6SD.01	34.9995	86	1.9345	Low-risk	Breast
TCGA.GI.A2C8.01	31.726	153	2.18469	Low-risk	Breast
TCGA.GI.A2C9.01	31.873	0	NA	Low-risk	Breast
TCGA.GM.A2D9.01	31.6796	657	2.81757	Low-risk	Breast
TCGA.GM.A2DA.01	27.3791	49	1.6902	Low-risk	Breast
TCGA.GM.A2DB.01	32.1441	155	2.19033	Low-risk	Breast
TCGA.GM.A2DC.01	30.5743	34	1.53148	Low-risk	Breast
TCGA.GM.A2DD.01	28.2617	78	1.89209	Low-risk	Breast
TCGA.GM.A2DF.01	30.2843	57	1.75587	Low-risk	Breast
TCGA.GM.A2DH.01	30.0597	253	2.40312	Low-risk	Breast
TCGA.GM.A2DI.01	27.2022	81	1.90849	Low-risk	Breast
TCGA.GM.A2DK.01	27.8804	38	1.57978	Low-risk	Breast
TCGA.GM.A2DL.01	31.6734	59	1.77085	Low-risk	Breast
TCGA.GM.A2DM.01	34.8143	32	1.50515	Low-risk	Breast
TCGA.GM.A2DN.01	32.4004	30	1.47712	Low-risk	Breast
TCGA.GM.A2DO.01	29.8277	237	2.37475	Low-risk	Breast
TCGA.GM.A3NW.01	26.6627	114	2.0569	Low-risk	Breast
TCGA.GM.A3NY.01	28.9694	0	NA	Low-risk	Breast
TCGA.GM.A3XG.01	25.1369	0	NA	Low-risk	Breast
TCGA.GM.A3XL.01	34.3128	182	2.26007	Low-risk	Breast
TCGA.GM.A3XN.01	28.2022	0	NA	Low-risk	Breast
TCGA.GM.A4E0.01	23.6705	49	1.6902	Low-risk	Breast
TCGA.GM.A5PV.01	26.4243	48	1.68124	Low-risk	Breast
TCGA.GM.A5PX.01	28.6115	45	1.65321	Low-risk	Breast
TCGA.HN.A2NL.01	31.599	113	2.05308	Low-risk	Breast
TCGA.HN.A2OB.01	25.6182	26	1.41497	Low-risk	Breast
TCGA.JL.A3YW.01	34.0059	0	NA	Low-risk	Breast
TCGA.JL.A3YX.01	29.6197	59	1.77085	Low-risk	Breast
TCGA.LD.A66U.01	27.7098	43	1.63347	Low-risk	Breast
TCGA.LD.A74U.01	28.3218	368	2.56585	Low-risk	Breast
TCGA.LD.A7W5.01	26.6291	75	1.87506	Low-risk	Breast
TCGA.LD.A7W6.01	27.561	58	1.76343	Low-risk	Breast
TCGA.LD.A9QF.01	30.8627	44	1.64345	Low-risk	Breast
TCGA.LL.A440.01	24.0608	14	1.14613	Low-risk	Breast
TCGA.LL.A441.01	27.1222	0	NA	Low-risk	Breast
TCGA.LL.A442.01	31.5524	0	NA	Low-risk	Breast
TCGA.LL.A50Y.01	32.1998	58	1.76343	Low-risk	Breast
TCGA.LL.A5YL.01	31.1765	103	2.01284	Low-risk	Breast
TCGA.LL.A5YM.01	31.0973	52	1.716	Low-risk	Breast
TCGA.LL.A5YN.01	30.9263	58	1.76343	Low-risk	Breast
TCGA.LL.A5YO.01	31.3043	70	1.8451	Low-risk	Breast
TCGA.LL.A5YP.01	30.0432	122	2.08636	Low-risk	Breast
TCGA.LL.A6FP.01	33.3458	92	1.96379	Low-risk	Breast
TCGA.LL.A6FQ.01	31.6657	82	1.91381	Low-risk	Breast
TCGA.LL.A6FR.01	35.1111	73	1.86332	Low-risk	Breast
TCGA.LL.A73Y.01	31.0299	223	2.3483	Low-risk	Breast
TCGA.LL.A73Z.01	28.4685	73	1.86332	Low-risk	Breast
TCGA.LL.A740.01	32.8966	84	1.92428	Low-risk	Breast
TCGA.LL.A7SZ.01	33.1416	75	1.87506	Low-risk	Breast
TCGA.LL.A7T0.01	32.745	90	1.95424	Low-risk	Breast
TCGA.LL.A8F5.01	33.9888	254	2.40483	Low-risk	Breast
TCGA.LL.A9Q3.01	31.6614	81	1.90849	Low-risk	Breast
TCGA.LQ.A4E4.01	27.5634	0	NA	Low-risk	Breast
TCGA.MS.A51U.01	27.0581	0	NA	Low-risk	Breast
TCGA.OK.A5Q2.01	27.2879	49	1.6902	Low-risk	Breast
TCGA.OL.A5D6.01	30.0922	66	1.81954	Low-risk	Breast
TCGA.OL.A5D7.01	31.8263	94	1.97313	Low-risk	Breast
TCGA.OL.A5D8.01	32.6261	46	1.66276	Low-risk	Breast
TCGA.OL.A5DA.01	33.7244	116	2.06446	Low-risk	Breast
TCGA.OL.A5RU.01	27.6133	51	1.70757	Low-risk	Breast
TCGA.OL.A5RV.01	26.5905	25	1.39794	Low-risk	Breast
TCGA.OL.A5RW.01	33.4666	289	2.4609	Low-risk	Breast
TCGA.OL.A5RX.01	24.6796	40	1.60206	Low-risk	Breast
TCGA.OL.A5RY.01	28.7628	25	1.39794	Low-risk	Breast
TCGA.OL.A5RZ.01	31.6148	174	2.24055	Low-risk	Breast
TCGA.OL.A5S0.01	30.2698	59	1.77085	Low-risk	Breast
TCGA.OL.A66H.01	29.4026	32	1.50515	<NA>	Breast
TCGA.OL.A66I.01	32.8901	61	1.78533	Low-risk	Breast
TCGA.OL.A66J.01	27.6247	80	1.90309	Low-risk	Breast
TCGA.OL.A66K.01	30.7581	59	1.77085	Low-risk	Breast
TCGA.OL.A66L.01	26.5977	100	2	Low-risk	Breast
TCGA.OL.A66N.01	29.0699	68	1.83251	Low-risk	Breast
TCGA.OL.A66O.01	33.0214	44	1.64345	Low-risk	Breast
TCGA.OL.A66P.01	30.7349	145	2.16137	Low-risk	Breast
TCGA.OL.A6VO.01	32.5504	48	1.68124	Low-risk	Breast
TCGA.OL.A6VQ.01	25.8131	108	2.03342	Low-risk	Breast
TCGA.OL.A6VR.01	26.9623	18	1.25527	Low-risk	Breast
TCGA.OL.A97C.01	27.1882	87	1.93952	Low-risk	Breast
TCGA.PE.A5DC.01	29.1711	183	2.26245	Low-risk	Breast
TCGA.PE.A5DD.01	29.4465	100	2	Low-risk	Breast
TCGA.PE.A5DE.01	29.6398	731	2.86392	Low-risk	Breast
TCGA.PL.A8LV.01	32.1171	169	2.22789	Low-risk	Breast
TCGA.PL.A8LX.01	32.5921	59	1.77085	Low-risk	Breast
TCGA.PL.A8LY.01	24.7735	14	1.14613	Low-risk	Breast
TCGA.PL.A8LZ.01	29.8171	151	2.17898	Low-risk	Breast
TCGA.S3.A6ZF.01	32.4422	57	1.75587	Low-risk	Breast
TCGA.S3.A6ZG.01	33.0529	73	1.86332	Low-risk	Breast
TCGA.S3.A6ZH.01	30.6479	60	1.77815	Low-risk	Breast
TCGA.S3.AA0Z.01	32.523	99	1.99564	Low-risk	Breast
TCGA.S3.AA10.01	34.9979	227	2.35603	Low-risk	Breast
TCGA.S3.AA11.01	31.4016	114	2.0569	Low-risk	Breast
TCGA.S3.AA12.01	36.8981	71	1.85126	High-risk	Breast
TCGA.S3.AA14.01	29.1233	37	1.5682	Low-risk	Breast
TCGA.S3.AA15.01	28.4225	67	1.82607	Low-risk	Breast
TCGA.S3.AA17.01	31.9883	186	2.26951	Low-risk	Breast
TCGA.UL.AAZ6.01	35.9435	181	2.25768	High-risk	Breast
TCGA.UU.A93S.01	33.6554	239	2.3784	Low-risk	Breast
TCGA.V7.A7HQ.01	31.1059	40	1.60206	Low-risk	Breast
TCGA.W8.A86G.01	26.869	38	1.57978	Low-risk	Breast
TCGA.WT.AB41.01	29.092	69	1.83885	Low-risk	Breast
TCGA.WT.AB44.01	31.754	71	1.85126	Low-risk	Breast
TCGA.XX.A899.01	26.8976	60	1.77815	Low-risk	Breast
TCGA.XX.A89A.01	27.9877	274	2.43775	Low-risk	Breast
TCGA.Z7.A8R5.01	29.4817	44	1.64345	Low-risk	Breast
TCGA.Z7.A8R6.01	33.7087	121	2.08279	Low-risk	Breast
TCGA.3L.AA1B.01	30.0101	194	2.2878	Low-risk	Colon
TCGA.4N.A93T.01	31.8002	153	2.18469	Low-risk	Colon
TCGA.4T.AA8H.01	30.6997	194	2.2878	Low-risk	Colon
TCGA.5M.AAT4.01	33.0922	260	2.41497	Low-risk	Colon
TCGA.5M.AAT5.01	32.1811	135	2.13033	Low-risk	Colon
TCGA.5M.AAT6.01	33.2203	3162	3.49996	Low-risk	Colon
TCGA.5M.AATA.01	30.1974	128	2.10721	Low-risk	Colon
TCGA.5M.AATE.01	32.5525	199	2.29885	Low-risk	Colon
TCGA.A6.2675.01	31.3757	153	2.18469	Low-risk	Colon
TCGA.A6.2682.01	33.3804	80	1.90309	Low-risk	Colon
TCGA.A6.2684.01	32.4444	105	2.02119	Low-risk	Colon
TCGA.A6.2685.01	28.8306	68	1.83251	Low-risk	Colon
TCGA.A6.2686.01	33.8987	3316	3.52061	Low-risk	Colon
TCGA.A6.4105.01	33.3807	235	2.37107	Low-risk	Colon
TCGA.A6.5656.01	30.7477	173	2.23805	Low-risk	Colon
TCGA.A6.5657.01	30.2661	168	2.22531	Low-risk	Colon
TCGA.A6.5659.01	30.9473	200	2.30103	Low-risk	Colon
TCGA.A6.5660.01	33.9243	190	2.27875	Low-risk	Colon
TCGA.A6.5661.01	36.1144	2098	3.32181	Low-risk	Colon
TCGA.A6.5662.01	31.0983	0	NA	Low-risk	Colon
TCGA.A6.5664.01	28.0958	72	1.85733	Low-risk	Colon
TCGA.A6.5665.01	35.4145	3071	3.48728	Low-risk	Colon
TCGA.A6.5666.01	35.4587	152	2.18184	Low-risk	Colon
TCGA.A6.5667.01	31.7456	102	2.0086	Low-risk	Colon
TCGA.A6.6137.01	30.0909	181	2.25768	Low-risk	Colon
TCGA.A6.6138.01	33.1658	170	2.23045	Low-risk	Colon
TCGA.A6.6140.01	31.1698	0	NA	Low-risk	Colon
TCGA.A6.6141.01	31.3209	0	NA	Low-risk	Colon
TCGA.A6.6142.01	32.9351	127	2.1038	Low-risk	Colon
TCGA.A6.6648.01	29.8205	129	2.11059	Low-risk	Colon
TCGA.A6.6649.01	29.0372	175	2.24304	Low-risk	Colon
TCGA.A6.6650.01	32.1845	137	2.13672	Low-risk	Colon
TCGA.A6.6651.01	29.8306	129	2.11059	Low-risk	Colon
TCGA.A6.6652.01	33.1047	122	2.08636	Low-risk	Colon
TCGA.A6.6653.01	36.8712	1856	3.26858	Low-risk	Colon
TCGA.A6.6654.01	33.4549	282	2.45025	Low-risk	Colon
TCGA.A6.6780.01	36.1693	2017	3.30471	Low-risk	Colon
TCGA.A6.6781.01	36.2729	3219	3.50772	Low-risk	Colon
TCGA.A6.6782.01	26.331	208	2.31806	Low-risk	Colon
TCGA.A6.A565.01	33.3428	583	2.76567	Low-risk	Colon
TCGA.A6.A566.01	36.2706	244	2.38739	Low-risk	Colon
TCGA.A6.A567.01	32.5325	86	1.9345	Low-risk	Colon
TCGA.A6.A56B.01	33.5423	147	2.16732	Low-risk	Colon
TCGA.A6.A5ZU.01	35.1525	0	NA	Low-risk	Colon
TCGA.AA.3489.01	30.3086	150	2.17609	Low-risk	Colon
TCGA.AA.3492.01	34.6037	3388	3.52994	Low-risk	Colon
TCGA.AA.3495.01	33.1415	110	2.04139	Low-risk	Colon
TCGA.AA.3496.01	32.3167	167	2.22272	Low-risk	Colon
TCGA.AA.3502.01	32.2128	265	2.42325	Low-risk	Colon
TCGA.AA.3506.01	32.3552	224	2.35025	Low-risk	Colon
TCGA.AA.3509.01	32.7582	79	1.89763	Low-risk	Colon
TCGA.AA.3511.01	32.3336	180	2.25527	Low-risk	Colon
TCGA.AA.3526.01	34.6328	0	NA	Low-risk	Colon
TCGA.AA.3655.01	33.4146	114	2.0569	Low-risk	Colon
TCGA.AA.3660.01	32.3339	187	2.27184	Low-risk	Colon
TCGA.AA.3662.01	32.1197	121	2.08279	Low-risk	Colon
TCGA.AA.3663.01	34.7236	3195	3.50447	Low-risk	Colon
TCGA.AA.3675.01	34.3467	143	2.15534	Low-risk	Colon
TCGA.AA.3685.01	32.398	134	2.1271	Low-risk	Colon
TCGA.AA.3712.01	33.8592	211	2.32428	Low-risk	Colon
TCGA.AA.3713.01	32.3915	1673	3.2235	Low-risk	Colon
TCGA.AA.A01P.01	33.8427	1371	3.13704	Low-risk	Colon
TCGA.AA.A01X.01	30.2497	106	2.02531	Low-risk	Colon
TCGA.AA.A01Z.01	34.4574	132	2.12057	Low-risk	Colon
TCGA.AA.A02K.01	34.8659	205	2.31175	Low-risk	Colon
TCGA.AA.A02Y.01	33.4196	147	2.16732	Low-risk	Colon
TCGA.AD.5900.01	32.2779	2493	3.39672	Low-risk	Colon
TCGA.AD.6548.01	33.064	169	2.22789	Low-risk	Colon
TCGA.AD.6888.01	33.9652	162	2.20952	Low-risk	Colon
TCGA.AD.6889.01	37.2737	2832	3.45209	Low-risk	Colon
TCGA.AD.6890.01	35.1459	160	2.20412	Low-risk	Colon
TCGA.AD.6895.01	33.5291	2641	3.42177	Low-risk	Colon
TCGA.AD.6899.01	33.0214	234	2.36922	Low-risk	Colon
TCGA.AD.6901.01	31.4629	359	2.55509	Low-risk	Colon
TCGA.AD.6963.01	32.4025	120	2.07918	Low-risk	Colon
TCGA.AD.6964.01	32.9844	2453	3.3897	Low-risk	Colon
TCGA.AD.6965.01	34.3608	166	2.22011	Low-risk	Colon
TCGA.AD.A5EJ.01	37.8272	2289	3.35965	High-risk	Colon
TCGA.AD.A5EK.01	32.3798	132	2.12057	Low-risk	Colon
TCGA.AM.5820.01	31.781	3861	3.5867	Low-risk	Colon
TCGA.AM.5821.01	37.7469	2090	3.32015	High-risk	Colon
TCGA.AU.3779.01	32.2567	158	2.19866	Low-risk	Colon
TCGA.AU.6004.01	34.627	1614	3.2079	Low-risk	Colon
TCGA.AY.5543.01	33.0252	179	2.25285	Low-risk	Colon
TCGA.AY.6196.01	28.3691	346	2.53908	Low-risk	Colon
TCGA.AY.6197.01	33.2751	1786	3.25188	Low-risk	Colon
TCGA.AY.6386.01	35.3649	165	2.21748	Low-risk	Colon
TCGA.AY.A54L.01	32.5791	216	2.33445	Low-risk	Colon
TCGA.AY.A69D.01	34.3536	290	2.4624	Low-risk	Colon
TCGA.AY.A71X.01	34.5252	127	2.1038	Low-risk	Colon
TCGA.AY.A8YK.01	31.715	111	2.04532	Low-risk	Colon
TCGA.AZ.4313.01	37.6051	802	2.90417	High-risk	Colon
TCGA.AZ.4315.01	36.7985	10468	4.01986	Low-risk	Colon
TCGA.AZ.4323.01	29.4206	71	1.85126	Low-risk	Colon
TCGA.AZ.4614.01	34.6483	293	2.46687	Low-risk	Colon
TCGA.AZ.4615.01	38.1035	1311	3.1176	High-risk	Colon
TCGA.AZ.4616.01	34.4725	149	2.17319	Low-risk	Colon
TCGA.AZ.4682.01	30.6089	115	2.0607	Low-risk	Colon
TCGA.AZ.4684.01	32.7795	83	1.91908	Low-risk	Colon
TCGA.AZ.5403.01	32.92	111	2.04532	Low-risk	Colon
TCGA.AZ.5407.01	32.7307	137	2.13672	Low-risk	Colon
TCGA.AZ.6598.01	39.6631	3825	3.58263	High-risk	Colon
TCGA.AZ.6599.01	29.3662	483	2.68395	Low-risk	Colon
TCGA.AZ.6600.01	33.5844	208	2.31806	Low-risk	Colon
TCGA.AZ.6601.01	32.8698	3214	3.50705	Low-risk	Colon
TCGA.AZ.6603.01	29.9683	108	2.03342	Low-risk	Colon
TCGA.AZ.6605.01	31.8655	180	2.25527	Low-risk	Colon
TCGA.AZ.6606.01	32.4969	213	2.32838	Low-risk	Colon
TCGA.AZ.6607.01	33.6437	104	2.01703	Low-risk	Colon
TCGA.AZ.6608.01	33.8204	231	2.36361	Low-risk	Colon
TCGA.CA.5254.01	35.7577	278	2.44404	Low-risk	Colon
TCGA.CA.5255.01	33.8057	79	1.89763	Low-risk	Colon
TCGA.CA.5256.01	32.4775	120	2.07918	Low-risk	Colon
TCGA.CA.5796.01	33.3273	110	2.04139	Low-risk	Colon
TCGA.CA.5797.01	31.2327	110	2.04139	Low-risk	Colon
TCGA.CA.6715.01	33.862	127	2.1038	Low-risk	Colon
TCGA.CA.6716.01	34.063	225	2.35218	Low-risk	Colon
TCGA.CA.6717.01	30.8009	13856	4.14164	Low-risk	Colon
TCGA.CA.6718.01	35.251	4722	3.67413	Low-risk	Colon
TCGA.CA.6719.01	32.5112	160	2.20412	Low-risk	Colon
TCGA.CK.4947.01	32.2541	133	2.12385	Low-risk	Colon
TCGA.CK.4948.01	34.7651	157	2.1959	Low-risk	Colon
TCGA.CK.4950.01	33.66	251	2.39967	Low-risk	Colon
TCGA.CK.4951.01	36.3029	7161	3.85497	Low-risk	Colon
TCGA.CK.4952.01	36.0014	255	2.40654	Low-risk	Colon
TCGA.CK.5912.01	32.178	100	2	Low-risk	Colon
TCGA.CK.5913.01	36.9458	1420	3.15229	Low-risk	Colon
TCGA.CK.5914.01	35.8957	209	2.32015	Low-risk	Colon
TCGA.CK.5915.01	33.273	141	2.14922	Low-risk	Colon
TCGA.CK.5916.01	34.7687	2403	3.38075	Low-risk	Colon
TCGA.CK.6746.01	36.6259	1942	3.28825	Low-risk	Colon
TCGA.CK.6747.01	32.949	218	2.33846	Low-risk	Colon
TCGA.CK.6748.01	32.386	97	1.98677	Low-risk	Colon
TCGA.CK.6751.01	36.5211	240	2.38021	Low-risk	Colon
TCGA.CM.4743.01	35.3011	1929	3.28533	Low-risk	Colon
TCGA.CM.4744.01	34.6641	220	2.34242	Low-risk	Colon
TCGA.CM.4747.01	32.514	137	2.13672	Low-risk	Colon
TCGA.CM.4751.01	32.2677	132	2.12057	Low-risk	Colon
TCGA.CM.5344.01	35.0031	105	2.02119	Low-risk	Colon
TCGA.CM.5348.01	30.917	275	2.43933	Low-risk	Colon
TCGA.CM.5349.01	32.6128	165	2.21748	Low-risk	Colon
TCGA.CM.5860.01	35.8942	164	2.21484	Low-risk	Colon
TCGA.CM.5861.01	37.1935	2335	3.36829	Low-risk	Colon
TCGA.CM.5862.01	31.6432	154	2.18752	Low-risk	Colon
TCGA.CM.5863.01	32.491	90	1.95424	Low-risk	Colon
TCGA.CM.5864.01	32.041	295	2.46982	Low-risk	Colon
TCGA.CM.5868.01	32.7542	139	2.14301	Low-risk	Colon
TCGA.CM.6161.01	30.4758	149	2.17319	Low-risk	Colon
TCGA.CM.6162.01	32.7079	1691	3.22814	Low-risk	Colon
TCGA.CM.6163.01	30.7585	141	2.14922	Low-risk	Colon
TCGA.CM.6164.01	31.944	108	2.03342	Low-risk	Colon
TCGA.CM.6165.01	31.4034	168	2.22531	Low-risk	Colon
TCGA.CM.6166.01	32.9986	128	2.10721	Low-risk	Colon
TCGA.CM.6167.01	26.5812	110	2.04139	Low-risk	Colon
TCGA.CM.6168.01	31.152	357	2.55267	Low-risk	Colon
TCGA.CM.6169.01	30.7388	149	2.17319	Low-risk	Colon
TCGA.CM.6170.01	32.9887	150	2.17609	Low-risk	Colon
TCGA.CM.6171.01	34.9678	1950	3.29003	Low-risk	Colon
TCGA.CM.6172.01	31.199	157	2.1959	Low-risk	Colon
TCGA.CM.6674.01	34.3079	1427	3.15442	Low-risk	Colon
TCGA.CM.6675.01	37.0239	143	2.15534	Low-risk	Colon
TCGA.CM.6676.01	30.4786	147	2.16732	Low-risk	Colon
TCGA.CM.6677.01	34.3849	201	2.3032	Low-risk	Colon
TCGA.CM.6678.01	32.0349	207	2.31597	Low-risk	Colon
TCGA.CM.6679.01	32.2708	129	2.11059	Low-risk	Colon
TCGA.CM.6680.01	32.1533	128	2.10721	Low-risk	Colon
TCGA.D5.5537.01	34.7531	151	2.17898	Low-risk	Colon
TCGA.D5.5538.01	34.9568	181	2.25768	Low-risk	Colon
TCGA.D5.5539.01	32.7008	173	2.23805	Low-risk	Colon
TCGA.D5.5540.01	35.7623	182	2.26007	Low-risk	Colon
TCGA.D5.5541.01	32.3772	103	2.01284	Low-risk	Colon
TCGA.D5.6529.01	34.9328	160	2.20412	Low-risk	Colon
TCGA.D5.6530.01	35.4518	1756	3.24452	Low-risk	Colon
TCGA.D5.6531.01	34.8308	285	2.45484	Low-risk	Colon
TCGA.D5.6532.01	34.6058	174	2.24055	Low-risk	Colon
TCGA.D5.6533.01	33.0958	260	2.41497	Low-risk	Colon
TCGA.D5.6534.01	30.8832	218	2.33846	Low-risk	Colon
TCGA.D5.6535.01	33.0916	242	2.38382	Low-risk	Colon
TCGA.D5.6536.01	34.2403	155	2.19033	Low-risk	Colon
TCGA.D5.6537.01	36.2994	151	2.17898	Low-risk	Colon
TCGA.D5.6538.01	32.0845	202	2.30535	Low-risk	Colon
TCGA.D5.6539.01	32.3302	147	2.16732	Low-risk	Colon
TCGA.D5.6540.01	38.4657	2025	3.30643	High-risk	Colon
TCGA.D5.6541.01	36.9623	129	2.11059	Low-risk	Colon
TCGA.D5.6898.01	31.1641	104	2.01703	Low-risk	Colon
TCGA.D5.6920.01	33.5649	157	2.1959	Low-risk	Colon
TCGA.D5.6922.01	31.0005	158	2.19866	Low-risk	Colon
TCGA.D5.6923.01	34.7197	0	NA	Low-risk	Colon
TCGA.D5.6924.01	33.2332	219	2.34044	Low-risk	Colon
TCGA.D5.6926.01	35.8367	176	2.24551	Low-risk	Colon
TCGA.D5.6927.01	34.8569	1130	3.05308	Low-risk	Colon
TCGA.D5.6928.01	33.0227	2596	3.4143	Low-risk	Colon
TCGA.D5.6929.01	36.3112	190	2.27875	Low-risk	Colon
TCGA.D5.6930.01	33.5325	2010	3.3032	Low-risk	Colon
TCGA.D5.6931.01	33.5805	428	2.63144	Low-risk	Colon
TCGA.D5.6932.01	32.3202	189	2.27646	Low-risk	Colon
TCGA.D5.7000.01	34.1881	156	2.19312	Low-risk	Colon
TCGA.DM.A0X9.01	34.0958	257	2.40993	Low-risk	Colon
TCGA.DM.A0XD.01	38.3757	254	2.40483	High-risk	Colon
TCGA.DM.A0XF.01	32.8638	201	2.3032	Low-risk	Colon
TCGA.DM.A1D0.01	33.7747	176	2.24551	Low-risk	Colon
TCGA.DM.A1D4.01	33.5162	250	2.39794	Low-risk	Colon
TCGA.DM.A1D6.01	34.241	170	2.23045	Low-risk	Colon
TCGA.DM.A1D7.01	31.8952	199	2.29885	Low-risk	Colon
TCGA.DM.A1D8.01	32.9677	249	2.3962	Low-risk	Colon
TCGA.DM.A1D9.01	33.8396	206	2.31387	Low-risk	Colon
TCGA.DM.A1DA.01	36.2087	397	2.59879	Low-risk	Colon
TCGA.DM.A1DB.01	35.0473	98	1.99123	Low-risk	Colon
TCGA.DM.A1HA.01	35.5796	211	2.32428	Low-risk	Colon
TCGA.DM.A1HB.01	37.5217	1865	3.27068	Low-risk	Colon
TCGA.DM.A280.01	38.0004	195	2.29003	High-risk	Colon
TCGA.DM.A282.01	30.9983	150	2.17609	Low-risk	Colon
TCGA.DM.A285.01	34.8055	251	2.39967	Low-risk	Colon
TCGA.DM.A288.01	38.4844	124	2.09342	High-risk	Colon
TCGA.DM.A28A.01	35.6124	190	2.27875	Low-risk	Colon
TCGA.DM.A28C.01	33.2881	153	2.18469	Low-risk	Colon
TCGA.DM.A28E.01	32.187	139	2.14301	Low-risk	Colon
TCGA.DM.A28F.01	34.8392	366	2.56348	Low-risk	Colon
TCGA.DM.A28G.01	31.4101	181	2.25768	Low-risk	Colon
TCGA.DM.A28H.01	33.4717	172	2.23553	Low-risk	Colon
TCGA.DM.A28K.01	35.5808	154	2.18752	Low-risk	Colon
TCGA.DM.A28M.01	35.8188	139	2.14301	Low-risk	Colon
TCGA.F4.6459.01	30.0755	209	2.32015	Low-risk	Colon
TCGA.F4.6460.01	28.1051	219	2.34044	Low-risk	Colon
TCGA.F4.6461.01	32.1637	212	2.32634	Low-risk	Colon
TCGA.F4.6463.01	31.4604	108	2.03342	Low-risk	Colon
TCGA.F4.6569.01	32.5137	168	2.22531	Low-risk	Colon
TCGA.F4.6570.01	36.0369	2656	3.42423	Low-risk	Colon
TCGA.F4.6703.01	32.4399	832	2.92012	Low-risk	Colon
TCGA.F4.6704.01	31.8215	113	2.05308	Low-risk	Colon
TCGA.F4.6805.01	30.9052	106	2.02531	Low-risk	Colon
TCGA.F4.6806.01	33.3597	154	2.18752	Low-risk	Colon
TCGA.F4.6807.01	29.2354	231	2.36361	Low-risk	Colon
TCGA.F4.6808.01	32.1359	189	2.27646	Low-risk	Colon
TCGA.F4.6809.01	26.6751	242	2.38382	Low-risk	Colon
TCGA.F4.6854.01	31.444	159	2.2014	Low-risk	Colon
TCGA.F4.6855.01	34.989	160	2.20412	Low-risk	Colon
TCGA.F4.6856.01	33.2519	1593	3.20222	Low-risk	Colon
TCGA.G4.6293.01	31.8914	174	2.24055	Low-risk	Colon
TCGA.G4.6294.01	31.9055	219	2.34044	Low-risk	Colon
TCGA.G4.6295.01	31.9751	224	2.35025	Low-risk	Colon
TCGA.G4.6297.01	33.3737	125	2.09691	Low-risk	Colon
TCGA.G4.6298.01	34.4373	119	2.07555	Low-risk	Colon
TCGA.G4.6299.01	35.0535	277	2.44248	Low-risk	Colon
TCGA.G4.6302.01	29.1202	1648	3.21696	Low-risk	Colon
TCGA.G4.6303.01	29.722	157	2.1959	Low-risk	Colon
TCGA.G4.6304.01	37.4301	1630	3.21219	Low-risk	Colon
TCGA.G4.6306.01	34.5675	163	2.21219	Low-risk	Colon
TCGA.G4.6307.01	32.2309	117	2.06819	Low-risk	Colon
TCGA.G4.6309.01	34.5297	1286	3.10924	Low-risk	Colon
TCGA.G4.6310.01	26.7043	179	2.25285	Low-risk	Colon
TCGA.G4.6311.01	35.7751	217	2.33646	Low-risk	Colon
TCGA.G4.6314.01	29.6862	206	2.31387	Low-risk	Colon
TCGA.G4.6315.01	31.5458	207	2.31597	Low-risk	Colon
TCGA.G4.6317.01	33.6496	154	2.18752	Low-risk	Colon
TCGA.G4.6320.01	35.3565	1710	3.233	Low-risk	Colon
TCGA.G4.6321.01	30.3906	110	2.04139	Low-risk	Colon
TCGA.G4.6322.01	31.7107	130	2.11394	Low-risk	Colon
TCGA.G4.6323.01	30.4977	152	2.18184	Low-risk	Colon
TCGA.G4.6586.01	36.2165	1855	3.26834	Low-risk	Colon
TCGA.G4.6588.01	38.9132	3401	3.53161	High-risk	Colon
TCGA.G4.6625.01	29.2201	175	2.24304	Low-risk	Colon
TCGA.G4.6626.01	34.114	212	2.32634	Low-risk	Colon
TCGA.G4.6627.01	30.0438	129	2.11059	Low-risk	Colon
TCGA.G4.6628.01	31.8711	3030	3.48144	Low-risk	Colon
TCGA.NH.A50T.01	34.5075	174	2.24055	Low-risk	Colon
TCGA.NH.A50U.01	34.9693	132	2.12057	Low-risk	Colon
TCGA.NH.A50V.01	33.7408	224	2.35025	Low-risk	Colon
TCGA.NH.A5IV.01	35.3602	3982	3.6001	Low-risk	Colon
TCGA.NH.A6GA.01	32.5636	135	2.13033	Low-risk	Colon
TCGA.NH.A6GB.01	33.5406	253	2.40312	Low-risk	Colon
TCGA.NH.A6GC.01	34.298	178	2.25042	Low-risk	Colon
TCGA.NH.A8F7.01	31.4617	181	2.25768	Low-risk	Colon
TCGA.NH.A8F8.01	33.0735	174	2.24055	Low-risk	Colon
TCGA.QG.A5YV.01	34.5376	234	2.36922	Low-risk	Colon
TCGA.QG.A5YW.01	33.3588	207	2.31597	Low-risk	Colon
TCGA.QG.A5YX.01	32.7564	133	2.12385	Low-risk	Colon
TCGA.QG.A5Z1.01	31.8849	145	2.16137	Low-risk	Colon
TCGA.QG.A5Z2.01	33.4025	1611	3.2071	Low-risk	Colon
TCGA.QL.A97D.01	30.8289	354	2.549	Low-risk	Colon
TCGA.RU.A8FL.01	33.288	217	2.33646	Low-risk	Colon
TCGA.SS.A7HO.01	31.2458	238	2.37658	Low-risk	Colon
TCGA.T9.A92H.01	33.6236	287	2.45788	Low-risk	Colon
TCGA.WS.AB45.01	34.9397	4160	3.61909	Low-risk	Colon
TCGA.3Z.A93Z.01	25.7369	131	2.11727	Low-risk	Kidney
TCGA.6D.AA2E.01	25.5957	53	1.72428	Low-risk	Kidney
TCGA.A3.3308.01	26.9259	102	2.0086	Low-risk	Kidney
TCGA.A3.3311.01	27.9503	76	1.88081	Low-risk	Kidney
TCGA.A3.3313.01	27.2693	133	2.12385	Low-risk	Kidney
TCGA.A3.3316.01	27.3219	52	1.716	Low-risk	Kidney
TCGA.A3.3317.01	27.4152	98	1.99123	Low-risk	Kidney
TCGA.A3.3319.01	27.5973	104	2.01703	Low-risk	Kidney
TCGA.A3.3320.01	26.3289	121	2.08279	Low-risk	Kidney
TCGA.A3.3322.01	26.5998	72	1.85733	Low-risk	Kidney
TCGA.A3.3323.01	30.5371	59	1.77085	High-risk	Kidney
TCGA.A3.3326.01	27.4993	68	1.83251	Low-risk	Kidney
TCGA.A3.3331.01	27.7601	129	2.11059	Low-risk	Kidney
TCGA.A3.3346.01	30.756	122	2.08636	High-risk	Kidney
TCGA.A3.3357.01	27.7476	119	2.07555	Low-risk	Kidney
TCGA.A3.3358.01	28.4242	97	1.98677	Low-risk	Kidney
TCGA.A3.3363.01	28.4054	63	1.79934	Low-risk	Kidney
TCGA.A3.3365.01	25.8286	48	1.68124	Low-risk	Kidney
TCGA.A3.3367.01	28.6565	103	2.01284	Low-risk	Kidney
TCGA.A3.3370.01	25.4002	49	1.6902	Low-risk	Kidney
TCGA.A3.3372.01	28.8931	93	1.96848	Low-risk	Kidney
TCGA.A3.3373.01	28.0873	76	1.88081	Low-risk	Kidney
TCGA.A3.3376.01	27.1147	70	1.8451	Low-risk	Kidney
TCGA.A3.3378.01	29.5438	88	1.94448	High-risk	Kidney
TCGA.A3.3380.01	25.0833	41	1.61278	Low-risk	Kidney
TCGA.A3.3382.01	30.6138	123	2.08991	High-risk	Kidney
TCGA.A3.3383.01	29.5236	65	1.81291	High-risk	Kidney
TCGA.A3.3385.01	28.917	81	1.90849	Low-risk	Kidney
TCGA.A3.3387.01	27.7463	106	2.02531	Low-risk	Kidney
TCGA.A3.A6NI.01	28.4396	104	2.01703	Low-risk	Kidney
TCGA.A3.A6NJ.01	26.7752	73	1.86332	Low-risk	Kidney
TCGA.A3.A6NL.01	29.2175	66	1.81954	High-risk	Kidney
TCGA.A3.A6NN.01	27.3502	141	2.14922	Low-risk	Kidney
TCGA.A3.A8CQ.01	25.4147	69	1.83885	Low-risk	Kidney
TCGA.A3.A8OU.01	27.7059	116	2.06446	Low-risk	Kidney
TCGA.A3.A8OV.01	27.9117	204	2.30963	Low-risk	Kidney
TCGA.A3.A8OW.01	26.3336	36	1.5563	Low-risk	Kidney
TCGA.A3.A8OX.01	24.8114	67	1.82607	Low-risk	Kidney
TCGA.AK.3444.01	26.9617	132	2.12057	Low-risk	Kidney
TCGA.AK.3447.01	30.1779	119	2.07555	High-risk	Kidney
TCGA.AK.3455.01	27.776	71	1.85126	Low-risk	Kidney
TCGA.AK.3465.01	28.825	39	1.59106	Low-risk	Kidney
TCGA.AS.3778.01	29.2125	79	1.89763	High-risk	Kidney
TCGA.B0.4700.01	29.132	51	1.70757	High-risk	Kidney
TCGA.B0.4823.01	27.0757	140	2.14613	Low-risk	Kidney
TCGA.B0.4827.01	27.664	110	2.04139	Low-risk	Kidney
TCGA.B0.4842.01	29.6836	74	1.86923	High-risk	Kidney
TCGA.B0.4945.01	26.3075	53	1.72428	Low-risk	Kidney
TCGA.B0.5075.01	28.5732	117	2.06819	Low-risk	Kidney
TCGA.B0.5077.01	26.5282	67	1.82607	Low-risk	Kidney
TCGA.B0.5081.01	30.1667	61	1.78533	High-risk	Kidney
TCGA.B0.5084.01	30.1915	61	1.78533	High-risk	Kidney
TCGA.B0.5085.01	28.2658	97	1.98677	Low-risk	Kidney
TCGA.B0.5088.01	28.7729	94	1.97313	Low-risk	Kidney
TCGA.B0.5092.01	28.291	106	2.02531	Low-risk	Kidney
TCGA.B0.5094.01	31.3859	103	2.01284	High-risk	Kidney
TCGA.B0.5095.01	26.3347	104	2.01703	Low-risk	Kidney
TCGA.B0.5096.01	30.9425	117	2.06819	High-risk	Kidney
TCGA.B0.5097.01	30.4885	82	1.91381	High-risk	Kidney
TCGA.B0.5098.01	29.3943	881	2.94498	High-risk	Kidney
TCGA.B0.5099.01	26.4867	102	2.0086	Low-risk	Kidney
TCGA.B0.5100.01	27.4577	42	1.62325	Low-risk	Kidney
TCGA.B0.5102.01	25.0532	56	1.74819	Low-risk	Kidney
TCGA.B0.5104.01	26.6532	86	1.9345	Low-risk	Kidney
TCGA.B0.5106.01	27.7789	100	2	Low-risk	Kidney
TCGA.B0.5107.01	31.3473	72	1.85733	High-risk	Kidney
TCGA.B0.5108.01	28.9416	61	1.78533	Low-risk	Kidney
TCGA.B0.5109.01	29.2559	62	1.79239	High-risk	Kidney
TCGA.B0.5110.01	26.3775	83	1.91908	Low-risk	Kidney
TCGA.B0.5113.01	27.4499	52	1.716	Low-risk	Kidney
TCGA.B0.5115.01	25.5582	63	1.79934	Low-risk	Kidney
TCGA.B0.5116.01	30.0736	82	1.91381	High-risk	Kidney
TCGA.B0.5119.01	24.7384	109	2.03743	Low-risk	Kidney
TCGA.B0.5120.01	28.1016	86	1.9345	Low-risk	Kidney
TCGA.B0.5121.01	27.3263	58	1.76343	Low-risk	Kidney
TCGA.B0.5399.01	25.8871	61	1.78533	Low-risk	Kidney
TCGA.B0.5400.01	27.5118	54	1.73239	Low-risk	Kidney
TCGA.B0.5402.01	26.6012	61	1.78533	Low-risk	Kidney
TCGA.B0.5690.01	28.2851	81	1.90849	Low-risk	Kidney
TCGA.B0.5691.01	24.9115	71	1.85126	Low-risk	Kidney
TCGA.B0.5692.01	29.2557	86	1.9345	High-risk	Kidney
TCGA.B0.5693.01	27.3031	51	1.70757	Low-risk	Kidney
TCGA.B0.5694.01	29.1145	87	1.93952	High-risk	Kidney
TCGA.B0.5695.01	27.0346	87	1.93952	Low-risk	Kidney
TCGA.B0.5696.01	27.5389	72	1.85733	Low-risk	Kidney
TCGA.B0.5697.01	26.9568	74	1.86923	Low-risk	Kidney
TCGA.B0.5698.01	28.4533	97	1.98677	Low-risk	Kidney
TCGA.B0.5699.01	29.2425	72	1.85733	High-risk	Kidney
TCGA.B0.5700.01	28.6489	98	1.99123	Low-risk	Kidney
TCGA.B0.5701.01	28.3113	139	2.14301	Low-risk	Kidney
TCGA.B0.5702.01	27.9026	87	1.93952	Low-risk	Kidney
TCGA.B0.5703.01	26.5393	109	2.03743	Low-risk	Kidney
TCGA.B0.5705.01	27.8722	98	1.99123	Low-risk	Kidney
TCGA.B0.5706.01	29.5331	78	1.89209	High-risk	Kidney
TCGA.B0.5707.01	28.5461	54	1.73239	Low-risk	Kidney
TCGA.B0.5709.01	25.7069	99	1.99564	Low-risk	Kidney
TCGA.B0.5710.01	28.8424	54	1.73239	Low-risk	Kidney
TCGA.B0.5711.01	28.3725	38	1.57978	Low-risk	Kidney
TCGA.B0.5712.01	30.612	134	2.1271	High-risk	Kidney
TCGA.B0.5713.01	28.1316	139	2.14301	Low-risk	Kidney
TCGA.B0.5812.01	26.8265	59	1.77085	Low-risk	Kidney
TCGA.B2.4101.01	28.4756	61	1.78533	Low-risk	Kidney
TCGA.B2.4102.01	26.1033	118	2.07188	Low-risk	Kidney
TCGA.B2.5633.01	29.0995	73	1.86332	High-risk	Kidney
TCGA.B2.5635.01	28.2485	74	1.86923	Low-risk	Kidney
TCGA.B2.5639.01	30.0725	77	1.88649	High-risk	Kidney
TCGA.B2.5641.01	30.786	109	2.03743	High-risk	Kidney
TCGA.B2.A4SR.01	26.7927	67	1.82607	Low-risk	Kidney
TCGA.B4.5377.01	25.8093	79	1.89763	Low-risk	Kidney
TCGA.B4.5832.01	28.0948	86	1.9345	Low-risk	Kidney
TCGA.B4.5834.01	27.0355	44	1.64345	Low-risk	Kidney
TCGA.B4.5835.01	29.1006	81	1.90849	High-risk	Kidney
TCGA.B4.5836.01	27.2968	92	1.96379	Low-risk	Kidney
TCGA.B4.5838.01	28.7045	89	1.94939	Low-risk	Kidney
TCGA.B4.5843.01	29.3871	53	1.72428	High-risk	Kidney
TCGA.B4.5844.01	26.6878	86	1.9345	Low-risk	Kidney
TCGA.B8.4143.01	31.828	2145	3.33143	High-risk	Kidney
TCGA.B8.4146.01	27.219	50	1.69897	Low-risk	Kidney
TCGA.B8.4148.01	26.9242	50	1.69897	Low-risk	Kidney
TCGA.B8.4151.01	27.3838	71	1.85126	Low-risk	Kidney
TCGA.B8.4153.01	27.4106	94	1.97313	Low-risk	Kidney
TCGA.B8.4621.01	26.2343	114	2.0569	Low-risk	Kidney
TCGA.B8.4622.01	30.3828	75	1.87506	High-risk	Kidney
TCGA.B8.5158.01	29.363	76	1.88081	High-risk	Kidney
TCGA.B8.5159.01	29.3104	71	1.85126	High-risk	Kidney
TCGA.B8.5162.01	30.6925	76	1.88081	High-risk	Kidney
TCGA.B8.5163.01	28.8645	93	1.96848	Low-risk	Kidney
TCGA.B8.5164.01	29.7845	113	2.05308	High-risk	Kidney
TCGA.B8.5549.01	27.8639	78	1.89209	Low-risk	Kidney
TCGA.B8.5550.01	29.747	147	2.16732	High-risk	Kidney
TCGA.B8.5551.01	30.3814	76	1.88081	High-risk	Kidney
TCGA.B8.5553.01	27.3862	75	1.87506	Low-risk	Kidney
TCGA.B8.A54D.01	26.4638	84	1.92428	Low-risk	Kidney
TCGA.B8.A54E.01	26.4097	60	1.77815	Low-risk	Kidney
TCGA.B8.A54F.01	28.4941	46	1.66276	Low-risk	Kidney
TCGA.B8.A54G.01	31.6558	61	1.78533	High-risk	Kidney
TCGA.B8.A54H.01	27.407	109	2.03743	Low-risk	Kidney
TCGA.B8.A54I.01	29.0468	95	1.97772	High-risk	Kidney
TCGA.B8.A54J.01	25.593	90	1.95424	Low-risk	Kidney
TCGA.B8.A54K.01	30.1253	38	1.57978	High-risk	Kidney
TCGA.B8.A7U6.01	28.0154	89	1.94939	Low-risk	Kidney
TCGA.B8.A8YJ.01	25.8715	43	1.63347	Low-risk	Kidney
TCGA.BP.4770.01	31.7825	78	1.89209	High-risk	Kidney
TCGA.BP.4782.01	27.7705	102	2.0086	Low-risk	Kidney
TCGA.BP.4801.01	26.4874	71	1.85126	Low-risk	Kidney
TCGA.BP.4960.01	30.2746	82	1.91381	High-risk	Kidney
TCGA.BP.4961.01	27.8322	50	1.69897	Low-risk	Kidney
TCGA.BP.4962.01	28.9563	58	1.76343	Low-risk	Kidney
TCGA.BP.4963.01	29.1153	113	2.05308	High-risk	Kidney
TCGA.BP.4964.01	30.6906	116	2.06446	High-risk	Kidney
TCGA.BP.4965.01	25.9606	67	1.82607	Low-risk	Kidney
TCGA.BP.4967.01	28.4095	88	1.94448	Low-risk	Kidney
TCGA.BP.4968.01	27.8624	50	1.69897	Low-risk	Kidney
TCGA.BP.4970.01	28.1964	36	1.5563	Low-risk	Kidney
TCGA.BP.4971.01	27.0329	54	1.73239	Low-risk	Kidney
TCGA.BP.4972.01	27.195	51	1.70757	Low-risk	Kidney
TCGA.BP.4973.01	28.7052	33	1.51851	Low-risk	Kidney
TCGA.BP.4974.01	24.5002	48	1.68124	Low-risk	Kidney
TCGA.BP.4976.01	28.3565	125	2.09691	Low-risk	Kidney
TCGA.BP.4977.01	28.4849	57	1.75587	Low-risk	Kidney
TCGA.BP.4981.01	27.1205	72	1.85733	Low-risk	Kidney
TCGA.BP.4982.01	27.4769	47	1.6721	Low-risk	Kidney
TCGA.BP.4983.01	30.7814	95	1.97772	High-risk	Kidney
TCGA.BP.4985.01	32.7334	115	2.0607	High-risk	Kidney
TCGA.BP.4986.01	27.9046	51	1.70757	Low-risk	Kidney
TCGA.BP.4987.01	27.9787	36	1.5563	Low-risk	Kidney
TCGA.BP.4988.01	28.5997	65	1.81291	Low-risk	Kidney
TCGA.BP.4989.01	29.6228	85	1.92942	High-risk	Kidney
TCGA.BP.4991.01	28.4105	64	1.80618	Low-risk	Kidney
TCGA.BP.4992.01	29.2766	51	1.70757	High-risk	Kidney
TCGA.BP.4993.01	26.9718	81	1.90849	Low-risk	Kidney
TCGA.BP.4995.01	27.541	60	1.77815	Low-risk	Kidney
TCGA.BP.4998.01	28.9495	42	1.62325	Low-risk	Kidney
TCGA.BP.4999.01	26.3298	60	1.77815	Low-risk	Kidney
TCGA.BP.5000.01	27.1712	59	1.77085	Low-risk	Kidney
TCGA.BP.5001.01	25.0001	48	1.68124	Low-risk	Kidney
TCGA.BP.5004.01	28.9868	61	1.78533	High-risk	Kidney
TCGA.BP.5006.01	28.3354	51	1.70757	Low-risk	Kidney
TCGA.BP.5007.01	29.8562	35	1.54407	High-risk	Kidney
TCGA.BP.5008.01	24.5181	54	1.73239	Low-risk	Kidney
TCGA.BP.5009.01	30.9896	62	1.79239	High-risk	Kidney
TCGA.BP.5010.01	25.2387	89	1.94939	Low-risk	Kidney
TCGA.BP.5168.01	26.855	154	2.18752	Low-risk	Kidney
TCGA.BP.5169.01	29.1685	76	1.88081	High-risk	Kidney
TCGA.BP.5170.01	29.3524	54	1.73239	High-risk	Kidney
TCGA.BP.5173.01	27.3222	103	2.01284	Low-risk	Kidney
TCGA.BP.5174.01	27.4004	50	1.69897	Low-risk	Kidney
TCGA.BP.5175.01	28.1755	57	1.75587	Low-risk	Kidney
TCGA.BP.5176.01	29.0381	160	2.20412	High-risk	Kidney
TCGA.BP.5177.01	27.0108	57	1.75587	Low-risk	Kidney
TCGA.BP.5178.01	29.4778	81	1.90849	High-risk	Kidney
TCGA.BP.5180.01	29.9536	52	1.716	High-risk	Kidney
TCGA.BP.5181.01	28.614	75	1.87506	Low-risk	Kidney
TCGA.BP.5182.01	27.7301	95	1.97772	Low-risk	Kidney
TCGA.BP.5183.01	28.6706	65	1.81291	Low-risk	Kidney
TCGA.BP.5184.01	25.7421	37	1.5682	Low-risk	Kidney
TCGA.BP.5185.01	27.4729	104	2.01703	Low-risk	Kidney
TCGA.BP.5186.01	25.5881	50	1.69897	Low-risk	Kidney
TCGA.BP.5187.01	28.0666	74	1.86923	Low-risk	Kidney
TCGA.BP.5189.01	29.6741	61	1.78533	High-risk	Kidney
TCGA.BP.5190.01	27.2232	51	1.70757	Low-risk	Kidney
TCGA.BP.5191.01	28.6885	83	1.91908	Low-risk	Kidney
TCGA.BP.5192.01	26.0111	71	1.85126	Low-risk	Kidney
TCGA.BP.5194.01	27.9698	36	1.5563	Low-risk	Kidney
TCGA.BP.5195.01	30.2714	90	1.95424	High-risk	Kidney
TCGA.BP.5196.01	28.4768	68	1.83251	Low-risk	Kidney
TCGA.BP.5198.01	30.2074	99	1.99564	High-risk	Kidney
TCGA.BP.5199.01	27.1105	97	1.98677	Low-risk	Kidney
TCGA.BP.5200.01	27.5377	52	1.716	Low-risk	Kidney
TCGA.BP.5201.01	28.2142	55	1.74036	Low-risk	Kidney
TCGA.BP.5202.01	27.6221	52	1.716	Low-risk	Kidney
TCGA.CJ.4869.01	28.8872	90	1.95424	Low-risk	Kidney
TCGA.CJ.4882.01	27.1016	96	1.98227	Low-risk	Kidney
[truncated: 2,056 more rows]
