# Supplementary material for: Pan-cancer analysis connects tumor matrisome to immune response
Source: NPJ Precis Oncol. 2019 May 22;3:15. doi: 10.1038/s41698-019-0087-0 (PMC6531473; doi:10.1038/s41698-019-0087-0)
Supplement: Supplementary file 13 — Data file S12 [file 41698_2019_87_MOESM13_ESM.xlsx]

## Sheet: MMD
	Spearman rho	P	Spearman rho	P	Spearman rho	P	Spearman rho	P	Spearman rho	P	Spearman rho	P	Spearman rho	P	Spearman rho	P	Spearman rho	P	Spearman rho	P	Spearman rho	P
Macrophages.M0	0.475769	< 2.2e-16	0.325351	< 2.2e-16	0.367267	< 2.2e-16	0.305159	< 2.2e-16	0.394824	2.185e-07	0.620062	8.31e-13	0.340055	1.437e-08	0.241446	0.0003108	0.256782	2.201e-10	-0.00630925	0.9452	0.13048	0.06977
Neutrophils	0.381512	< 2.2e-16	-0.00577209	0.8553	0.347045	< 2.2e-16	0.306287	< 2.2e-16	0.427989	1.486e-08	0.384505	3.982e-05	0.214186	0.0004577	0.0690015	0.3094	0.172098	2.515e-05	-0.117526	0.1992	0.138424	0.05425
Mast.cells.activated	0.357277	< 2.2e-16	0.201879	1.176e-10	0.0941694	0.002875	0.0863742	0.006274	0.0382052	0.6304	0.019303	0.8428	0.203489	0.0008827	0.0313296	0.6447	-0.040336	0.3268	-0.193766	0.03321	0.251152	0.0004119
T.cells.regulatory..Tregs.	0.0894507	0.01868	0.160669	3.261e-07	-0.0785661	0.01295	0.165806	1.34e-07	-0.368798	1.481e-06	0.127151	0.1897	0.0745733	0.2272	-0.059345	0.3821	-0.0626167	0.1277	0.185421	0.04174	0.0902317	0.2109
Macrophages.M1	0.249146	3.086e-11	0.325351	< 2.2e-16	0.284619	< 2.2e-16	0.0435645	0.1686	0.202443	0.01001	-0.164133	0.08962	-0.0979709	0.1123	0.0656921	0.3332	0.242662	2.145e-09	0.10077	0.2714	-0.0250079	0.7293
T.cells.follicular.helper	0.209729	2.619e-08	0.108514	0.0005874	0.180256	9.46e-09	0.0713572	0.02404	0.0986875	0.213	0.0227418	0.8153	0.101884	0.09856	0.126207	0.06226	-0.0225886	0.583	0.187284	0.03969	-0.019447	0.7878
NK.cells.resting	0.226139	1.835e-09	0.100256	0.001501	-0.0956599	0.00246	0.0149078	0.6377	-0.153581	0.05176	0.204237	0.03399	-0.0529571	0.3915	-0.220896	0.0009983	-0.0501705	0.2225	0.0367345	0.6891	0.137984	0.05503
T.cells.CD4.memory.activated	0.20214	8.349e-08	0.193018	7.55e-10	0.0491911	0.1201	-0.0479725	0.1295	0.0386612	0.6263	-0.147762	0.127	0.223617	0.0002497	0.298032	7.202e-06	-0.00415458	0.9196	0.0666813	0.4674	0.041532	0.5653
NK.cells.activated	0.198192	1.5e-07	-0.138536	1.099e-05	0.126771	5.818e-05	0.0437065	0.1673	0.185535	0.01846	0.133943	0.167	-0.0721063	0.243	0.00473094	0.9445	0.00887526	0.8292	0.178256	0.05045	0.1073	0.1364
Macrophages.M2	-0.0408155	0.284	-0.0919226	0.003633	0.15092	1.635e-06	0.118428	0.0001761	-0.128086	0.1054	0.184849	0.05558	-0.0170197	0.7831	-0.0814994	0.2295	0.0161842	0.6941	0.202115	0.0262	-0.0600124	0.4055
Dendritic.cells.activated	0.239917	1.672e-10	-0.14404	4.805e-06	0.0210737	0.5056	0.092293	0.003487	0.0688094	0.3858	-0.0406082	0.6765	0.0181911	0.7686	-0.0360307	0.5959	-0.00686395	0.8675	0.126993	0.1651	0.10621	0.1405
T.cells.CD4.naive	0.0734795	0.05353	0.110625	0.0004572	-0.0406012	0.1995	-0.0613176	0.05257	-0.0336857	0.6714	-0.00927166	0.9241	-0.0447746	0.4688	-0.0824714	0.2242	0.00635459	0.8773	0.0780432	0.3948	-0.334975	1.805e-06
B.cells.memory	-0.0198539	0.6024	-0.119447	0.000153	0.0143009	0.6515	-0.0217618	0.4918	-0.0468216	0.5553	0.053907	0.5795	0.0267867	0.6648	-0.0607034	0.3713	-0.0241912	0.5566	0.113371	0.2157	0.0730466	0.3114
T.cells.CD8	-0.0816254	0.03192	-0.0215407	0.4962	0.000346684	0.9913	-0.156426	6.658e-07	-0.411039	6.089e-08	-0.243109	0.01124	0.0117432	0.8494	0.139273	0.03946	-0.0660035	0.1084	-0.0359318	0.6956	0.132418	0.06568
T.cells.gamma.delta	-0.302113	4.753e-16	-0.0574353	0.06945	0.0251282	0.4273	-0.0905242	0.004171	-0.0420761	0.5961	-0.259227	0.006747	-0.127135	0.03899	0.165665	0.0141	-0.0174094	0.6722	0.0626902	0.4945	-0.0883143	0.2208
Eosinophils	-0.178512	2.335e-06	-0.242268	7.997e-15	-0.054267	0.08631	-0.00744846	0.814	0.202077	0.01015	-0.221946	0.02097	-0.00239083	0.9692	0.0629517	0.3538	-0.245593	1.353e-09	0.0775422	0.3979	0.0907164	0.2084
Plasma.cells	-0.268659	6.877e-13	0.238437	2.154e-14	-0.234816	5.409e-14	-0.0614353	0.05212	-0.208236	0.008129	0.00453476	0.9628	-0.0460743	0.456	0.160256	0.01771	0.0246144	0.5496	0.0824623	0.3685	0.131486	0.06762
Dendritic.cells.resting	-0.162239	1.824e-05	-0.134243	2.052e-05	-0.0968397	0.002171	-0.0689011	0.02935	0.0661117	0.4047	-0.0519784	0.5932	0.184256	0.002653	-0.103366	0.1273	0.174076	2.02e-05	0.242321	0.007408	-0.11058	0.1248
B.cells.naive	-0.244206	7.69e-11	0.0094194	0.7661	-0.223037	9.728e-13	-0.228834	2.394e-13	-0.207318	0.00832	-0.222718	0.02051	-0.163935	0.007606	-0.0453736	0.5042	-0.0818122	0.04644	0.13867	0.1293	-0.176736	0.01369
Monocytes	-0.175427	3.499e-06	-0.422913	< 2.2e-16	-0.26014	< 2.2e-16	-0.289527	< 2.2e-16	-0.193573	0.01388	-0.511441	1.546e-08	-0.209862	0.0005992	-0.251981	0.0001642	-0.300916	7.072e-14	-0.0938902	0.3057	0.061487	0.3944
Mast.cells.resting	-0.51049	< 2.2e-16	-0.478646	< 2.2e-16	-0.127216	5.476e-05	-0.202515	1.025e-10	-0.0549422	0.4888	-0.191622	0.04696	-0.270232	8.466e-06	-0.19637	0.003525	-0.00297723	0.9423	-0.218963	0.01582	-0.363569	1.882e-07
T.cells.CD4.memory.resting	-0.389075	< 2.2e-16	-0.372477	< 2.2e-16	-0.242859	6.853e-15	-0.226802	3.931e-13	0.214793	0.006216	-0.310231	0.001141	-0.299588	7.086e-07	-0.172731	0.01044	-0.160087	9.025e-05	-0.205631	0.02365	-0.16003	0.02582
Meta-datasets	Stomach (n=691)		Lung (n=1000)		Colon (n=1000)		Breast (n=1000)		Bladder (n=161)		Pancreas (n=108)		Liver (n=264)		Kidney (n=219)		Ovary (n=593)		Prostate (n=121)		Melanoma (n=194)

## Sheet: TCGA
	Spearman rho	P	Spearman rho	P	Spearman rho	P	Spearman rho	P	Spearman rho	P	Spearman rho	P	Spearman rho	P	Spearman rho	P	Spearman rho	P	Spearman rho	P	Spearman rho	P
Macrophages.M0	0.365776	< 2.2e-16	0.546793	2.88e-15	0.201406	8.349e-06	0.151947	0.0004312	0.357146	6.259e-14	0.0843131	0.155	0.372163	< 2.2e-16	0.345782	7.375e-12	0.281115	7.571e-09	0.202379	0.000384	0.24614	0.01264
NK.cells.resting	0.107491	0.01467	0.0334507	0.6576	0.182878	5.375e-05	-0.1266	0.003415	0.251792	2.015e-07	0.166964	0.004638	0.0732039	0.01545	0.0556954	0.2846	0.196411	6.494e-05	0.172618	0.002528	0.214153	0.03067
Mast.cells.activated	0.205453	2.584e-06	-0.0337989	0.6542	-0.1106	0.01513	0.033661	0.438	0.217855	7.514e-06	0.141686	0.0165	0.102566	0.00068	0.0715813	0.1689	0.1059	0.03247	0.0359564	0.5323	0.168822	0.08985
T.cells.CD4.memory.activated	0.28625	3.61e-11	-0.179793	0.01633	0.0198969	0.663	0.191786	8.243e-06	0.245232	4.234e-07	-0.0820435	0.1664	-0.0687682	0.02293	0.0656627	0.207	0.121454	0.0141	0.0475209	0.409	-0.137494	0.1682
Macrophages.M1	0.134446	0.002232	-0.0982824	0.1918	0.19823	1.163e-05	-0.0718252	0.09763	0.203776	2.881e-05	0.0943363	0.1114	-0.0665296	0.02778	-0.0719299	0.1668	0.205822	2.795e-05	0.325129	6.479e-09	-0.238355	0.01584
Neutrophils	0.0264295	0.5496	-0.0564072	0.4545	-0.0402853	0.3775	0.0985672	0.02286	0.170673	0.0004793	0.185499	0.001629	0.138815	4.056e-06	0.0505412	0.3316	0.11152	0.02428	0.0915515	0.1112	0.247684	0.01208
T.cells.follicular.helper	-0.0309399	0.4836	-0.112654	0.1343	-0.0825276	0.07026	0.0990109	0.02225	0.197841	4.942e-05	0.0462247	0.4361	-0.0202454	0.5035	0.0973322	0.06109	0.0208289	0.6749	0.150092	0.008767	-0.0880814	0.3787
T.cells.regulatory..Tregs.	0.198659	5.554e-06	0.365377	5.307e-07	0.0395678	0.3861	0.0801879	0.06433	0.0326673	0.5069	0.0183244	0.7577	0.113622	0.0001659	-0.0166653	0.749	-0.082466	0.09622	0.0574663	0.318	0.112329	0.261
Eosinophils	-0.0430347	0.3297	0.181173	0.01551	-0.0561129	0.2188	-0.0522676	0.2283	0.102932	0.03607	0.103088	0.08179	-0.039621	0.1904	0.101954	0.04973	-0.0239775	0.6292	-0.247967	1.219e-05	0.118047	0.2373
Dendritic.cells.activated	-0.181959	3.267e-05	-0.0655454	0.3847	-0.007814	0.8641	0.0487717	0.261	-0.0924672	0.05983	-0.092704	0.1178	0.0464129	0.125	0.151323	0.003481	0.077865	0.1163	0.00603154	0.9166	0.193487	0.05136
T.cells.gamma.delta	0.0419017	0.3426	-0.11922	0.113	NA		0.0884672	0.04119	NA		NA		-0.0270299	0.3718	0.0754968	0.1467	0.00974953	0.8444	0.0670999	0.2434	0.0422436	0.6733
T.cells.CD4.naive	NA		-0.122027	0.1047	NA		NA		-0.0656392	0.182	-0.0579695	0.3286	-0.0142539	0.6377	0.0123881	0.812	0.0432152	0.384	-0.00950348	0.8689	0.00168974	0.9866
NK.cells.activated	0.000604592	0.9891	0.240262	0.001236	-0.14998	0.000957	-0.067195	0.1213	0.00730069	0.8821	0.115781	0.05046	0.0536906	0.07588	-0.0967533	0.06265	-0.0249691	0.615	-0.217772	0.0001295	-0.130002	0.1928
B.cells.memory	-0.171379	9.279e-05	0.0313961	0.6774	0.0106592	0.8154	0.0253601	0.5591	-0.264138	4.709e-08	-0.0117576	0.8431	-0.0151246	0.6173	0.0113308	0.8278	-0.170007	0.0005636	-0.0193095	0.7374	-0.0489953	0.6248
T.cells.CD8	-0.00115814	0.9791	-0.393968	5.303e-08	-0.00969071	0.8319	0.037423	0.3886	-0.169878	0.0005098	0.00287294	0.9614	-0.369892	< 2.2e-16	-0.0964296	0.06354	-0.0404284	0.4154	0.135527	0.01807	-0.0905727	0.3653
Dendritic.cells.resting	-0.180143	3.925e-05	-0.0965994	0.1996	0.016476	0.7182	-0.15396	0.0003606	0.0469915	0.3396	-0.0150404	0.8001	-0.074939	0.01316	-0.0526296	0.312	0.174618	0.0003948	0.172776	0.002504	0.0200046	0.8418
Plasma.cells	0.157045	0.0003469	-0.112976	0.1332	-0.016463	0.7185	0.0950779	0.02817	-0.124707	0.011	-0.254665	1.301e-05	-0.0891528	0.003164	0.0529102	0.3094	-0.0383136	0.4402	0.0738201	0.1993	0.0493006	0.6227
T.cells.CD4.memory.resting	-0.244621	1.871e-08	0.146793	0.05062	-0.143301	0.001609	-0.127899	0.003096	-0.0757755	0.1232	0.0460933	0.4374	-0.149963	6.272e-07	-0.173175	0.0008091	-0.0367357	0.4593	-0.163729	0.004245	0.0835107	0.404
Macrophages.M2	-0.238828	4.105e-08	-0.210177	0.004864	0.0153034	0.7375	0.139744	0.001218	-0.0878582	0.0738	-0.138339	0.01926	0.0420785	0.1643	-0.183689	0.0003759	0.0314112	0.5269	0.122071	0.03337	-0.0940082	0.3473
B.cells.naive	-0.153192	0.0004855	-0.442695	6.116e-10	-0.0458926	0.3146	-0.243759	1.332e-08	-0.414509	< 2.2e-16	-0.342241	2.8e-09	-0.330664	< 2.2e-16	0.0635235	0.2222	-0.393248	< 2.2e-16	-0.237982	2.757e-05	-0.101105	0.312
Monocytes	-0.359416	< 2.2e-16	-0.254843	0.0005971	-0.229082	3.694e-07	-0.218293	3.593e-07	-0.273415	1.502e-08	-0.082898	0.1621	-0.263916	< 2.2e-16	-0.12609	0.01509	-0.111987	0.02369	-0.170337	0.002887	-0.138339	0.1656
Mast.cells.resting	-0.411757	< 2.2e-16	-0.168869	0.02424	-0.231471	2.768e-07	-0.163976	0.0001432	-0.398157	< 2.2e-16	-0.168797	0.004201	-0.199926	2.513e-11	-0.174781	0.0007217	-0.184736	0.0001752	-0.0292787	0.6111	-0.326582	0.0008081
TCGA	LUAD (n=515)		PAAD (n=178)		PRAD(n=482)		KIRC (n=533)		STAD (n=415)		COAD (n=415)		BRCA (n=1094)		LIHC (n=371)		BLCA (n=408)		OV		SKCM
Red: Spearman rho > 0 and P < 0.05
Blue: Spearman rho < 0 and P < 0.05
