# Supplementary material for: Pan-cancer analysis connects tumor matrisome to immune response
Source: NPJ Precis Oncol. 2019 May 22;3:15. doi: 10.1038/s41698-019-0087-0 (PMC6531473; doi:10.1038/s41698-019-0087-0)
Supplement: Supplementary file 14 — Data file S13 [file 41698_2019_87_MOESM14_ESM.xlsx]

## Sheet: Sheet1
		ADORA2A	CCL2	CD274 (PDL1)	CD276 (B7-H3)	CD4	CXCR4	CTLA4	HAVCR2 (TIM3)	ICOS	ICOSLG	IL1A	IL6	IL10	LAG3	PDCD1 (PD1)	PDCD1LG2 (PDL2)	TGFB1	TNFRSF4 (OX40)	TNFSF4 (OX40L)	TNFRSF9 (CD137)
LUAD (tumor N = 515)	spearman r	-0.241883	0.0265458	0.0797287	0.435403	-0.276536	-0.131513	-0.000354666	-0.0499827	-0.115583	-0.131661	0.114281	0.123687	-0.162361	0.176629	0.0732128	0.0563135	-0.0576516	0.119536	0.398656	0.184603
	P	3.011e-08	0.5477	0.07064	< 2.2e-16	2.045e-10	0.002807	0.9936	0.2574	0.008684	0.002776	0.009473	0.004965	0.0002194	5.719e-05	0.09698	0.2019	0.1914	0.006639	< 2.2e-16	2.574e-05
PAAD (tumor N = 178)	spearman r	-0.579472	-0.4704	-0.131605	0.466809	-0.353334	-0.324804	-0.319564	-0.174187	-0.388924	-0.219539	0.269489	-0.437596	NA	-0.167243	-0.372619	-0.146846	0.219511	0.0725002	0.225163	-0.081886
	P	< 2.2e-16	4.454e-11	0.07995	6.927e-11	1.546e-06	1.088e-05	1.526e-05	0.02016	1.038e-07	0.003296	0.0002889	1.483e-09	NA	0.02576	3.717e-07	0.05054	0.0033	0.3359	0.002566	0.2769
PRAD (tumor N = 482)	spearman r	-0.11382	-0.241283	NA	0.431273	-0.153746	-0.26866	-0.0843267	-0.0829286	NA	-0.0787643	NA	-0.445371		NA	-0.148017	-0.404538	-0.233214	-0.122551	0.0499902	NA
	P	0.01244	8.995e-08	NA	< 2.2e-16	0.0007164	2.381e-09	0.06435	0.06891	NA	0.08409	NA	< 2.2e-16		NA	0.00113	< 2.2e-16	2.428e-07	0.007097	0.2733	NA
KICH (tumor N = 65)	spearman r	-0.162325	-0.143269	-0.22653	0.119537	-0.149694	0.107649	NA	-0.00681818	NA	0.0401224	NA	-0.0937937	NA	-0.0836101	NA	-0.204021	0.061014	-0.00214161	0.206381	NA
	P	0.1959	0.2542	0.06973	0.342	0.2334	0.3924	NA	0.957	NA	0.7505	NA	0.4564	NA	0.5069	NA	0.103	0.6284	0.9866	0.09904	NA
KIRC (tumor N = 533)	spearman r	-0.211583	-0.234922	-0.0231393	0.127148	0.181731	0.132168	0.108116	-0.0223755	0.0945179	-0.0994865	NA	0.0211283	0.0807821	0.152258	0.151402	0.0415613	0.180775	-0.106994	0.268456	0.159964
	P	8.766e-07	4.468e-08	0.5939	0.003297	2.51e-05	0.002248	0.01254	0.6061	0.02915	0.02165	NA	0.6264	0.06238	0.0004255	0.0004588	0.3381	2.772e-05	0.01349	3.523e-10	0.0002124
KIRP (tumor N = 291)	spearman r	-0.11316	-0.285887	-0.124609	-0.011553	-0.332332	-0.312626	-0.138932	NA	NA	-0.0990879	NA	-0.302245	NA	-0.12827	-0.114706	-0.2633	-0.0211128	-0.0258097	-0.0210291	NA
	P	0.05386	7.893e-07	0.03366	0.8443	7.693e-09	6.031e-08	0.01779	NA	NA	0.09156	NA	1.686e-07	NA	0.02875	0.05065	5.725e-06	0.7197	0.6609	0.7208	NA
STAD (tumor N=415)	spearman r	-0.330168	-0.24958	0.240642	0.133926	-0.211716	-0.372919	0.0489411	0.0471916	-0.0791638	-0.156687	0.241927	0.0397122	-0.120806	0.0756963	-0.0388334	-0.0794225	-0.217844	-0.00735148	-0.000161516	-0.0521447
	P	6.902e-12	2.846e-07	7.607e-07	0.006322	1.429e-05	4.247e-15	0.3198	0.3374	0.1073	0.00138	6.619e-07	0.4196	0.01384	0.1236	0.4299	0.1062	7.92e-06	0.8813	0.9974	0.2891
COAD (tumor N = 286)	spearman r	-0.178059	-0.203703	0.0901058	0.14274	-0.224147	-0.0230714	-0.0771416	0.0221029	-0.106533	0.0715959	0.219977	-0.0224405	NA	0.0504299	0.00417426	-0.0241353	-0.0329598	-0.145019	-0.080363	-0.0660441
	P	0.002542	0.0005409	0.1284	0.01577	0.000137	0.6975	0.1932	0.7096	0.07206	0.2273	0.0001832	0.7053	NA	0.3953	0.9439	0.6842	0.5786	0.01416	0.1752	0.2654
BRCA (tumor N = 1094)	spearman r	-0.100424	-0.119379	0.0262204	0.172284	-0.119471	-0.0747841	-0.0791213	0.102257	-0.0835795	-0.051502	NA	-0.45913	-0.0229194	0.0597728	-0.239605	-0.0189959	-0.196514	-0.119343	0.226637	0.0340001
	P	0.000885	7.639e-05	0.3862	1.031e-08	7.542e-05	0.01337	0.008856	0.0007101	0.005685	0.08863	NA	< 2.2e-16	0.4488	0.04811	1.17e-15	0.5302	6.061e-11	7.678e-05	3.895e-14	0.2611
LIHC (tumor N = 371)	spearman r	-0.245457	-0.32729		-0.0660269	-0.286141	-0.174839	0.126416	0.016275	-0.249151	NA	NA	NA	NA	-0.0722583	-0.0329198	-0.189899	-0.244934	0.0913147	-0.0209049	NA
	P	1.842e-06	1.334e-10		0.2044	2.334e-08	0.0007309	0.01488	0.7546	1.275e-06	NA	NA	NA	NA	0.1648	0.5271	0.0002401	1.94e-06	0.07899	0.688	NA
BLCA (tumor N = 408)	spearman r	-0.197173	-0.155734	0.26366	0.16019	-0.0580896	-0.214941	0.133102	0.171498	0.118379	-0.124153	0.285601	-0.0750243	-0.0279601	0.205883	0.0628571	0.214384	0.318355	-0.0170877	0.0190139	0.170221
	P	6.275e-05	0.001621	7.255e-08	0.001182	0.2416	1.247e-05	0.007133	0.0005116	0.01679	0.01212	4.995e-09	0.1303	0.5732	2.891e-05	0.2051	1.315e-05	5.917e-11	0.7306	0.7017	0.0005638
OV (tumor N = 304)	spearman r	0.102438	0.227947	0.233694	-0.0389035	0.19238	0.133113	0.307284	0.307084	0.33443	0.0253718	NA	-0.0142843	0.155237	0.232778	0.275614	0.362783	0.186471	0.275456	0.201802	0.362461
	P	0.07452	6.318e-05	4.067e-05	0.499	0.0007616	0.02031	4.539e-08	5.438e-08	2.231e-09	0.6593	NA	0.8041	0.006737	4.366e-05	1.058e-06	9.379e-11	0.001108	1.187e-06	0.0004096	7.191e-11
SKCM (tumor N = 103)	spearman r	-0.145631	-0.112869	0.0148543	0.354021	-0.0614585	-0.171891	0.0982126	-0.0106248	-0.093842	0.0450153	NA	0.00651398	NA	-0.0953967	-0.0846193	-0.0257109	0.299897	-0.046395	-0.105213	-0.174406
	P	0.144	0.2582	0.882	0.0002856	0.5389	0.0841	0.3255	0.9155	0.3482	0.6527	NA	0.9482	NA	0.3396	0.3972	0.7973	0.002285	0.6428	0.2921	0.07957
Lung (tumor N = 1474)	spearman r	0.152022	-0.134144	-0.0202006	0.44803	-0.17434	-0.0856942	0.216548	-0.0104133	-0.08587	0.121267	0.1403	-0.124389	-0.0733733	0.236665	0.0547619	0.153936	0.0402169	0.112827	0.434791	0.229634
	P	4.472e-09	2.352e-07	0.4384	< 2.2e-16	1.591e-11	0.0009902	< 2.2e-16	0.6895	0.0009666	3.026e-06	6.348e-08	1.666e-06	0.004826	< 2.2e-16	0.03553	2.842e-09	0.1227	1.412e-05	< 2.2e-16	< 2.2e-16
Pancreas (tumor N = 108)	spearman r	-0.133085	-0.228024	0.0705841	0.37446	-0.118485	0.0357541	-0.0223403	0.140806	-0.442453	0.0090981	0.180981	-0.1655	-0.193118	-0.1498	-0.0858367	-0.066659	0.20979	-0.100151	0.469786	0.0324388
	P	0.1697	0.0178	0.4673	7.373e-05	0.2216	0.7129	0.8182	0.1459	2.109e-06	0.9255	0.06096	0.08695	0.04537	0.1218	0.3771	0.4925	0.02949	0.3024	4.076e-07	0.7385
Prostate (tumor N = 121)	spearman r	-0.0750346	-0.228446	-0.0794552	0.373814	0.117458	0.252732	0.137794	0.203592	0.022775	0.157409	-0.0349348	-0.333657	-0.05376	-0.0552774	0.23571	-0.0119701	-0.0810127	0.267128	-0.0834716	0.0361945
	P	0.4134	0.01173	0.3863	2.406e-05	0.1995	0.005162	0.1318	0.02511	0.8042	0.08466	0.7036	0.0001841	0.5581	0.547	0.00925	0.8963	0.3771	0.003057	0.3627	0.6935
Kidney (tumor N = 219)	spearman r	-0.363809	-0.0878712	0.120891	0.302696	0.202423	0.170144	0.114262	0.0399728	0.288984	-0.107512	0.118344	0.173518	0.193968	0.259068	0.106171	0.107372	0.281162	0.13163	0.219043	0.325385
	P	3.724e-08	0.195	0.07423	5.644e-06	0.002659	0.01175	0.09164	0.5563	1.392e-05	0.1126	0.08057	0.01017	0.003958	0.0001052	0.1172	0.1131	2.606e-05	0.05174	0.001131	9.872e-07
Stomach (tumor N = 691)	spearman r	0.163822	-0.190475	0.365253	0.285047	-0.0362459	-0.144058	0.259433	0.217461	0.085382	-0.00779749	0.50363	0.200105	-0.0286728	0.159971	0.0498726	0.147502	0.0586055	0.197758	0.323584	0.376355
	P	1.506e-05	4.554e-07	< 2.2e-16	2.198e-14	0.3413	0.000147	4.321e-12	8.4e-09	0.0248	0.8379	< 2.2e-16	1.204e-07	0.4517	2.392e-05	0.1904	9.956e-05	0.1238	1.598e-07	< 2.2e-16	< 2.2e-16
Colon (tumor N = 1393)	spearman r	-0.101078	0.234033	0.253696	0.303696	0.122523	0.29857	0.0332095	0.385289	0.174156	0.0488342	0.211285	0.313892	-0.0368666	0.101083	-0.0712351	-0.0246327	0.34977	0.130567	0.442698	0.245926
	P	0.0001576	< 2.2e-16	< 2.2e-16	< 2.2e-16	4.516e-06	< 2.2e-16	0.2155	< 2.2e-16	5.979e-11	0.06844	1.602e-15	< 2.2e-16	0.1691	0.0001575	0.007821	0.3583	< 2.2e-16	1.01e-06	< 2.2e-16	< 2.2e-16
Ovary (tumor N = 593)	spearman r	-0.00340355	0.104121	0.146272	0.248569	0.163492	0.192601	-0.0241413	0.248168	0.0910192	0.0669553	0.0172722	-0.0841769	0.0499458	0.0400954	-0.040974	0.0779561	0.198346	0.126329	0.333383	0.221514
	P	0.9341	0.01121	0.000352	8.417e-10	6.339e-05	2.306e-06	0.5574	1.024e-09	0.02666	0.1033	0.6747	0.04045	0.2246	0.3297	0.3192	0.0578	1.126e-06	0.002055	< 2.2e-16	5.018e-08
Breast (tumor N = 2088)	spearman r	0.0503707	-0.0628032	0.0975944	0.229224	-0.0131819	0.0626557	0.0832013	0.23832	0.0185241	0.0641509	-0.0333387	-0.227158	0.0700171	0.0974993	0.0617069	0.125571	0.0106133	0.0700184	0.378641	0.149857
	P	0.02135	0.004093	7.912e-06	< 2.2e-16	0.5472	0.004182	0.0001411	< 2.2e-16	0.3975	0.003361	0.1278	< 2.2e-16	0.001368	8.076e-06	0.004792	8.548e-09	0.6279	0.001367	< 2.2e-16	5.882e-12
Liver (tumor N = 244)	spearman r	-0.353773	-0.0861045	-0.0246523	0.200639	-0.155812	0.214155	0.011015	0.247125	-0.132627	-0.261055	0.10039	-0.0547459	-0.0125805	-0.115202	-0.23191	-0.0370682	0.231091	0.103987	0.221923	0.0673803
	P	3.356e-09	0.163	0.6901	0.001046	0.01124	0.0004586	0.8586	4.92e-05	0.03122	1.737e-05	0.1036	0.3756	0.8388	0.0616	0.0001434	0.5487	0.0001516	0.09177	0.0002789	0.2753
Bladder (tumor N = 161)	spearman r	-0.192069	0.0512135	0.30306	0.23987	-0.216092	0.331726	-0.229299	0.169036	0.0704394	-0.272136	0.309972	0.0189585	-0.0816281	-0.0706666	-0.232042	-0.123617	-0.0107718	-0.118654	0.0812859	0.0200152
	P	0.01477	0.5184	0.0001003	0.002178	0.005903	1.919e-05	0.003504	0.03218	0.3742	0.0005011	6.83e-05	0.8111	0.303	0.373	0.003058	0.1182	0.892	0.1338	0.305	0.801
Melanoma (tumor N = 194)	spearman r	-0.153718	0.095022	0.075526	0.216673	-0.170562	0.00883171	0.0659761	0.152238	-0.0559035	-0.180649	-0.0223879	0.174582	-0.0751554	0.109558	-0.0403718	-0.0176116	0.143511	-0.00124993	0.23527	0.0501403
	P	0.03236	0.1874	0.295	0.002409	0.01751	0.9026	0.3607	0.03417	0.4385	0.0118	0.7567	0.01491	0.2976	0.1283	0.5759	0.8073	0.04597	0.9862	0.0009592	0.4875
