# Supplementary material for: Pan-cancer analysis connects tumor matrisome to immune response
Source: NPJ Precis Oncol. 2019 May 22;3:15. doi: 10.1038/s41698-019-0087-0 (PMC6531473; doi:10.1038/s41698-019-0087-0)
Supplement: Supplementary file 15 — Data file S14 [file 41698_2019_87_MOESM15_ESM.xlsx]

## Sheet: myPlan
MGT	Original gene signatures	Gene signatures included in the analysis			Cutoff threshold	References for cutoffs	Computation method	Predifined coefficient
myPlan		Lung MMD	TCGA LUAD	TCGA BRCA	Categorized low and high risk as the 85th percentile of the index	https://www.jto.org/article/S1556-0864(15)30774-7/fulltext	unweighted average	NA
	ASPM	✓	✓	✓
	CDCA8	✓	✓	✓
	MCM10	missing/filtered during preprocessing	✓	✓
	FOXM1	✓	✓	✓
	CDC20	✓	✓	✓
	CDKN3	✓	✓	✓
	BIRC5	✓	✓	✓
	DLGAP5	✓	✓	✓
	KIF20A	✓	✓	✓
	BUB1B	✓	✓	✓
	PRC1	✓	✓	✓
	TK1	✓	✓	✓
	CEP55	✓	✓	✓
	PBK	✓	✓	✓
	RAD54L	✓	✓	✓
	NUSAP1	✓	✓	✓
	RRM2	✓	✓	✓
	KIAA0101	✓	✓	missing/filtered during preprocessing
	ORC6L	missing/filtered during preprocessing	✓	missing/filtered during preprocessing
	RAD51	✓	✓	✓
	CENPM	✓	✓	✓
	SKA1	✓	✓	✓
	CENPF	✓	✓	✓
	KIF11	✓	✓	✓
	PTTG1	✓	✓	✓
	CDC2	missing/filtered during preprocessing	✓	missing/filtered during preprocessing
	DTL	✓	✓	✓
	PLK1	✓	✓	✓
	CDCA3	✓	✓	✓
	ASF1B	✓	✓	✓
	TOP2A	✓	✓	✓
Pervenio	BAG1	✓	✓	✓	Categorized low, intermediate, high risk as the 33rd and 67th percentile of the index; thus categorized low and high risk as the 67th percentile of the index	https://www-thelancet-com.libproxy1.nus.edu.sg/journals/lancet/article/PIIS0140-6736(11)61941-7/fulltext	expression value of each gene was multiplied by predefined Cox proportional hazards model coefficients and the sum of these values represents the final index	-0.0023688
	BRCA1	✓	✓	✓				-0.146073
	CDC6	✓	✓	✓				-0.0833502
	CDK2AP1	✓	✓	✓				-0.186532
	ERBB3	✓	✓	✓				0.0663762
	FUT3	✓	✓	✓				-0.0345802
	IL11	✓	✓	✓				-0.0138303
	LCK	✓	✓	✓				0.209877
	RND3	✓	✓	✓				-0.0884906
	SH3BGR	✓	missing/filtered during preprocessing	missing/filtered during preprocessing				0.19821
	WNT3A	missing/filtered during preprocessing	✓	missing/filtered during preprocessing				0.118559
Oncotype DX	AURKA	NA	NA	✓	Categorized low, intermediate, high risk as the 51%, 22%, and 27% of the patient corhot; thus caterogized low and high risk as the 63rd percentile of the index	https://www.nejm.org/doi/full/10.1056/NEJMoa1510764	expression value of each gene was multiplied by predefined coefficients and the sum of these values represents the final index (coefficient reference: http://www.current-oncology.com/index.php/oncology/article/view/2284/1813)	1.04
	BAG1			✓				-0.07
	BCL2			✓				-0.34
	BIRC5			✓				1.04
	CCNB1			✓				1.04
	CD68			✓				0.05
	CTSL2			missing/filtered during preprocessing				0.1
	ERBB2			✓				0.47
	ESR1			✓				-0.34
	GRB7			✓				0.47
	GSTM1			✓				-0.08
	MKI67			✓				1.04
	MMP11			✓				0.1
	MYBL2			✓				1.04
	PGR			✓				-0.34
	SCUBE2			✓				-0.34
MammaPrint	AA555029_RC	NA	NA	missing/filtered during preprocessing	Categorized low, discordant cases, and high risk as 13%, 32%, and 55% of the patient cohort; thus categorized low and high risk as the 45th percentile of the index	Cutoff reference: MINDACT study (doi:10.1001/jamaoncol.2016.5630)	unweighted average	NA
	AKAP2			✓
	ALDH4A1			✓
	AP2B1			✓
	AYTL2			missing/filtered during preprocessing
	BBC3			✓
	C16orf61			missing/filtered during preprocessing
	C20orf46			missing/filtered during preprocessing
	C9orf30			missing/filtered during preprocessing
	CCNE2			✓
	CDC42BPA			✓
	CDCA7			✓
	CEGP1			missing/filtered during preprocessing
	CENPA			✓
	COL4A2			✓
	DCK			✓
	DIAPH3			✓
	DTL			✓
	EBF4			✓
	ECT2			✓
	EGLN1			✓
	ESM1			✓
	EXT1			✓
	FGF18			✓
	FLT1			✓
	GMPS			✓
	GNAZ			✓
	GPR126			missing/filtered during preprocessing
	GPR180			✓
	GSTM3			✓
	HRASLS			✓
	IGFBP5			✓
	JHDM1D			missing/filtered during preprocessing
	KNTC2			missing/filtered during preprocessing
	LGP2			missing/filtered during preprocessing
	LIN9			✓
	LOC100131053			missing/filtered during preprocessing
	LOC100288906			missing/filtered during preprocessing
	MCM6			✓
	MELK			✓
	MMP9			✓
	MS4A7			✓
	MTDH			✓
	NMU			✓
	NUSAP1			✓
	ORC6L			missing/filtered during preprocessing
	OXCT1			✓
	PALM2			✓
	PECI			missing/filtered during preprocessing
	PITRM1			✓
	PRC1			✓
	QSCN6L1			missing/filtered during preprocessing
	RAB6B			✓
	RASSF7			✓
	RECQL5			✓
	RFC4			✓
	RTN4RL1			✓
	RUNDC1			✓
	SERF1A			✓
	SLC2A3			✓
	STK32B			✓
	TGFB3			✓
	TSPYL5			✓
	UCHL5			✓
	WISP1			✓
	ZNF533			missing/filtered during preprocessing

## Sheet: Pervenio
AURKA
BAG1
BCL2
BIRC5
CCNB1
CD68
CTSL2
ERBB2
ESR1
GRB7
GSTM1
MKI67
MMP11
MYBL2
PGR
SCUBE2

## Sheet: Oncotype DX
Original gene signatures	Gene signatures included in the analysis			Cutoff threshold	% of the patient cohort	References for cutoffs	Computation method
	Lung MMD	TCGA LUAD	TCGA BRCA	Low-risk
	✓	✓	✓	Intermediate
	✓	✓	✓	High-risk

## Sheet: MammaPrint
Original gene signatures	Gene signatures included in the analysis			Cutoff threshold	% of the patient cohort	References for cutoffs	Computation method
	Lung MMD	TCGA LUAD	TCGA BRCA	Low-risk
	✓	✓	✓	Intermediate
	✓	✓	✓	High-risk
