# Supplementary material for: Pan-cancer analysis connects tumor matrisome to immune response
Source: NPJ Precis Oncol. 2019 May 22;3:15. doi: 10.1038/s41698-019-0087-0 (PMC6531473; doi:10.1038/s41698-019-0087-0)
Supplement: Supplementary file 16 — Data file S15 [file 41698_2019_87_MOESM16_ESM.xlsx]

## Sheet: Sheet1
Upregulated in high-risk group					Upregulated in low-risk group
TMI	CCP	Lancet	Oncotype	Mammaprint	TMI	CCP	Lancet	Oncotype	MammaPrint
AGXT	ADAMTS1	BCAN	DGKG	CXCL5	BRI3BP	SCD5	BRF2	FGFBP1	TMEM26
BCL2L15	ADGRG6	CCDC74A	MYOZ1	BCAN	MAGEA3	FGFBP1	COL9A1	COL9A1	C1orf186
CASP14	ADIPOQ	CEACAM8	MYOC	PLCXD3	FZD8	TTYH1	TMEM17	UBXN10	TRH
CENPI	AKIP1	CXCL5	IL1B	CCNE2	FAM174A	FAM174A	CCSAP	BRF2	COL9A1
ENC1	APOBEC3A	DEFA4	CD300LG	MYOC	AKIP1	RGS1	CHRM2	CCSAP	FAM174A
FAM81B	APOBEC3B	DGKG	GSDMB	ULBP2	ADGRG5	ZDHHC21	MARVELD3	SFMBT2	CYP4F22
HOXA13	ASF1B	KMT5A	ADGRL3	SULT1E1	NANOS1	SERHL2	C2orf88	TMEM26	MAGEB2
LY6E	AURKA	MUC4	ADIPOQ	CD33	IL10RB	CALHM6	DERL3	ZBTB44	BRF2
NR1D1	AURKB	MUS81	MAGEA9	GLYATL2	TMEM51	CDH6	CLIP4	SLC38A9	C19orf33
PAX9	BIRC5	MYOZ1	NCAN	POLR3G	CCDC28B	CCSAP	AVIL	HPD	VSTM2A
S100A14	BPI	NAGPA	PAX9	FABP7	INMT	GXYLT2	SIMC1	C16orf86	TMEM79
SLC39A8	BRIP1	NUAK1	CCNE1	BIRC5	TGFBR2	UBXN10	DTD2	ADAMTS15	UBXN10
TDRD12	BRSK2	PCSK1	MAGEB4	PRAME	MYT1	CRYBG2	THAP1	TMEM17	ZNF140
TSPAN8	C19orf68	PTPRZ1	LCN2	RUBCNL	SHE	SLC37A4	BMF	ZNF140	ZDHHC21
	C1QTNF2	SMCO3	PNMA5	S100A9	TP63	CEL		TAF1B	STIL
	C3orf58	SWSAP1	FABP6	SLC26A2	CSN1S1	HSD17B14		CERS4	RNF170
	C5orf63	TMEM206	EN1	JARID2	HMGA2	NPHP1		TFF1	SLC7A8
	CCNB2		S100A9	CDCA2	GZMB	CD82		PLEKHH2	SHISA2
	CCNE1		S100A8	PTGS2	CALHM6	MIPOL1		CYBRD1	CYP2A6
	CCNE2		CHRDL1	SKA1	NAGPA	C12orf73		DUS4L	C16orf86
	CDC25C		RETN	XRCC3	LILRB5	SFT2D2		KIAA1328	PLXDC1
	CDCA5		OTC	GAL3ST2	RIPK4	ARV1		DCDC2	CASD1
	CDCA8		GLYATL2	CDH2	RASSF6	CMTM4		TEX9	TMEM17
	CDH2		SLC5A1	TRAK1	FBF1	SLCO2A1		C20orf194	PEX5L
	CDKN2B		DEFA4	MARCO	UBXN10	ZNF134		BNIP3	IRS4
	CENPK		ART3	S100A8	TTC25	ZFP90		ITGB8	PTN
	CENPL		WNT11	CBS	SCARF1	ORMDL3		MPC1	CERS4
	CFAP157		MPZL2	PADI3	TFF1	ITGB8		ZFP90	SLC17A5
	CHRAC1		C14orf93	NUDT7	CSN3	C16orf86		HMGN2	SCD5
	CHRDL1		POLR3G	PSAT1	LSAMP	C20orf194		ZNF771	DCBLD1
	CHTF8		CALML4	C15orf39	C9orf40	AGPAT4		STC2	TMEM185B
	CKAP2		PADI3	UBE2C	POC1B	MAN1C1		MAPT	KIAA1324L
	CXCL9		CPA4	PPP1R1A	ZNF658	AXDND1		CMTM4	CCSAP
	DDX11		PTGS2	PHGDH	ASH1L	BNIP3		DCUN1D2	PIGH
	DLGAP5		SULT1E1	GMNN	KCTD17	ZNF12		GATA3	ABAT
	DSCC1		CASP14	CXCL10	TMEM131L	BNIP3L		PTN	TRIM72
	ECE2		CEACAM8	RETN	RIMS3	CLVS2		NINJ2	ZNF771
	ECT2		S100A7	MMP8	GYPC	LTBR		PLXDC1	TRAM2
	ELANE		CENPI	IDO1	KLHDC9	TGOLN2		MANBAL	ZNF12
	EN1		S100A12	CHTF8	IPCEF1	C12orf75		ZNF282	KIAA1328
	ESCO1		PPP1R14C	SIGLEC9	SHQ1	KLRG2		C19orf33	N4BP2L1
	EXD3		BIRC5	KPNA2	CACNA2D2	TMEM245		PQLC1	STC2
	FAM109B		PSAT1	BPI	FOXP3	SLC38A1		HMGN4	BNIP3
	FBRSL1		ADGB	RAD51D	PAGE5	CYBRD1		ZNF12	PRICKLE3
	GINS2		S100A3	PPP1R35	COL17A1	NAGPA		THAP1	PNMA8B
	GNG4		PADI4	POU2AF1	KLF12	CCDC112		PRR15	RPH3AL
	HSD11B1		S100A7A	BMP8A	PRSS3	MGAT4A		RAMP2	CITED4
	IFFO1		A2ML1	LCN2	SULT1C2	CEBPA		BBS5	CYBRD1
	IGF2BP2		PPP1R3G	S100A12	NGFR	TMEM185B		PAX7	HMGN4
	IGF2BP3		BPI	IRF4	LILRB1	RNFT1		ATPIF1	NELL2
	INCENP		MMP8	TRIP13	COQ4	TMCO3		HEXIM2	GP2
	INTU		GP1BA	DEFA4	SYNGR1	HMGN1		ZBTB24	SCUBE1
	ITGB3BP		PITPNM3	KIF18B	CHGA	SGCE		HMGN3	AGR3
	JOSD1		MARCO	ASNS	CNTLN	HYAL2		SCUBE2	C1orf21
	KCTD14		SERPINB5	IGF2BP3	MFAP4	CTF1		AGR3	THAP1
	KIF14		ANXA3	LILRB5	WFDC2	DRAM2		OBP2B	REEP1
	KIF18B		PRTN3	NCAPH	CXCL13	OBSCN		BMF	HEMK1
	KIF22		ARG1		USP43	FLVCR1		OLFML2A	ZNF385B
	KPNA2		NDRG4		MOB3C	YPEL2		RNF185	PPP4R4
	LDLRAD3		ITGB3BP		PEG3	RAB20		C16orf71	C20orf194
	LMF1		LOXL4		E4F1	SDC2		GPRASP2	PGBD2
	MAGEB2		MFAP3		BBS5	SAYSD1		CCDC74A	ZBTB12
	MAGEB4		RNASE3			TRIQK		ZSCAN30	C18orf32
	MCM4		TNFRSF1A			CDK2AP2		ALG14	PRR15
	MKS1		PTX3			LMBRD2		N4BP2L1	ZFP90
	MMP12		MMP9			PCSK6		GFRA1	TFF1
	MMP7		SCN7A			CD63		PLA2G4F	FMO5
	MMP8		PADI2			SLPI		CACNA2D2	MEGF9
	MPZ		RUBCNL			SLC50A1		JAGN1	OLFML2A
	MPZL2		JRK			HMGA1		SCUBE1	C18orf21
	MUC4		JARID2			FOXN3		TCEAL3	PKD2
	MYOC		PNMT			MOB3B		DRAM2	NPY1R
	MYOZ1		SLX4			BCAP31		SLC25A14	TGOLN2
	NCAPD2		CLCA2			DNAJC5		HMGA1	HMGN2
	NCKAP5		BBOX1			PRR5		TGOLN2	SDC2
	OR4A16		PHGDH			HMGN3		ZNF628	ADAMTS14
	PARP3		AADAT			SESN3		BNIP3L	MBOAT1
	PBK		ELANE			TTC22		LYRM9	BAHD1
	PCGF1		CDCA5			C20orf24		FBXL17	DNAJC14
	PCSK1N		FGL1			CD151		HMGN1	ITGB8
	PHLPP1		C19orf68			FZD1		SDHC	SCUBE2
	PLA2G7		RASGRP4			BCAP29		CACHD1	SGSM2
	PLCXD3		SERPINB10			ID4		PTDSS2	MARVELD3
	PRC1		VNN2			ZNF385B		ZNF385B	ESR1
	PRDM15		USP37			AOAH		PCP2	GLOD5
	PRIM2		DCAF15			REEP6		PHC1	CD151
	PRR3		RARRES1			GPR108		SNAPC5	HMGA1
	RAB7B		FASTK			WFDC2		TPRG1	ADCY5
	RBM41		FABP7			TPST2		ZBTB3	ATP6V1G2
	RCBTB1		ASS1			TNFRSF14		XBP1	ZNF696
	RTBDN		RAD51D			GPRC5A		MPLKIP	CYSTM1
	S100A12		MMP1			SLC20A2		CYP4B1	ZBTB24
	SCGB2A1		MPO			ZNF324		SYVN1	GRTP1
	SCNM1		ABCA8			THSD7A		GHITM	DOK7
	SKA1		AKR1B10			ZFAND3		COX17	CHPT1
	SLC26A2		IVL			PNPLA7		GP2	ADIRF
	SLC2A13		SULT1B1			TMEM97		TMEM41B	ACADL
	SPC25		CLC			FAM241A		USP30	SLC38A1
	SPDL1		PRDM15			ITPRIPL2		CMBL	PCSK9
	SYN1		FAM13A			PODNL1		C12orf75	MANBAL
	TAF1C		BCAT1			RETREG1		SRD5A3	TPRG1
	TDRD1		ADGRG6			CLCC1		PEX16	ZNF628
	TDRD12		ADAMTS1			KIAA1324		ZNF587B	RIPK4
	TK1		CCNB2			CDKL5		KRT24	CD34
	TMEM94		SKA1			TAPT1		ZNF174	PKIB
	TNFRSF12A		PLIN2			TMEM186		KMT5C	C1orf210
	TRIM9		RTTN			FNIP1		COX7B	GPRC5A
	TTK		GRB7			NDUFAF8		YAF2	RET
	TYMS		C2orf54			SEC61B		IGSF1	TCEAL3
	UBE2C		APOC3			ZNF581		ACADSB	SDHC
	UBE2S		IGF2BP2			USP30		CRIP1	BMF
	UBE2T		GPT2			SDHAF4		KLHDC8B	RNF185
	UHRF1		AZU1			LRMDA		ABAT	REEP6
	VGF		PGLYRP1			GTF3A		DNALI1	ABHD17A
	VLDLR		IGF2BP3			SCARB1		VEZF1	ATXN7
	VNN2		MERTK			IGLV5-39		RTN2	SCUBE3
	XRCC3		HMMR			PEX26		GSTM4	ZNF286B
	ZBTB46		PCDHB3			CHPF		REEP5	PCP2
	ZNF408		CDA			SLC11A2		C9orf40	STMN3
			PPP2R3C			FZD7		CEBPA	TFF3
			ASNS			C11orf52		ZNF703	SLC11A2
			C4BPB			OMA1		PCSK6	ATPIF1
			VLDLR			REEP5		ESR1	ZBTB41
			LCOR			YIPF5		LENG1	SYVN1
			OLFM4			COLEC12		FMO5	DCUN1D2
			UBASH3B			TMEM205		CEP83	PDIA2
			AIF1L			MPLKIP		LRRC17	GREB1
			HPDL			PEX13		TCEAL4	HMGN3
			CAMP			TFEC		LURAP1L	HACD2
			PROM1			CD58		SLC22A18	IGSF1
			KLK6			SNAPC4		ABHD17A	NTM
						HLA-DOA		ARNTL	ID4
						DCUN1D3		ZNF436	ZNF282
						COL2A1		REEP6	SCARF2
						MLLT6		C18orf32	BNIPL
						CDIPT		SERF2	NOSTRIN
						TSPAN13		ZNF581	CAV1
						TMEM181		ZMYND10	MAPT
						NYNRIN		KIAA1324	NPDC1
						SPTLC3		FOSB	EGR2
						CHAD		FAM104A	KIAA1324
						NRIP1		NDUFB2	TMEM238
						VAMP4		SCAND1	ENDOV
						SINHCAF		ZNF655	LYRM9
						PSEN2		KIAA0100	COX3
						NOSTRIN		MLLT6	ZNF436
						NTM		GSTM5	NEMP1
						TMEM68		ADAMTS7	BCAP29
						CAV1		FAM204A	DTD2
						DCHS1		PGR	CDS2
						CHPT1		IRS1	GFRA1
								PDGFC	ARMT1
								CDKL5	SH3D21
								TBX1	HMGN1
								DTD1	KRTCAP3
								C1orf21	ZNF205
								EVL	BCL11B
								CLCC1	DUSP27
								OPA3	TMEM181
								RNF121	LMBRD2
								CLDN3
								NDUFAF8
								GREB1
								BBC3
								SDHAF4
								STMN3
